# Supplementary material for: A Systematic Bioinformatics Workflow With Meta-Analytics Identified Potential Pathogenic Factors of Alzheimer’s Disease
Source: Front Neurosci. 2020 Mar 13;14:209. doi: 10.3389/fnins.2020.00209 (PMC7083177; doi:10.3389/fnins.2020.00209)
Supplement: FILE S1 — The search strategy used in the database GEO and ArrayExpress. [file Table_1.XLSX]

## Sheet: Search strategy
	Database	Transcriptone approach	Search strategy
	GEO	DNA microarray	("alzheimer disease"[MeSH Terms] OR alzheimer's disease[All Fields]) AND "Homo sapiens"[porgn] AND ("gse"[Filter] AND "Expression profiling by array"[Filter])
		RNA-Seq	((("alzheimer disease"[MeSH Terms] OR alzheimer's disease[All Fields]) AND "high throughput sequencing"[Platform Technology Type]) AND "Homo sapiens"[Organism]) AND "Homo sapiens"[porgn]
	ArrayExpress	DNA microarray	"alzheimer's disease" AND "Homo sapiens"[Organism] AND "Array assay"[Experiment type]
		RNA-Seq	"alzheimer's disease" AND "Homo sapiens"[Organism] AND "Sequencing assay"[Experiment type]
