# Supplementary material for: A Systematic Bioinformatics Workflow With Meta-Analytics Identified Potential Pathogenic Factors of Alzheimer’s Disease
Source: Front Neurosci. 2020 Mar 13;14:209. doi: 10.3389/fnins.2020.00209 (PMC7083177; doi:10.3389/fnins.2020.00209)
Supplement: FILE S2 — The DEGs from each comparison. [file Table_2.XLSX]

## Sheet: DEGs from each comparison
GSE110226			GSE61196_CvsBraak3			GSE61196_CvsBraak6			GSE33000			GSE12685			GSE1297_CvsSev			GSE29378_CA1			GSE29378_CA3			GSE48350_EC			GSE48350_HIP			GSE48350_PCG			GSE48350_SFG			GSE5281_EC			GSE5281_HIP			GSE5281_MTG			GSE5281_PC			GSE5281_PVC
Gene	LogFC		Gene	LogFC		Gene	LogFC		Gene	LogFC		Gene	LogFC		Gene	LogFC		Gene	LogFC		Gene	LogFC		Gene	LogFC		Gene	LogFC		Gene	LogFC		Gene	LogFC		Gene	LogFC		Gene	LogFC		Gene	LogFC		Gene	LogFC		Gene	LogFC
A2ML1	-0.790957		AARS	-0.888106		A1BG-AS1	-0.857193		A1BG	0.0939067		GABBR2	1.49631		ASIC2	-0.681946		S100A6	0.695395		GEM	1.13061		A2M-AS1	0.491357		A2M-AS1	0.40562		A2M-AS1	0.360275		A2M-AS1	0.408108		A1BG-AS1	-0.5149		A1CF	0.252502		A1BG-AS1	-0.342438		A1CF	0.511143		AKAP13	0.628532
ABCC9	0.528933		ABCA11P	-0.698733		AAMDC	-0.568137		A2BP1	-3.97369		KIAA1107	0.956551		CNNM1	-0.766959		GEM	1.0689					A2ML1	0.447241		A2ML1	0.382295		AASDH	0.400694		A2ML1	0.2564		A2M	1.18195		A2M	0.216687		A2M	1.09438		A2ML1	0.316038		ANP32E	-0.574936
ABHD5	0.705516		ABCA17P	1.0455		ABCA11P	-0.693784		A2M	0.607246					GMPR	0.94238								AACS	-0.595092		AACS	-0.484651		ABCA11P	-0.332139		AACS	-0.260155		A2ML1	0.578193		A2ML1	0.306818		A2ML1	0.350144		AADACP1	0.236089		BDH2	0.840984
ABL2	1.236		ABCB9	-1.12586		ABCB9	-1.22238		A2ML1	0.0146333					ITGBL1	0.861041								AAED1	0.20564		AAGAB	-0.377899		ABCB7	0.244938		AAGAB	-0.288942		A2MP1	0.391611		A4GALT	0.3314		AAAS	-0.762111		AAK1	0.693987		CCDC85C	0.841529
ACTN1	0.715042		ABCC4	-0.971501		ABCC5	-1.31258		A4GALT	0.440373					PTN	-1.11603								AAGAB	-0.348863		AAK1	-0.752336		ABCC12	-0.789574		AAK1	-0.398702		A4GNT	0.337089		AAGAB	-1.27154		AACS	-1.18629		AAMP	-0.590616		CLIP2	1.08923
ADAMTS12	-1.35366		ABCC9	-1.00548		ABCG1	0.933387		A4GNT	0.073376					PTTG1IP	0.550987								AAK1	-0.60072		AASDH	0.22687		ABCD4	0.323411		AASDHPPT	-0.407987		AAED1	0.350896		AAK1	1.26851		AADAC	-0.341929		AAR2	-0.413618		COL11A2	0.666191
ADAMTS4	2.11807		ABCD3	-1.21546		ABHD11	-1.35986		AAAS	0.364722					SLCO1C1	-0.776176								AAMDC	0.25541		AASDHPPT	-0.348895		ABCF3	-0.176688		AATF	0.150746		AAGAB	-0.832978		AAMP	-0.587932		AADACL2	-0.274637		AARS	-0.946839		CPEB3	0.747785
ADAMTS9	1.80314		ABCG1	1.02729		ABHD14B	-0.878303		AACS	-0.377485														AASDH	0.371443		ABCA1	0.67669		ABI2	-0.4201		AB488780	0.180526		AAK1	-1.1696		AARS	-1.00753		AADACP1	-0.166488		AASDH	-0.953315		DFNA5	-1.04156
ADGRE2	2.16357		ABHD11	-1.80746		ABHD6	0.868186		AADACL1	-0.893881														AASDHPPT	-0.286159		ABCA3	-0.218063		ABR	-0.175293		ABAT	0.18541		AAMP	-0.425684		AASDH	1.50698		AAGAB	-1.34849		AASDHPPT	-1.28091		DIDO1	-0.730684
ADH5	-0.872029		ABHD14B	-0.901737		ABL1	-0.796122		AADACL4	0.0205711														AASS	0.455239		ABCA5	-0.331515		ACAD9	-0.222175		ABCA1	0.452739		AANAT	-0.355911		AASDHPPT	-0.847211		AAK1	1.55607		AASS	-0.309506		DOK3	1.25452
ADM	1.79362		ABHD2	-1.02359		ABRAXAS1	-1.41975		AADAT	-0.130833														AATK	0.258151		ABCA6	0.876425		ACOT4	-0.357653		ABCA11P	-0.288221		AAR2	-0.340835		AASS	0.364344		AAMDC	0.651077		AATF	-0.659892		DPF3	0.862545
AGK	-0.56208		ABRAXAS1	-1.45469		ACAD10	-0.605801		AAK1	-0.480444														AB488780	0.17529		ABCC3	0.239967		ACOX3	-0.164107		ABCA6	0.272341		AARS	-1.15184		ABAT	0.398956		AANAT	-0.197805		AB488780	-0.453452		DTWD1	-0.799205
AGO2	0.627124		ABTB1	-0.675028		ACADSB	-1.06171		AARS	-0.377828														ABCA1	0.807078		ABCC4	0.470981		ACP1	-0.420289		ABCB7	0.231202		AARS2	-0.557456		ABCA1	-0.167923		AARS	-1.17211		ABAT	-0.929535		EID2B	-1.43453
AGT	1.03945		ACAA1	-1.57496		ACBD4	-0.668142		AARSD1	-0.500692														ABCA11P	-0.280917		ABCC9	0.36351		ACP2	-0.450175		ABCB8	-0.230757		AASDH	0.508278		ABCA3	-1.10457		AASDH	1.48746		ABCA1	0.258594		EMC1	-0.670923
AKAP7	-0.609947		ACAD10	-0.598481		ACCS	-1.51368		AASDH	0.0607812														ABCA2	0.473225		ABCE1	-0.384495		ACSL1	0.396437		ABCB9	-0.19711		AASDHPPT	0.280471		ABCA4	-0.214552		AASDHPPT	-0.884453		ABCA2	0.327949		FBXO31	0.699591
ALPK1	0.603424		ACAD9	-0.858915		ACOT1	-0.995526		AASDHPPT	-0.919126														ABCA3	-0.213154		ABCF3	-0.221155		ACTR10	-0.342214		ABCC1	-0.212381		AASS	0.262176		ABCA5	-0.848994		AASS	-0.634063		ABCA3	-0.522722		GDF11	0.862274
ALS2CR12	-0.809299		ACAT1	-1.58323		ACOT2	-0.949066		AASS	0.0551355														ABCA6	0.584299		ABCG4	-0.497814		ACTR2	-0.152046		ABCC12	-0.950501		AATF	-0.408533		ABCA9	0.75154		AATF	-0.62806		ABCB5	0.359378		HEATR3	-0.641924
AMACR	-0.819966		ACER3	-0.943617		ACTR1A	-0.83836		AATF	0.387447														ABCB7	0.301072		ABHD12	-0.374294		ACTR3B	-0.469929		ABCC4	0.32935		ABAT	-0.761133		ABCB1	0.439982		ABAT	1.47923		ABCB8	0.482899		HMGN2	-0.911909
ANAPC1	-0.763705		ACOT2	-0.949561		ACTR8	-0.676589		AATK	1.74385														ABCB8	-0.194065		ABHD15	0.272574		ADAL	0.342889		ABCD2	-0.404066		ABCA1	1.42029		ABCB10	-0.738591		ABCA1	1.96174		ABCB9	0.899586		JUND	0.746754
ANGPTL4	2.24739		ACOX1	-1.39171		ACVR1C	0.971473		ABAT	-1.10866														ABCC12	-0.841198		ABHD4	0.295863		ADAM11	-0.213317		ABCD4	0.381721		ABCA11P	-0.274017		ABCB5	0.304084		ABCA12	-0.281003		ABCC10	0.913198		KAT6A	0.689576
ANKDD1A	0.72054		ACP2	-1.72556		ACY1	-0.883174		ABBA-1	3.49351														ABCC4	0.51507		ABHD6	-0.273353		ADAMTS5	-0.268625		ABCF1	-0.181177		ABCA17P	-0.939278		ABCB6	-0.740838		ABCA2	0.877399		ABCC12	-0.625673		MID1IP1	0.866337
ANKLE1	0.739957		ACTB	-1.09908		ADAL	-0.973349		ABCA1	0.517061														ABCC9	0.503754		ABI3BP	0.760087		ADAMTS8	-0.447358		ABCF3	-0.233759		ABCA2	0.335374		ABCB9	0.872935		ABCA4	0.222611		ABCC3	0.595356		NACC1	0.680433
ANKRD45	-1.13056		ACTC1	-1.17093		ADAM32	-0.627748		ABCA10	-0.0292917														ABCD2	-0.630604		ABLIM1	0.317015		ADAMTSL1	-0.207072		ABCG8	-0.12785		ABCA3	-0.923889		ABCC10	1.22675		ABCA8	1.431		ABCC4	0.188879		NF2	0.732932
APH1B	-0.5898		ACTG1P4	-0.833414		ADAM8	1.01982		ABCA12	0.00220916														ABCD4	0.371753		ABLIM2	-0.508669		ADCY2	-0.456773		ABHD10	-0.426132		ABCA7	-0.883463		ABCC11	0.330422		ABCB1	0.74409		ABCC5	-0.499265		NFIC	0.681581
APOC2	1.57099		ACTR2	-0.882404		ADAMTS12	-1.00536		ABCA2	1.7683														ABCE1	-0.304074		ABRACL	-0.642007		ADCYAP1	-0.753957		ABHD12	-0.296811		ABCA8	0.994645		ABCC13	0.404794		ABCB11	-0.327946		ABCC9	0.343673		NLN	-0.755947
APOL2	-0.509167		ACTR3	-1.12095		ADAMTS6	-1.19249		ABCA3	-0.255297														ABCF1	-0.14807		AC108056.1	0.162374		ADD1	0.31015		ABHD13	-0.250775		ABCB1	0.71004		ABCC3	0.218182		ABCB4	-0.285547		ABCD1	0.438444		NUDT16L1	0.547275
ARHGAP12	-0.549199		ACTR8	-0.710239		ADARB1	-1.25212		ABCA4	0.00413912														ABCF2	-0.279147		ACAA2	0.294322		ADRA1B	-0.400466		ABHD2	-0.284816		ABCB9	-0.415334		ABCC4	-0.165774		ABCB5	0.296279		ABCE1	-0.875709		NUP155	-0.692039
ARHGAP26	0.875638		ADAM8	1.79013		ADAT2	-0.982094		ABCA5	-0.0760687														ABCF3	-0.189574		ACACA	-0.162244		ADRA1D	-0.293309		ABHD3	0.35863		ABCC1	-1.11158		ABCC5	-0.804238		ABCB7	0.371944		ABCF1	-1.22237		PEA15	1.1592
ARHGAP30	0.76931		ADAMTS12	-0.980489		ADCY10P1	0.81327		ABCA6	0.0924024														ABCG4	-0.373239		ACACB	0.545673		ADTRP	-0.441395		ABI2	-0.185089		ABCC10	-0.454057		ABCE1	-0.793502		ABCB8	-0.677826		ABCF2	-0.367665		RER1	-0.846762
ARID5B	0.629698		ADAR	-1.14399		ADCY9	1.03435		ABCA7	0.147231														ABHD1	0.197471		ACAT2	-0.309916		AF070581	-0.687353		ABL1	0.279722		ABCC11	0.69067		ABCF2	-0.57899		ABCB9	-0.561358		ABCG4	0.349606		SALL3	0.708014
ARL5B	0.672377		ADARB1	-1.61041		ADGRV1	1.63488		ABCA8	0.389374														ABHD10	-0.327568		ACHE	-0.497575		AFF1	0.375215		ABLIM2	-0.376335		ABCC4	0.261108		ABCG4	0.413652		ABCC1	-0.419434		ABCG8	0.265076		SAMD4B	0.561346
ARRB2	0.833285		ADAT1	-1.23505		ADH5	-0.699366		ABCB1	0.402906														ABHD12	-0.275623		ACKR3	0.55074		AGAP2	-0.415049		ABLIM3	-0.226512		ABCC5	-1.79143		ABHD10	-0.710565		ABCC10	0.784279		ABHD10	-0.555537		SMG6	0.538664
ARRDC3	0.911795		ADCK2	0.555849		ADHFE1	-1.00569		ABCB10	-0.0346403														ABHD13	-0.297436		ACLY	-0.26456		AGAP4	0.319863		ABR	-0.225469		ABCC8	-1.32052		ABHD12	-0.745712		ABCC11	0.344265		ABHD12	0.695097		STMN1	-0.924337
ART3	-2.07347		ADCK5	0.555383		ADI1	-0.654617		ABCB11	-0.00939982														ABHD14B	0.326288		ACOT7	-0.987263		AGBL5	-0.176869		ABT1	-0.114009		ABCC9	0.266418		ABHD17B	0.825962		ABCC12	-0.577612		ABHD16B	0.22777		U2AF2	0.63
ASF1A	-0.502208		ADCY10P1	1.3146		ADO	0.682027		ABCB4	0.0351968														ABHD16A	-0.303732		ACOT8	-0.271248		AGGF1	-0.341771		ABTB2	0.181771		ABCD4	0.444349		ABHD17C	-0.631345		ABCC13	-0.407273		ABHD17A	-0.653264		ULK2	0.518152
ASPHD2	1.03343		ADCY7	1.2633		AFG1L	-0.833158		ABCB6	0.203926														ABHD2	-0.328478		ACP1	-0.374069		AGO3	0.369378		ACAA1	0.204188		ABCF2	-0.470215		ABHD2	-0.617653		ABCC5	-1.35423		ABHD2	0.390908		ZNF138	-0.756777
ATE1	-0.759375		ADGRA3	-0.813539		AFTPH	0.601363		ABCB7	0.175239														ABHD4	0.384275		ACP2	-0.388039		AGPAT1	-0.275837		ACACB	0.480541		ABCG1	-0.746939		ABHD6	-1.16811		ABCC8	-1.16635		ABHD4	0.354862		ZNF580	1.00805
ATG10	-0.822724		ADGRF5	-1.04521		AGBL4	-0.739327		ABCB8	0.0254043														ABHD6	-0.360706		ACP5	0.188397		AHCTF1	0.232699		ACAD9	-0.246403		ABCG4	-1.41951		ABI1	-1.09664		ABCC9	-0.296664		ABHD5	0.482864		ZNF592	0.735726
ATP5G3	-0.79383		ADH5	-1.44523		AGBL5	0.720746		ABCC1	-0.0359798														ABHD8	-0.308798		ACSL3	-0.202867		AHRR	-0.540257		ACADSB	-0.288611		ABHD1	0.393382		ABI2	0.725438		ABCD3	1.09206		ABHD6	-0.463739
ATP5J2	-0.718285		ADPRH	-1.07426		AGFG2	1.37674		ABCC10	0.12525														ABI2	-0.166917		ACSL4	-0.58407		AIDA	0.27794		ACADVL	0.319763		ABHD11	0.719138		ABI3BP	-0.654076		ABCD4	-0.251406		ABI1	-0.878833
ATP6V1B2	0.672749		ADSL	-0.956294		AHCTF1	-0.828721		ABCC11	-0.0103057														ABI3BP	1.23696		ACSM5	0.51776		AIMP2	-0.247343		ACAP2	0.329517		ABHD12	-0.774732		ABL2	-0.971704		ABCF2	-0.53972		ABI2	-0.564669
ATXN7	0.663619		ADSS	-1.30122		AIF1	-0.810958		ABCC12	-0.0161859														ABL1	0.340566		ACSS3	0.654262		AKAP5	-0.365444		ACBD5	0.338611		ABHD13	-0.260567		ABLIM1	-1.39185		ABCF3	-0.373683		ABI3BP	0.189793
B4GALT5	1.16197		AFG3L2	-1.43769		AIFM2	-0.768927		ABCC2	0.00990406														ABLIM1	0.339766		ACTL6B	-0.524935		ALDH1L1	0.39102		ACBD6	-0.198774		ABHD15	0.202909		ABO	0.27191		ABCG1	0.727529		ABL2	-0.899501
BACE2	1.45681		AFMID	-1.18159		AIG1	-0.78135		ABCC3	0.0171289														ABLIM2	-0.514406		ACTN2	-0.469275		ALOX15B	0.332588		ACER3	0.263329		ABHD16A	-0.689733		ABR	-0.765353		ABCG2	0.841792		ABLIM1	-1.27994
BAZ1A	0.79824		AGBL5	-1.08123		AK8	-1.31204		ABCC4	0.0890447														ABR	-0.354357		ACTR10	-0.468466		ALOX5AP	0.782427		ACKR3	0.144942		ABHD17A	-2.23241		ACAA1	-0.686526		ABHD10	-1.18025		ABLIM2	-0.974205
BBS2	-0.66779		AGK	-0.658699		AKIP1	-0.664311		ABCC5	0.14064														ABRACL	-0.651139		ACTR1A	-0.224825		ALS2	-0.236897		ACKR4	0.132473		ABHD17C	0.475472		ACAA2	-0.933064		ABHD12	-0.321035		ABLIM3	-0.486636
BCAR1	0.543859		AGO3	0.761339		AKR1C1	1.2523		ABCC6	0.0227968														ABTB2	0.237849		ACTR3	-0.378011		ANK1	0.262548		ACLY	-0.479499		ABHD2	-0.916044		ACACA	-0.902326		ABHD14B	0.312776		ABR	-0.783339
BCL3	1.44641		AGPAT2	-1.25759		ALDH1L1	-0.902009		ABCC6P1	-0.0123322														AC007680.2	-0.134273		ACTR3B	-0.73666		ANK3	-0.307411		ACO2	-0.161384		ABHD3	0.388225		ACAD10	0.345166		ABHD17B	1.57356		ABRACL	-1.0992
BCL6	1.23061		AGPAT4-IT1	1.29468		ALDH3B1	-1.00758		ABCC8	-0.247422														AC012065.7	-0.25448		ACTR6	-0.340077		ANKDD1A	0.291854		ACOT4	-0.304804		ABHD4	0.336458		ACAD8	-0.925236		ABHD2	0.465954		ABTB1	0.438647
BDKRB2	1.34755		AGTRAP	-1.14205		ALDH4A1	-1.00225		ABCC9	0.184022														AC013463.2	-0.219512		ACVR1B	-0.339208		ANKRD13D	0.383777		ACOT7	-0.566958		ABHD6	-0.418177		ACAD9	-0.369843		ABHD3	0.725784		ACAA1	-0.56363
BID	0.588719		AHI1	0.842158		ALDH7A1	-0.955307		ABCD1	0.0263996														AC016831.7	-0.173739		ACVR1C	-0.507308		ANKRD24	-0.213274		ACOT8	-0.291346		ABHD8	-0.649036		ACADSB	-0.791459		ABHD4	0.397561		ACAA2	-1.05635
BRD4	0.715062		AHNAK	-0.982844		ALKBH3	-0.706092		ABCD2	-0.0322415														AC083843.1	0.327093		ACVR2B	0.220003		ANKRD36	0.416416		ACOX3	-0.152477		ABI2	-0.724507		ACAN	0.280655		ABHD5	0.439602		ACACA	-0.443606
BRWD3	0.835177		AIMP2	-0.649318		ALOX5AP	1.02289		ABCD3	0.535293														AC108056.1	0.114018		ADAM11	-0.314719		ANKRD40	0.400816		ACOXL	-0.160979		ABLIM1	-0.787599		ACAP3	0.284582		ABHD6	-0.87836		ACACB	1.50885
C10orf54	1.48908		AKIRIN1	-1.36928		ALS2	-2.02636		ABCE1	-0.222892														ACAA2	0.26546		ADAM22	-0.531428		ANKRD50	-0.290764		ACP1	-0.363331		ABLIM2	-0.677148		ACAT1	-1.10849		ABI2	-0.420439		ACAD10	0.287559
C12orf56	-1.28335		AKR1A1	-1.29379		ALS2CR12	-1.00856		ABCF1	-0.088967														ACACA	-0.239845		ADAM23	-0.656978		ANKRD6	-0.504593		ACP2	-0.471421		ABLIM3	0.23277		ACAT2	-1.24878		ABL1	0.944467		ACAD8	-0.662466
C15orf39	0.718335		AKT1	-1.18483		AMD1	1.19041		ABCF2	-0.0751644														ACACB	0.844259		ADAM33	0.333549		ANKS1B	-0.235995		ACSF3	0.104087		ABO	-0.453862		ACBD3	-0.576252		ABL2	-0.53281		ACADL	0.310224
C15orf40	-0.615769		AKTIP	-1.44787		AMD1P3	0.814819		ABCF3	-0.060882														ACADVL	0.404635		ADAMTS3	-0.476958		ANKS6	0.184095		ACSL1	0.603018		ABR	-0.283881		ACBD4	0.421099		ABLIM1	1.68659		ACADSB	-1.12498
C1orf162	1.31307		ALAS1	-1.8302		AMDHD2	-1.06072		ABCG1	0.306503														ACAP2	0.313918		ADAMTS8	-0.309514		ANO6	0.535872		ACSL6	-0.412694		ABTB1	-0.53322		ACBD5	1.36503		ABLIM2	-0.79019		ACAT1	-1.38251
C1orf64	1.25131		ALDH5A1	-1.07442		AMT	-0.896528		ABCG4	-0.126336														ACBD5	0.286929		ADAMTS9-AS2	0.400822		ANP32B	0.384025		ACSM5	0.125021		ACAA2	0.657081		ACBD6	-0.993457		ABO	0.352151		ACBD3	-0.891848
C3AR1	1.0957		ALDH7A1	-1.02664		ANAPC15	-0.784575		ABCG5	0.0221421														ACCS	0.22154		ADAMTSL3	0.15692		AP1M1	-0.30545		ACSS1	0.312695		ACACA	-0.801233		ACD	0.385193		ABR	-0.956534		ACBD4	0.436837
C6orf203	-0.499996		ALG13	1.22875		ANGEL2	-0.791643		ABCG8	-0.00588694														ACHE	-0.409523		ADAP1	-0.210108		AP2A2	-0.302642		ACSS2	0.209396		ACACB	1.61663		ACE2	-0.233105		ABTB1	-0.595668		ACBD6	-0.94917
C8orf34-AS1	-2.52182		ALKBH6	-1.1403		ANGPTL7	-1.1089		ABHD10	-0.16355														ACKR3	0.469173		ADAP2	0.286175		AP2M1	-0.289014		ACSS3	0.809071		ACAD9	-0.614469		ACER3	0.863645		ABTB2	-0.501026		ACE	0.359881
CA4	-0.810086		ALOX5	0.70514		ANKAR	-1.16604		ABHD12B	-0.0735932														ACKR4	0.172612		ADARB1	-0.669323		AP3B2	-0.328513		ACTA1	-0.253018		ACADL	0.293491		ACKR1	-0.541732		ACAA1	-0.523642		ACER3	-0.536282
CASP5	1.25579		ALOX5AP	1.19038		ANKHD1-EIF4EBP3	-0.807786		ABHD13	-0.0239266														ACLY	-0.239527		ADARB2-AS1	0.194655		AP4S1	-0.320886		ACTB	-0.0903972		ACADVL	-1.5428		ACKR2	0.331501		ACAA2	-1.07394		ACKR2	0.357725
CCDC8	-0.832106		ALS2	-1.09717		ANKRD10	1.11805		ABHD14A	-0.583992														ACO2	-0.242581		ADCK2	-0.214284		APEH	-0.380266		ACTL6A	0.576454		ACAN	0.383181		ACLY	-0.858191		ACACA	-0.597005		ACLY	-0.682917
CD300A	1.34971		ALYREF	-0.922931		ANKRD13D	0.578397		ABHD14B	0.105906														ACOT4	-0.400088		ADCY1	-0.574552		APLP2	-0.322185		ACTL6B	-0.298303		ACAP1	-0.36347		ACN9	-0.484627		ACACB	3.31206		ACO1	-0.567348
CD300E	1.65071		AMDHD2	-1.44608		ANKRD16	-0.524473		ABHD2	-0.0905149														ACOT7	-0.985416		ADCY2	0.532739		APOC1	0.290048		ACTN2	-0.402993		ACAP2	0.378254		ACO1	-1.22016		ACAD9	-0.495721		ACO2	-1.93947
CD34	-0.960494		AMMECR1L	0.712269		ANKRD29	-0.697559		ABHD3	0.0300094														ACOT8	-0.425903		ADCY8	0.319289		APOL6	0.218607		ACTR10	-0.486463		ACAP3	-1.84739		ACO2	-1.45199		ACADM	0.599557		ACOT11	0.324746
CD44	1.16562		AMT	-1.02908		ANKRD35	-0.732719		ABHD4	0.536312														ACOX1	-0.135156		ADCYAP1R1	0.391158		AR	0.408677		ACTR1A	-0.15004		ACBD4	-0.348383		ACOT11	0.330582		ACADSB	-0.70323		ACOT12	0.231721
CDC42SE1	0.722538		ANAPC15	-0.84272		ANKRD45	-1.43789		ABHD5	0.0862997														ACOX2	0.294048		ADD2	-0.508919		ARAP1	0.245472		ACTR1B	-0.267861		ACBD5	0.755232		ACOT13	-1.39444		ACADVL	0.567943		ACOT13	-0.821566
CDH13	0.780145		ANAPC7	-1.28019		ANKRD7	-1.22726		ABHD6	-0.06401														ACP1	-0.451177		ADD3	0.346043		AREL1	-0.297739		ACTR2	-0.332442		ACBD6	-0.982989		ACOT7	-1.30515		ACAP1	-1.36467		ACOT7	-1.58127
CDKL5	0.5369		ANGEL2	-0.995679		ANKZF1	0.697288		ABHD7	-0.392822														ACP2	-0.356346		ADD3-AS1	0.281003		ARF3	-0.350579		ACTR3	0.241868		ACCS	-0.396154		ACOT8	-0.819448		ACAP2	0.829734		ACOT8	-0.857419
CEACAM1	1.06233		ANKRD10	0.827404		ANO8	0.669172		ABI1	-0.0499377														ACRV1	-0.201991		ADIRF	0.608679		ARF5	-0.298339		ACTR3B	-0.603196		ACD	-1.37174		ACOX1	-1.07338		ACAT1	-0.958786		ACOXL	0.356459
CEBPB	0.960281		ANKRD17	-1.06783		ANP32A	-1.04695		ABI2	-1.4922														ACSL1	0.574736		ADORA1	-0.179564		ARFGAP2	-0.166234		ACTR8	-0.102121		ACER3	0.522529		ACP1	-1.38301		ACBD5	1.26184		ACP1	-1.79601
CEP57L1	-0.605663		ANKRD23	0.965119		ANP32B	-0.515363		ABI3	0.0283188														ACSL3	-0.237235		ADRA1B	-0.438262		ARFIP2	-0.122891		ACTRT3	-0.180722		ACHE	-0.417391		ACP2	-1.05209		ACBD6	-1.29117		ACR	0.357946
CEP97	-0.67362		ANKRD28	-0.796473		ANTXR2	0.896047		ABI3BP	0.341045														ACSL4	-0.546286		ADRA2A	-0.62193		ARHGAP42	0.383602		ACVR1B	-0.297594		ACIN1	-0.51997		ACPT	0.45553		ACE	-0.303234		ACRV1	0.378048
CHRNA3	1.87711		ANKRD6	-0.773586		ANXA4	-1.44397		ABL1	0.577823														ACSL6	-0.547963		ADRB2	0.313134		ARHGAP5	0.333914		ACVR2A	-0.282967		ACKR1	-0.428142		ACRV1	0.381191		ACER3	1.4439		ACSL3	-1.23877
CLEC5A	1.64933		ANO10	-0.788669		ANXA9	-0.828522		ABL2	0.0970104														ACSM5	0.562201		ADRBK1	0.185665		ARHGDIA	-0.206136		ACVR2B	0.194557		ACKR3	1.14731		ACSF3	0.265977		ACHE	-0.862749		ACSL4	-0.633653
CLHC1	-0.653474		ANTXR1	-0.930895		AP1AR	0.605416		ABLIM1	1.16274														ACSS1	0.357055		AEBP1	0.864776		ARHGEF2	0.27835		ACVR2B-AS1	-0.141223		ACLY	-0.953483		ACSL1	-1.03517		ACIN1	0.577365		ACSL6	-1.04988
CMIP	0.882962		ANXA2	-0.602388		AP1S2	1.114		ABLIM2	-0.673398														ACSS3	0.682475		AF070581	-1.15182		ARHGEF6	0.34009		ADAL	0.382684		ACN9	-0.295861		ACSL3	-0.785389		ACKR2	0.233658		ACSM1	0.389798
CNOT9	0.437366		ANXA2P3	-1.04167		AP5M1	0.991613		ABLIM3	-0.210836														ACTA1	-0.329905		AFF1	0.447535		ARID2	0.39388		ADAM10	0.197294		ACO2	-1.30756		ACSL6	-0.913364		ACKR3	1.61826		ACSS1	0.278597
COL28A1	1.19653		AP1B1	-1.62928		AP5S1	-0.849756		ABO	-0.0615594														ACTG2	-0.131734		AFF2	-0.674992		ARL15	-0.280809		ADAM11	-0.286261		ACOT7	-2.35141		ACSM2A	0.236158		ACLY	-1.05343		ACTA2	0.320716
COL4A1	1.09296		AP1S2	0.949733		APOM	-0.982724		ABR	-2.43879														ACTL6A	0.584628		AFF3	-0.557964		ARL16	-0.24095		ADAM17	0.190904		ACOT8	-1.68374		ACSS3	0.265091		ACO2	-1.05903		ACTB	-1.35126
COLGALT1	0.600187		AP3S2	-1.2016		APRT	-0.689916		ABRA	-0.00366375														ACTL6B	-0.508432		AFG3L2	-0.359962		ARL9	-0.297341		ADAM22	-0.236473		ACOX1	0.416742		ACTA2	0.276062		ACOT11	-0.540384		ACTL6B	-1.01723
COQ3	-0.607259		AP5M1	-1.19623		AQP6	-1.41858		ABTB1	-0.102839														ACTN1	-0.364635		AGAP2	-0.529531		ARPC4	-0.313743		ADAM23	-0.660283		ACP1	-0.702263		ACTB	-1.38977		ACOT13	-1.32058		ACTL8	0.345545
CREB5	1.01198		APBB1	-1.01126		AQR	0.825739		ABTB2	0.249434														ACTR10	-0.544054		AGAP3	-0.495718		ARPP21	-0.628634		ADAM28	0.591894		ACP6	0.359944		ACTL6B	-0.972517		ACOT6	-0.279813		ACTN2	-0.41973
CREBBP	0.441047		APEH	-0.850661		ARC	1.841		ACAA1	0.630628														ACTR1A	-0.189642		AGBL5	-0.152503		ASL	-0.316387		ADAM33	0.304633		ACPP	0.311895		ACTR10	-1.10959		ACOT7	-2.16043		ACTR10	-1.58051
CSF1	0.693128		APEX1	-1.16919		ARHGAP5-AS1	-0.642965		ACAA2	0.276149														ACTR2	-0.20124		AGFG2	0.319606		ASS1	-0.475304		ADAM9	-0.168787		ACRV1	0.211432		ACTR1A	-1.32664		ACOT8	-1.01385		ACTR1A	-1.37713
CSNK1D	0.65026		APH1A	-1.05314		ARHGAP9	0.692437		ACACB	0.149539														ACTR3	0.344556		AGGF1	-0.330002		ASTN1	-0.226215		ADAMTS8	-0.440906		ACSBG2	0.45291		ACTR1B	-0.921635		ACOX1	-0.220441		ACTR1B	-0.709673
CTBS	-0.474781		APMAP	-1.30664		ARHGEF10	0.947011		ACAD10	0.0110043														ACTR3B	-0.813559		AGK	-0.29748		ATAD2	0.287409		ADAMTS9	0.187124		ACSF3	-0.616598		ACTR2	1.15019		ACOX2	0.66368		ACTR2	-1.50568
CTSB	0.809738		APOL2	-1.17632		ARIH2OS	-0.822574		ACAD11	0.346746														ACTR3C	-0.279425		AGPAT1	-0.210886		ATAT1	-0.146524		ADARB1	-0.313148		ACSL1	1.26765		ACTR8	-0.791379		ACOX3	0.73797		ACTR3	-0.732788
CTSG	-1.04705		APOL6	-1.17705		ARL6IP4	-0.525463		ACAD9	-0.401748														ACTRT3	-0.301112		AGPAT3	-0.296515		ATCAY	-0.239239		ADARB2	0.273466		ACSL3	-0.666968		ACVR1B	1.01517		ACOXL	-0.282631		ACTR3B	-0.558497
CTSO	-0.749909		APOPT1	-0.861647		ARL8B	0.689812		ACADL	0.0482737														ACVR1B	-0.422352		AGPAT4	-0.479467		ATF7IP2	-0.318098		ADAT2	-0.137636		ACSL5	0.66214		ACVR1C	-1.70128		ACP1	-1.46141		ACTR5	-0.601798
CTTNBP2NL	0.683341		APP	-1.50034		ARMC12	1.53637		ACADS	0.181095														ACVR2A	-0.33127		AGPAT5	0.208875		ATG7	-0.23146		ADCK2	-0.120978		ACSL6	0.550237		ACVR2A	-0.47674		ACP2	-0.610082		ACTR6	-0.925487
CUL2	-0.700735		AQR	-0.540255		ARMC5	0.673925		ACADSB	-0.367633														ACVR2B	0.178778		AGPAT9	-0.386433		ATG9A	-0.168891		ADCY1	-0.458685		ACSM1	0.397874		ACVR2B	-0.182368		ACP5	-0.569659		ACVR1	-0.600418
CXCL6	1.88509		ARAF	-0.788266		ARMC8	-1.03241		ACADVL	0.97617														ADAM11	-0.406572		AGPS	-0.221907		ATG9B	-0.194773		ADCY10P1	0.498752		ACSM5	0.551954		ACYP1	-0.815087		ACP6	0.625727		ACVR1C	-0.9803
CXCL8	1.51019		ARF1	-1.2058		ARMCX5	-1.06584		ACAN	0.0126255														ADAM17	0.244303		AGT	0.50303		ATL1	-0.304423		ADCY2	-0.464356		ACSS1	1.11081		ADAL	0.413175		ACPP	-0.206176		ACYP1	-1.52615
CYP2S1	1.03202		ARFGAP2	-1.68117		ARMT1	0.624938		ACAT1	-0.345386														ADAM19	-0.195849		AGTPBP1	-0.347451		ATM	0.212283		ADCY6	-0.13824		ACSS3	0.838279		ADAM11	0.496619		ACRBP	-0.494897		ADAD1	0.367735
CYSLTR1	-1.08329		ARFRP1	-1.3524		ARPIN	-0.702112		ACAT2	-0.139963														ADAM22	-0.3526		AGTRAP	0.288068		ATOH7	-0.52275		ADCYAP1	-0.724303		ACTA1	-0.399205		ADAM17	-0.891519		ACSBG1	1.58273		ADAL	0.440401
CYTH1	0.546103		ARHGAP24	-0.622782		ARSG	-1.2659		ACBD3	-0.187776														ADAM23	-0.640551		AHCTF1	0.206839		ATP10D	0.251886		ADCYAP1R1	0.397126		ACTA2	0.433069		ADAM18	-0.209325		ACSF2	1.1372		ADAM12	0.411465
CYTH4	0.663576		ARHGAP9	1.13081		ARSK	1.06704		ACBD5	-0.0598														ADAM28	0.203889		AHCY	-0.256172		ATP11C	0.490314		ADD2	-0.232923		ACTB	-0.878868		ADAM22	-1.23294		ACSF3	0.359259		ADAM17	-0.620679
DCAF5	0.523503		ARHGEF10	1.05404		AS3MT	-1.10206		ACBD6	-0.2461														ADAM30	-0.137417		AHCYL1	0.438858		ATP5F1	-0.238276		ADD3	0.426572		ACTL6A	0.313574		ADAM23	-2.21122		ACSL1	0.952744		ADAM18	0.292145
DDX21	0.936594		ARHGEF25	-1.12769		ASB7	-0.608428		ACBD7	-0.0100953														ADAM33	0.306606		AHI1	-0.297062		ATP6V0D1	-0.375044		ADIG	-0.176662		ACTL6B	-2.45741		ADAM33	1.24199		ACSL5	0.724903		ADAM20	0.334797
DENND4B	0.677299		ARID2	0.671607		ASH2L	-0.764883		ACCN1	-0.0644575														ADAMTS8	-0.399605		AHNAK	0.923758		ATP6V0E1	0.336276		ADIPOR2	0.504007		ACTN1	-0.695761		ADAM9	-0.810941		ACSL6	1.11891		ADAM21	0.449684
DENND5A	0.857132		ARIH2	-1.4929		ASL	-1.17982		ACCN2	-0.0998539														ADAMTS9	0.403378		AIDA	0.336008		ATP6V0E2	-0.278208		ADM5	-0.16504		ACTN2	0.362677		ADAMTS15	0.3865		ACSM3	-0.254853		ADAM22	-1.07932
DIO2	1.14382		ARL6IP1	-1.12401		ASMTL	-0.727811		ACCN3	0.168287														ADAMTSL3	0.759003		AIG1	-0.268096		ATXN10	-0.317572		ADORA3	0.718562		ACTR1A	-1.57457		ADAMTS16	-0.459241		ACSM5	0.716243		ADAM23	-2.01007
DLGAP4	0.631897		ARL8B	0.623084		ASPHD2	1.02421		ACCN4	2.30132														ADAP1	-0.205455		AJAP1	-0.460838		AX747652	0.250564		ADRA1B	-0.383849		ACTR1B	-0.960974		ADAMTS17	0.208317		ACSS1	1.59886		ADAM28	0.271201
DMP1	0.934216		ARMC8	-0.78462		ASRGL1	-0.711119		ACE	0.529685														ADARB1	-0.588297		AK021804	0.518267		AZIN1	-0.396571		ADRA1D	-0.222055		ACTR2	0.68193		ADAMTS2	0.507246		ACSS3	1.95288		ADAM33	1.54567
DNAAF1	-1.0407		ARMH3	-0.672061		ASTN2	-0.716748		ACIN1	0.407143														ADARB2	0.594288		AK021977	0.407811		B2M	0.289961		ADRA2A	-0.567596		ACTR3	-0.696883		ADAMTS4	0.30649		ACTA1	-0.598156		ADAM3A	0.246278
DNAJC12	1.08212		ARMT1	0.641172		ATE1	-0.753018		ACLY	-0.675119														ADCK2	-0.347705		AK090844	0.250752		B3GALT6	-0.334119		ADRB1	-0.342089		ACTR3B	-0.58763		ADAR	-0.443797		ACTA2	1.93049		ADAM5	0.544596
DNAJC7	0.485673		AS3MT	-1.51812		ATF4	1.34435		ACN9	-0.0825422														ADCK5	-0.181348		AK1	0.191144		B4GALNT1	-0.319284		ADRBK1	-0.255251		ACTR3BP2	0.254951		ADARB1	-1.73742		ACTB	-1.29332		ADAM9	-1.01704
DOCK9	0.65385		ASAH1	-1.27193		ATF7	-1.24017		ACO1	0.0926467														ADCY1	-0.765319		AK130486	0.165374		B4GALT7	-0.217886		ADSL	-0.245173		ACTR3C	-0.371878		ADAT2	-0.520523		ACTL6A	0.624119		ADAMDEC1	0.312352
DOK3	1.2167		ASAP1	-0.569285		ATG4B	0.879118		ACO2	-0.683483														ADCY10P1	0.540033		AK3	0.280443		B9D1	-0.667542		ADSS	-0.188752		ACTR5	-0.577346		ADCK2	-0.576677		ACTL6B	-1.36873		ADAMTS10	0.793694
DPH6	-0.997653		ASB7	-0.576858		ATOX1	-0.584973		ACOT11	0.0299364														ADCY2	0.372438		AKAP10	0.350995		BACE2	0.490852		ADTRP	-0.243577		ACTR6	-1.38752		ADCK3	-0.769857		ACTL8	-0.518744		ADAMTS12	0.440541
DPY19L2P1	-0.958042		ASB8	-1.00688		ATP11A	0.56671		ACOT4	-0.0637276														ADCY6	-0.205991		AKAP11	-0.276277		BAI2	-0.471362		AEBP1	0.60625		ACTR8	-0.748056		ADCY1	0.247711		ACTN2	-1.32087		ADAMTS13	0.35383
DPYD	0.743826		ASGR2	0.851355		ATP11C	-0.620148		ACOT6	0.0115623														ADCYAP1	-0.625642		AKAP13	0.291335		BAP1	-0.281932		AEBP2	0.290047		ACVR1B	0.323623		ADCY2	1.21982		ACTR10	-1.76487		ADAMTS2	0.426854
DTX1	1.70592		ASH1L	-1.05025		ATP1B3	1.62036		ACOT7	-4.51666														ADCYAP1R1	0.482685		AKAP5	-0.544855		BAZ1A	0.603932		AF001548.5	0.534676		ACVR2A	-1.20719		ADCY3	-0.573053		ACTR1A	-0.637492		ADAMTS20	0.207205
DUSP16	0.58998		ASXL2	0.561166		ATP5F1D	-0.569892		ACOX1	0.0715221														ADD1	0.433024		AKAP6	-0.412258		BAZ1B	0.153998		AF070581	-0.747817		ACVR2B	0.565643		ADCY8	-0.881834		ACTR1B	-0.946604		ADAMTS8	-0.524849
DUSP19	-0.923427		ATF2	0.685436		ATP5IF1	-0.935132		ACOX2	0.129068														ADD2	-0.478472		AKIRIN1	-0.310142		BBS9	0.300387		AF289551	0.172325		ACVRL1	0.875695		ADCYAP1	-0.520818		ACTR2	-1.30765		ADAMTS9	0.245516
ECE1	0.728007		ATG3	-1.01623		ATP5MC2	-0.654885		ACP1	-1.17063														ADD3	0.564378		AKNA	0.308516		BBX	0.377367		AF520793	0.405322		ACY3	0.199918		ADCYAP1R1	-0.918641		ACTR3	1.00764		ADAMTS9-AS2	0.725169
ELF4	0.721561		ATP1A3	-0.93278		ATP5ME	-0.597697		ACP2	-0.449372														ADD3-AS1	0.180937		AKR1C3	0.807841		BC022892	0.335185		AFAP1L2	-0.235222		ADA	0.564038		ADD1	-1.96015		ACTR3B	-0.935641		ADAP2	1.08568
ELL	0.721592		ATP1A4	-1.68969		ATP5S	-1.75588		ACP5	0.0316171														ADH1B	0.505611		AKT3	0.200027		BC045789	0.300693		AFF1	0.55636		ADAD1	0.428949		ADD2	-0.511186		ACTR3C	-0.319208		ADAR	-0.472268
ELL2	1.52401		ATP5F1C	-1.13695		ATP6V0A4	1.73824		ACP6	0.0455246														ADIPOR2	0.637039		ALAS1	-0.466094		BCKDK	-0.321195		AFF3	-0.807285		ADAL	0.502811		ADH1A	0.147373		ACTR5	-0.601246		ADARB1	-1.08424
EMILIN2	1.09055		ATP5MC3	-1.66136		ATP6V1C1	1.09747		ACPP	0.00368906														ADIRF	0.791151		ALDH1L1	0.307404		BCL11A	-0.349263		AFF4	0.203878		ADAM10	1.77594		ADH4	0.480375		ACTRT3	-0.378456		ADARB2-AS1	0.40413
EML5	-1.0412		ATP5MG	-0.822526		ATP6V1E2	0.638437		ACRBP	0.00742449														ADK	-0.208474		ALDH9A1	0.284283		BCL2A1	0.41184		AFG3L2	-0.197403		ADAM11	-0.631294		ADH5	-1.66307		ACVR1B	-0.879681		ADCK2	-0.284992
ENTPD1	0.917981		ATP5S	-1.04854		ATP9B	-0.81354		ACRC	0.221939														ADO	-0.226245		ALDOA	-0.3079		BCL2L13	0.163708		AGAP1	0.186001		ADAM12	0.533053		ADHFE1	-0.571856		ACVR2B	0.418737		ADCK4	0.610232
EPM2AIP1	-0.435515		ATP6V1C1	0.861559		AXDND1	-1.02825		ACRV1	-0.0175504														ADORA3	0.787117		ALKBH3	-0.253127		BCR	-0.308161		AGAP2	-0.225106		ADAM19	-0.40795		ADI1	-0.534249		ACVRL1	0.773906		ADCY1	-1.31108
ERLIN2	-0.610613		ATP6V1E1	-0.999787		AZIN1	0.803328		ACSBG1	4.28195														ADPRH	0.162134		ALKBH5	-0.299683		BCS1L	-0.151835		AGAP3	-0.349948		ADAM20	0.3118		ADIG	-0.485488		ACY1	-0.441429		ADCY2	-0.495967
ERO1A	0.675331		ATP8B2	-0.901879		B3GNT5	1.27129		ACSF2	0.220956														ADPRHL1	-0.25292		ALKBH6	-0.466133		BDH2	0.547155		AGAP4	0.2756		ADAM22	0.543614		ADIPOR1	-1.10835		ACY3	-0.643249		ADCY4	0.680552
ETFBKMT	-0.593689		ATP9B	-1.29689		B9D1	-1.67548		ACSL1	1.81912														ADRA1A	0.333864		ALOX15B	0.535673		BDNF	-1.0066		AGBL3	-0.104428		ADAM23	-0.700475		ADK	-0.870737		ACYP1	-0.904961		ADCY5	0.469602
ETV6	0.704929		ATPAF1	-1.22672		BACE2	1.84182		ACSL3	-0.730579														ADRA1B	-0.387862		ALPK1	0.285882		BEGAIN	-0.293977		AGFG2	0.216025		ADAM28	0.455797		ADNP2	-0.745353		ADA	0.611128		ADCY9	0.433742
FAM222B	0.84769		ATRX	-1.06294		BAG3	1.86832		ACSL4	-0.445656														ADRA1D	-0.215607		ALS2CL	0.158335		BEND7	0.249741		AGGF1	-0.386992		ADAM33	0.54593		ADORA1	-0.449736		ADAD1	0.329985		ADCYAP1	-1.0593
FAM66C	-1.10368		AVIL	1.41437		BAIAP2	0.947966		ACSL5	0.0992231														ADRA2A	-0.70317		ALS2CR12	0.27166		BEST1	0.347792		AGK	-0.385446		ADAM5	0.353621		ADPRH	0.255989		ADAL	0.543398		ADD1	-1.7902
FAM76A	-0.596881		B3GNT5	1.10315		BAMBI	1.53112		ACSL6	-0.330588														ADRB1	-0.577702		AMBRA1	-0.18321		BET1	-0.189648		AGMAT	-0.253456		ADAM6	0.405855		ADPRHL1	0.311858		ADAM10	-0.242889		ADD2	-0.275424
FBXL2	-0.591241		BACE2	1.60339		BANF2	-1.28463		ACSM1	0.00633288														ADRBK1	-0.338812		AMER3	-0.334432		BFSP1	-0.274043		AGO3	0.499635		ADAMTS1	1.18982		ADRA2C	0.431707		ADAM11	-0.593311		ADD3	-0.720848
FBXO42	0.535394		BAG5	-1.28103		BAZ1A	0.821518		ACSM5	0.0563795														ADRBK2	-0.517771		AMICA1	0.148076		BHLHE41	0.345998		AGPAT1	-0.361699		ADAMTS10	-0.377652		ADRBK1	0.447112		ADAM17	-0.484825		ADGB	0.171725
FCGBP	1.46452		BAIAP2L1	-1.21027		BAZ2B	-0.885605		ACSS1	0.416956														ADSL	-0.155911		AMIGO1	-0.447231		BIN3-IT1	0.180031		AGPAT3	-0.18354		ADAMTS13	-0.860356		ADRBK2	2.19219		ADAM18	-0.438884		ADH1B	0.339854
FCGR2A	0.627614		BANP	0.77828		BBS1	-1.04525		ACSS3	0.0784239														ADSS	-0.171326		AMN1	-0.271752		BIVM	-0.161471		AGPAT5	0.167527		ADAMTS15	-0.478139		ADSL	-1.26577		ADAM19	-0.40807		ADH4	0.816385
FEM1C	0.445004		BAZ1A	0.856677		BBS4	-1.11133		ACTA1	-0.409035														ADTRP	-0.60921		AMOT	0.241959		BMP2K	0.163203		AGPAT6	-0.142917		ADAMTS18	0.549909		ADSS	-0.984147		ADAM20	0.261106		ADH5	-1.6873
FERMT3	1.03847		BBS4	-1.10681		BBS5	-1.1834		ACTA2	1.31648														AEBP1	1.24392		AMPH	-1.0781		BNIP3	-0.317985		AGRN	-0.178492		ADAMTS2	0.424937		AFAP1-AS1	0.485702		ADAM21	-0.375154		ADHFE1	-0.636832
FES	0.676581		BBX	-0.898541		BCAP29	0.818111		ACTB	-7.68495														AES	-0.281182		ANAPC10	-0.221846		BRD8	0.36621		AGTRAP	0.197579		ADAMTS20	0.249655		AFF1	0.287776		ADAM22	-1.95491		ADI1	-0.426039
FGR	1.35599		BCAP29	0.839931		BCKDHB	-1.06311		ACTG1	-11.9228														AF001548.5	0.634863		ANAPC16	0.337206		BRE	-0.262088		AHCTF1	0.282502		ADAMTS4	0.278244		AFF2	-0.983171		ADAM23	-2.4969		ADIPOR2	-0.788801
FJX1	2.00439		BCAT2	-1.68131		BCL2A1	1.21182		ACTL6A	0.287656														AF070581	-1.10539		ANAPC7	-0.531281		BRK1	-0.251931		AHCYL2	0.247414		ADAMTS5	0.478137		AFF4	0.750274		ADAM28	-0.327674		ADK	-1.20723
FLT4	0.650007		BCL2A1	1.14948		BEGAIN	-1.13082		ACTL6B	-0.965038														AFAP1L1	-0.137789		ANG	0.424792		BRWD1	-0.657232		AHDC1	-0.187392		ADAMTS6	0.605275		AFG3L2	-1.191		ADAM30	-0.613067		ADM5	0.519189
FMNL1	0.671275		BCL2L13	-0.765806		BEND5	-0.615071		ACTL7B	-0.0150892														AFAP1L2	-0.207805		ANGPT1	1.14553		BTC	-0.15605		AHI1	-0.214631		ADAMTS7	-0.926294		AGA	-0.812658		ADAM33	1.46806		ADNP	-0.819901
FOSL1	1.64368		BCL7A	0.931614		BEND7	0.793471		ACTN1	0.385456														AFF1	0.593409		ANK1	-0.178955		BTG1	0.390356		AHNAK	0.762426		ADAMTS8	-1.44253		AGAP11	0.252788		ADAM7	-0.298699		ADNP2	-0.423713
FOSL2	1.8089		BCL7B	-1.34943		BEST3	1.9176		ACTN2	-0.159101														AFF2	-0.375121		ANK3	-0.250272		BTN3A1	0.214053		AHRR	-0.449548		ADAMTS9	1.05479		AGAP2	-1.05309		ADAM9	-0.674742		ADO	-0.865931
FPR1	2.11006		BCORL1	0.733691		BEX3	-1.07053		ACTN4	0.230461														AFF3	-0.589689		ANKFN1	0.651368		BZW1	-0.303066		AHSA2	0.259848		ADAMTS9-AS2	0.758127		AGAP3	-0.517455		ADAMTS1	1.50057		ADPGK	-0.886377
FURIN	0.991454		BCR	-1.06577		BICD1	0.858461		ACTR10	-2.59699														AFF4	0.215392		ANKH	-0.315518		BZW2	-0.272153		AIDA	0.381726		ADAMTSL2	-0.933058		AGAP4	0.950511		ADAMTS10	-1.16473		ADPRH	0.366346
G0S2	1.99366		BET1	-1.03446		BID	1.0774		ACTR1A	-0.33758														AFG3L1P	0.346899		ANKMY2	-0.281932		C10orf12	0.183398		AIF1	0.318884		ADAMTSL3	0.415528		AGAP6	0.332805		ADAMTS16	-0.331961		ADPRHL1	0.367023
GADD45B	1.12181		BEX4	-0.974207		BIRC2	0.970143		ACTR1B	-0.455618														AFG3L2	-0.21987		ANKRD10-IT1	0.212892		C10orf35	-0.358733		AIFM3	0.321804		ADAMTSL4	0.62298		AGAP9	0.575231		ADAMTS19	-0.178428		ADPRHL2	-0.491964
GALNT15	1.56489		BFAR	-1.2156		BIRC5	-0.846074		ACTR2	-2.03505														AGAP11	0.253349		ANKRD13C	-0.31537		C11orf24	-0.182011		AIG1	-0.170817		ADAP1	-0.555231		AGBL5	-0.540854		ADAMTS2	0.375182		ADRA1A	0.296374
GALNT2	0.616678		BHMT2	-0.89135		BLOC1S1	-0.961195		ACTR3	-0.57766														AGAP2	-0.221193		ANKRD13D	0.321427		C11orf31	-0.230587		AIM2	0.160935		ADAP2	0.356435		AGER	0.271528		ADAMTS5	-0.266016		ADRA2C	0.654701
GDF15	1.19214		BICD1	0.972709		BMI1	0.956142		ACTR3B	-1.3435														AGAP3	-0.143489		ANKRD16	-0.327323		C12orf76	0.39983		AIMP2	-0.198926		ADAR	-0.930238		AGFG1	1.64065		ADAMTS6	-0.236885		ADRB1	0.506686
GID4	0.592265		BID	0.946709		BMS1P2	-1.04651		ACTR5	0.0419245														AGAP9	0.288583		ANKRD19P	-0.210324		C14orf79	-0.189462		AK1	0.136601		ADARB1	-1.47936		AGGF1	-0.856412		ADAMTS8	-1.28141		ADRBK1	0.497694
GLRX	1.51349		BIN1	0.482664		BMT2	0.888455		ACTR6	-0.433655														AGBL3	0.335983		ANKRD28	0.422234		C14orf80	-0.165366		AK3	0.312583		ADARB2-AS1	0.669723		AGK	-0.914279		ADAMTS9	-0.309368		ADRBK2	0.419264
GLTSCR1	0.621548		BIN3	-1.17093		BOLA1	-0.558377		ACTR8	-0.00728743														AGBL5	-0.135285		ANKRD34A	-0.578435		C15orf37	-0.217123		AK5	-0.481754		ADCK2	-0.64726		AGO1	-0.687155		ADAMTS9-AS2	0.610029		ADRM1	-0.4655
GMDS-AS1	-0.660895		BIRC6	-0.679692		BORCS5	-1.07977		ACVR1	0.0595414														AGFG1	-0.216631		ANKRD34C	-0.695828		C15orf57	-0.182537		AKAP10	0.556612		ADCK3	-0.292529		AGO3	1.3962		ADAMTSL1	-0.318321		ADSL	-1.31589
GNAI1	-0.615203		BLOC1S6	-1.34355		BORCS8	0.945481		ACVR1B	-0.0215276														AGFG2	0.341095		ANKRD35	0.294456		C16orf58	-0.351368		AKAP17A	0.153359		ADCK5	-0.855771		AGPAT1	-0.758785		ADAMTSL5	-0.425021		ADSS	-0.847306
GNB1	0.642223		BMI1	0.636995		BRCA2	-2.41772		ACVR1C	-0.0471863														AGGF1	-0.242557		ANKRD36BP2	-0.277693		C17orf100	-0.245748		AKAP5	-0.477389		ADCY1	-1.3628		AGPAT2	0.330255		ADAP1	-0.7574		ADTRP	0.519653
GPR1	-1.13775		BMP7	-1.93515		BRD9	-0.848953		ACVR2A	-0.0804893														AGK	-0.326811		ANKRD36C	-0.290217		C17orf51	-0.353802		AKAP6	-0.296865		ADCY10	0.269992		AGPAT3	0.73696		ADAR	-0.788633		AEN	0.495792
GPR4	0.56965		BMPR1A	-1.05648		BRWD1	-1.4335		ACVR2B	0.0358227														AGMAT	-0.477762		ANKRD39	-0.533578		C19orf10	-0.173172		AKAP8L	0.246206		ADCY2	-0.975985		AGPAT4	-0.981811		ADARB1	-1.63081		AFAP1L2	-0.482774
GPR84	2.10926		BPNT1	-1.02797		BTBD6	0.759112		ACVRL1	0.156849														AGO2	0.308715		ANKRD46	-0.27647		C1orf162	0.602104		AKAP9	0.316421		ADCY7	0.284128		AGPAT5	-0.243609		ADARB2	0.427478		AFF2	0.251924
GPRC5A	2.50974		BRCA1	0.778979		BTC	-1.37798		ACY3	-0.0304087														AGO3	0.476892		ANKRD50	-0.381548		C1orf95	-0.733136		AKIP1	-0.26797		ADCY9	-1.69673		AGPAT6	-0.540311		ADARB2-AS1	0.571094		AFF3	0.319164
HDDC2	-0.561352		BRCA2	-1.59466		BTG3	1.33363		ACYP1	-0.215946														AGO4	0.369297		ANO6	0.602186		C1QC	0.860005		AKIRIN2	-0.414282		ADCYAP1R1	0.534103		AGPS	-0.67026		ADAT2	-0.362541		AFG3L1P	0.855722
HFE	-1.13977		BTBD1	0.697496		BTG4	-1.94851		ACYP2	-0.59742														AGPAT1	-0.320383		ANTXR1	0.801261		C1QTNF2	-0.321504		AKNA	0.275585		ADD1	-0.736535		AGTPBP1	-0.705546		ADAT3	0.406154		AFG3L2	-0.465252
HGF	0.796278		BTBD7	0.825683		BTN2A1	1.26751		ADA	0.137672														AGPAT3	0.213362		ANTXR2	0.559795		C1QTNF4	-0.540663		AKNAD1	0.162735		ADD2	-0.973344		AGTR2	-0.284633		ADCK1	-0.624545		AFTPH	-1.30137
HILPDA	2.28124		BTBD9	-1.17536		BUB3	0.838263		ADAD2	-0.0267849														AGPAT5	0.241461		ANXA1	1.18504		C21orf2	-0.255331		AKR1C3	0.645891		ADD3	1.0017		AHCTF1	0.622936		ADCK3	-0.545873		AGA	-0.381009
HIPK2	0.75788		BTG3	1.37228		BZW2	-0.834506		ADAL	-0.013803														AGPAT9	-0.303951		ANXA2	0.651014		C2CD2L	-0.269667		AKT2	0.365819		ADD3-AS1	0.322914		AHCY	-1.18798		ADCK5	-0.786101		AGAP11	0.261034
HIVEP3	0.701289		BTN2A1	1.04589		C11orf1	-1.28322		ADAM10	-0.0131491														AGPS	-0.198855		ANXA2P2	0.423071		C2CD3	-0.162388		AKT3	-0.289706		ADH1A	0.308104		AHDC1	0.780948		ADCY1	-2.06738		AGAP2	0.406647
HK2	1.47292		BUD23	-0.716186		C11orf65	-0.870935		ADAM11	-0.297808														AGT	0.690425		ANXA6	-0.62573		C3AR1	0.537698		ALDH18A1	-0.197679		ADH1B	0.515201		AHI1	-0.496769		ADCY10	-0.347098		AGAP3	0.768346
HMGA1	0.662995		C11orf80	-1.39777		C12orf29	0.645834		ADAM12	0.0691494														AGTPBP1	-0.297764		AP000473.8	0.23868		C5AR1	0.550196		ALDH1B1	-0.213127		ADH5	-0.600331		AHNAK2	-1.37567		ADCY10P1	0.43667		AGAP4	1.40454
HMGCLL1	-1.64213		C12orf29	0.713504		C15orf56	-1.02691		ADAM15	0.359205														AGTRAP	0.356507		AP1AR	-0.339696		C5orf22	-0.133808		ALDH1L1	0.32348		ADH6	0.726791		AHSA1	-1.39134		ADCY2	0.683912		AGAP6	0.348852
HMGN3	-0.510021		C15orf56	-1.54459		C16orf45	-0.473405		ADAM18	-0.00869361														AHCTF1	0.254696		AP1M1	-0.271538		C5orf56	0.208096		ALDH1L2	-0.185971		ADI1	-0.458142		AHSA2	-0.304645		ADCY3	-0.601085		AGAP9	0.728751
HMOX1	1.64254		C16orf46	-0.752589		C16orf86	-1.05604		ADAM19	0.141658														AHCY	-0.248635		AP1S1	-0.597554		C6orf62	-0.277131		ALDH3A2	0.189408		ADIPOR2	1.27809		AIDA	-0.580205		ADCYAP1	-1.22085		AGFG1	-1.0758
ICAM1	1.40625		C17orf75	-0.894303		C17orf49	-0.469454		ADAM21	-0.0175792														AHCYL1	0.543131		AP2A1	-0.283173		C7orf50	-0.31958		ALDH6A1	0.45703		ADIRF	-1.22724		AIFM1	-0.609267		ADCYAP1R1	1.11246		AGFG2	0.58331
IER5L	1.29155		C1orf115	-1.03042		C17orf51	0.949995		ADAM22	-0.0242674														AHNAK	1.02284		AP2A2	-0.392959		C8orf34	-0.278575		ALDOA	-0.258507		ADK	-0.698068		AIG1	-0.616392		ADD1	-1.00162		AGGF1	-1.39423
IFNAR2	0.846871		C1orf43	-1.2481		C17orf58	-0.888855		ADAM23	-0.290392														AHNAK2	-0.517058		AP2M1	-0.460675		CA10	-0.482191		ALG1	-0.204264		ADM5	-0.724799		AIM2	0.417157		ADD2	-0.953198		AGK	-0.857043
IFNGR2	0.457845		C1QB	0.943802		C17orf97	-1.26356		ADAM28	0.0324514														AHSA2	0.506799		AP2S1	-0.416441		CA11	-0.269511		ALKBH3	-0.236235		ADNP	-0.54178		AIMP1	-0.710993		ADD3	1.11289		AGL	-0.917848
IFT81	-0.60225		C1QTNF6	0.886387		C18orf25	0.821621		ADAM32	-0.0159373														AIDA	0.390617		AP3B2	-0.729159		CA4	-0.758434		ALKBH4	-0.132597		ADNP2	0.505899		AIMP2	-0.936331		ADD3-AS1	0.56524		AGMAT	0.346009
IGFBP4	1.05493		C20orf27	-1.29731		C1orf123	-0.708207		ADAM33	0.238622														AIF1	0.332787		AP3M2	-0.391297		CACNA1E	-0.398527		ALKBH5	-0.173702		ADO	-0.782524		AIP	-0.671747		ADH1C	-0.251605		AGO1	-0.570453
IGSF1	-1.21254		C2orf68	-1.37862		C1orf50	-0.454126		ADAM5P	0.00514933														AIG1	0.129271		AP4B1	-0.265644		CACNA1G	-0.23807		ALKBH6	-0.30049		ADORA2B	0.41912		AIPL1	-0.279026		ADH4	0.712812		AGO2	-0.58929
IGSF21	1.30269		C2orf92	1.51688		C1orf53	-1.24502		ADAMTS1	0.344226														AJAP1	-0.372395		AP4S1	-0.329967		CACNB1	-0.373494		ALKBH7	-0.215478		ADORA3	0.995498		AJAP1	1.77839		ADH5	0.427215		AGO3	1.14631
IL10RB-AS1	1.11329		C7orf25	-1.09278		C1orf56	0.883907		ADAMTS13	0.199767														AJUBA	0.297896		APBA1	-0.547951		CACNB3	-0.31626		ALMS1P	0.136787		ADPRH	0.778172		AK1	-1.18876		ADH6	-0.386948		AGPAT1	-0.904152
IL17RA	1.17984		C8orf37	-0.736161		C1QBP	-0.844203		ADAMTS14	0.216434														AK021804	0.515865		APBA2	-0.376472		CACNG3	-0.620304		ALOX12B	-0.275115		ADPRHL1	0.315578		AK3	0.778783		ADI1	1.3901		AGPAT3	-0.677065
IL1RL1	4.16389		C8orf46	0.923011		C21orf58	-0.867192		ADAMTS19	-0.0127162														AK021933	-0.487164		APBB1	-0.239481		CACUL1	-0.208517		ALOX15B	0.271227		ADPRHL2	-0.476243		AK5	-1.23806		ADIPOR1	-0.732117		AGPAT4	-0.764352
IL27RA	0.981889		C9orf40	0.834537		C22orf23	-1.90583		ADAMTS2	0.140425														AK074476	-0.186395		APC	0.32494		CALCB	-0.169801		ALOX5	0.656324		ADRA1A	0.334314		AK8	0.5242		ADIRF	1.29908		AGPAT5	-0.741026
IL4R	1.32022		C9orf64	-0.956951		C2orf68	-1.09473		ADAMTS3	-0.0515504														AK090844	0.300399		APLF	0.184384		CALCOCO2	0.42045		ALOX5AP	0.880792		ADRA1B	-0.482619		AK9	0.346598		ADK	-0.732935		AGPS	-1.057
INHBB	1.55722		C9orf66	-1.59349		C5	-0.840441		ADAMTS5	-0.0117715														AK096159	0.173263		APLNR	0.960441		CALD1	0.395201		ALPK1	0.206016		ADRA1D	-0.326382		AKAP1	-0.60795		ADM2	-0.550881		AGR2	0.335568
INPP5B	0.492323		CA5B	-0.634325		C6orf106	0.697621		ADAMTS8	-0.0414189														AK097453	0.139442		APMAP	-0.28794		CAMK4	-0.626188		ALS2	-0.189442		ADRB2	0.705325		AKAP10	1.11539		ADNP2	0.69183		AGR3	0.23836
IPCEF1	0.775024		CADM4	-1.05638		C6orf203	-0.696309		ADAMTS9	0.353327														AK1	0.335173		APOBEC3C	0.229778		CAMKK2	-0.248687		ALYREF	-0.250505		ADRB3	-0.409414		AKAP13	0.667211		ADORA2A-AS1	0.321691		AGRN	0.420578
IPMK	0.615485		CAMKK2	0.950266		C6orf223	-0.867937		ADAMTSL2	0.122459														AK2	0.376104		APOBEC3G	0.325415		CAMKV	-0.418224		AMBN	-0.157296		ADRBK1	0.913329		AKAP6	-0.810515		ADORA2B	0.834877		AGT	-1.16267
IRAK1	0.477049		CAP1	-1.01428		C6orf52	-0.614709		ADAMTSL3	0.0185293														AK3	0.432694		APOC1	0.663674		CAP2	-0.430068		AMBRA1	-0.354629		ADRM1	-0.920313		AKAP8L	0.548072		ADORA3	0.320014		AGTPBP1	-0.900481
IRAK2	1.05946		CAPN7	-0.981404		C6orf58	-2.39488		ADAMTSL4	-0.0103075														AK5	-0.463488		APOO	-0.427857		CAPN2	0.33058		AMD1	0.198976		ADSL	-1.75442		AKAP9	-0.664509		ADRA1A	-0.547629		AGXT2	0.355598
IRAK3	1.34291		CAPRIN2	-0.918977		C7orf50	-0.811023		ADAR	-0.398566														AK6	-0.205847		APOOL	-0.202441		CAPN5	-0.186862		AMER2	0.57541		AES	-0.521893		AKIRIN2	-0.952916		ADRA2B	-0.373309		AHCY	-1.49385
ISG20	1.15992		CAPZA1	-1.9846		C8orf34	-1.31519		ADARB1	-0.447233														AK9	0.244355		APPL2	0.321805		CARD16	0.468929		AMER3	-0.241424		AF007147	-0.669947		AKNA	0.443863		ADRA2C	0.666489		AHCYL1	-1.0334
ISM1	1.17694		CARD9	1.12699		C8orf46	0.993943		ADARB2	0.190964														AKAP10	0.582665		APTX	-0.160155		CARD8	0.427122		AMIGO1	-0.23796		AF086184	0.555057		AKR1A1	-0.944315		ADRB1	1.79376		AHCYL2	-0.363012
ITCH	-0.858738		CARF	-0.854972		C8orf76	0.446487		ADAT1	-0.152442														AKAP11	-0.272706		AQP11	-0.407133		CARHSP1	0.328019		AMN1	-0.240494		AF090939	0.557935		AKR1B1	-1.17466		ADRBK1	0.32653		AHDC1	0.362862
ITGA5	1.4594		CASC4	-2.05139		C9orf153	1.07836		ADAT2	-0.0259672														AKAP12	-0.309662		AQP4	0.471572		CARTPT	-0.365652		AMOT	0.17632		AF131215.4	0.534181		AKR7A2	-0.811887		ADRBK2	0.678469		AHNAK	0.283833
ITGB7	-0.61969		CASP2	0.560948		C9orf40	0.935613		ADAT3	0.113156														AKAP3	0.21718		AQP4-AS1	0.841202		CASP1	0.464468		AMOTL1	-0.142013		AFAP1L1	0.466641		AKR7A3	0.310445		ADRM1	-0.774912		AHNAK2	-1.86202
ITPK1	1.03051		CBFB	0.651425		C9orf50	-0.932039		ADC	-0.50345														AKAP5	-0.673191		ARAP3	0.150185		CASP7	0.277358		ANAPC10	-0.181497		AFF1	2.25644		AKT2	0.470958		ADSL	-1.23645		AHSA1	-1.3832
ITSN2	0.740698		CBWD5	-0.958447		C9orf66	-1.5006		ADCK1	-0.0519305														AKAP6	-0.502499		AREL1	-0.449444		CASP8	0.354106		ANAPC15	-0.232981		AFF3	0.374846		AKT3	-0.481557		ADTRP	-0.765134		AHSA2	0.70674
JAK1	0.504682		CC2D1A	-0.833886		CA5B	-0.86989		ADCK2	-0.177572														AKAP8L	0.18439		ARF3	-0.510349		CAST	0.196868		ANAPC16	0.409331		AFTPH	-1.10148		AKTIP	-1.20477		AEBP1	1.35347		AIDA	-0.558941
JAK3	1.46958		CC2D1B	-0.942094		CABCOCO1	-2.79268		ADCK4	0.0126427														AKIRIN1	-0.405359		ARF5	-0.377438		CBS	0.391333		ANAPC5	0.371854		AGAP1	0.569287		ALAS1	-1.23959		AEBP2	0.599086		AIF1	0.372982
KCNJ13	-0.571469		CCDC110	1.00212		CACNA2D3	-0.585813		ADCY1	-2.02511														AKIRIN2	-0.407969		ARFGEF1	-0.174434		CCBL1	0.209261		ANAPC7	-0.343719		AGAP2	-0.916167		ALCAM	0.712856		AFF1	1.57387		AIG1	-0.570576
KCNU1	-1.53958		CCDC115	-1.51084		CACYBP	1.06072		ADCY2	-0.546215														AKNA	0.389491		ARFGEF2	-0.241945		CCBL2	-0.525505		ANGPT1	0.498003		AGAP2-AS1	0.287011		ALDH1A1	-0.783045		AFF3	0.184994		AIMP1	-0.727071
KDM6B	0.891334		CCDC125	-0.754884		CALM3	-0.688861		ADCY3	0.41591														AKR1C3	0.632862		ARFIP2	-0.203177		CCDC113	-0.392182		ANGPT2	1.04498		AGAP3	-0.305908		ALDH3A2	-1.55271		AFF4	0.910322		AIMP2	-0.905902
KIAA1143	-0.555052		CCDC149	0.759606		CAMK2B	-1.3722		ADCY4	0.0415478														AKR7A2	0.228422		ARHGAP12	0.286257		CCDC121	0.158556		ANK1	0.221491		AGAP4	0.553199		ALDH3B1	0.415015		AFG3L2	-1.21274		AIP	-0.747106
KIAA2026	-0.644473		CCDC170	-1.6623		CAMLG	-0.746555		ADCY5	0.121847														AKT2	0.141504		ARHGAP20	-0.730834		CCDC148	-0.189058		ANK2	-0.486063		AGAP6	0.275515		ALDH5A1	-1.01917		AFM	-0.233953		AIPL1	0.50953
KLC1	0.669216		CCDC171	-0.86012		CAMSAP2	0.722866		ADCY8	0.0799196														AKT3	-0.502474		ARHGAP31	0.449181		CCDC152	0.325926		ANK3	-0.359891		AGBL5	-0.40512		ALDH7A1	-0.748166		AFMID	-0.297025		AJAP1	0.741436
KLHL2	0.785528		CCDC24	-1.3099		CAPN15	1.01284		ADCY9	0.016941														AKTIP	-0.221686		ARHGAP42	0.613375		CCDC176	-0.286274		ANKFY1	0.247187		AGFG1	-0.510225		ALDOA	-1.1059		AFP	-0.401694		AJUBA	0.281447
KLHL5	0.62182		CCDC32	-0.564577		CAPN2	0.727991		ADCYAP1	-0.284642														AL832163	-0.0914912		ARHGAP44	-0.542488		CCDC69	0.476206		ANKHD1	0.219733		AGFG2	0.357005		ALDOAP2	0.28142		AFTPH	-1.23284		AK1	-1.3688
KSR1	0.644693		CCDC43	-0.805183		CARD6	0.994732		ADD1	0.938445														ALAD	0.486019		ARHGAP5	0.299435		CCDC7	0.162223		ANKLE2	-0.237068		AGGF1	-1.07193		ALDOC	-1.71082		AGA	-0.481378		AK131021	0.316786
LCP2	0.709206		CCDC60	-1.52643		CARF	-1.31717		ADD2	-0.297928														ALAS1	-0.484426		ARHGAP9	0.3907		CCDC88A	0.296753		ANKMY2	-0.334349		AGK	-0.48857		ALG1	-0.220861		AGAP11	0.247874		AK2	-0.784014
LDHA	1.33574		CCDC71	1.12033		CASC4	0.686581		ADD3	2.58633														ALDH18A1	-0.196987		ARHGDIA	-0.212402		CCKBR	-0.698959		ANKRD10	0.211611		AGMAT	-0.697733		ALG13	0.463134		AGAP2	-0.602744		AK3	-0.971952
LETM1	0.593815		CCDC86	-1.18547		CASK	0.758192		ADFP	0.220985														ALDH1B1	-0.165706		ARHGDIG	-0.696412		CCNC	-0.262977		ANKRD12	0.273435		AGO1	0.409228		ALG5	-0.87708		AGAP3	0.725104		AK5	-0.649355
LGALS8	0.526937		CCDC88A	0.728616		CASP10	-0.603663		ADH1A	0.035734														ALDH1L1	0.541964		ARHGEF11	-0.234957		CCND2	-0.353435		ANKRD13A	0.496687		AGO3	-0.49403		ALG6	-0.756131		AGAP4	1.07376		AK6	-1.28656
LILRA5	1.13433		CCDC97	0.604721		CAVIN3	-0.992021		ADH1B	0.214188														ALDH1L2	-0.153658		ARHGEF26	0.599985		CCNG1	0.308905		ANKRD13C	-0.280641		AGPAT1	-0.690326		ALG8	-0.788487		AGBL2	-0.369099		AK7	0.329842
LILRB3	1.75205		CCNA2	1.02046		CBR3	-1.32602		ADH6	-0.00616175														ALDH3A2	0.275829		ARHGEF26-AS1	0.475819		CCNT1	0.178667		ANKRD13D	0.450658		AGPAT2	-0.569479		ALG9	-0.77757		AGBL3	-0.163904		AK8	0.439694
LONP2	-0.476755		CCNC	-1.00201		CBX3P2	-1.04723		ADI1	0.276186														ALDH6A1	0.411624		ARHGEF40	0.408894		CCNY	-0.297938		ANKRD16	-0.283199		AGPAT3	-0.731027		ALKBH1	-0.515338		AGBL4	1.16809		AKAP1	-0.649305
LOX	1.69029		CCND3	-1.10854		CBX5	-0.925887		ADIPOR1	-0.166107														ALDH7A1	0.3889		ARHGEF5	0.174623		CCNYL1	-0.366312		ANKRD22	0.386717		AGTPBP1	-0.782157		ALKBH3	-0.869424		AGBL5	-1.11114		AKAP10	-0.835937
LOXL2	0.811513		CCNG2	-0.976107		CCAR1	0.582196		ADIPOR2	1.16625														ALDH9A1	0.462171		ARHGEF6	0.508836		CD163	1.2018		ANKRD23	0.268059		AGTRAP	0.513603		ALKBH5	-0.443147		AGFG1	1.03341		AKAP11	-1.01284
LPCAT1	0.752238		CCNT2	-0.786348		CCDC110	0.939188		ADK	-0.180638														ALDOA	-0.381929		ARHGEF7	-0.716326		CD177	0.240189		ANKRD24	-0.157351		AHCTF1	0.354238		ALKBH7	-0.571822		AGFG2	0.793107		AKAP12	-0.663924
LRG1	1.91303		CCP110	0.704417		CCDC117	0.750368		ADM	1.525														ALG13	0.240978		ARHGEF9	-0.578024		CD2AP	0.257733		ANKRD26	-0.147241		AHCYL1	1.56663		ALKBH8	0.611578		AGGF1	-0.856985		AKAP13	0.821528
LRIT3	0.832771		CD163	1.67019		CCDC170	-1.86402		ADNP	0.0810973														ALK	-0.21668		ARID1A	0.137041		CD2BP2	-0.251848		ANKRD28	-0.281521		AHDC1	-0.522228		ALMS1	1.17903		AGK	-1.07054		AKAP5	0.489017
LRRC25	1.35441		CD2BP2	-0.965549		CCDC171	-0.685622		ADNP2	-0.150818														ALKBH6	-0.365735		ARIH1	-0.283654		CD59	0.518081		ANKRD32	-0.45368		AHNAK	1.34017		ALMS1P	0.714443		AGL	1.00874		AKAP6	-1.10513
LYPLAL1	-1.31344		CD46	-1.51003		CCDC186	0.562091		ADO	-0.584653														ALMS1	0.212801		ARIH2OS	-0.289554		CD74	0.748585		ANKRD33B	-0.327671		AHNAK2	-1.36342		ALOX15B	0.5278		AGMAT	-0.447097		AKAP7	-0.640029
LYRM7	-1.19803		CD99	-0.927465		CCDC191	-1.19145		ADORA2A	0.113534														ALMS1-IT1	0.207496		ARL1	-0.255368		CD84	0.541758		ANKRD34A	-0.354949		AHR	-0.327159		ALPK1	0.503538		AGO3	1.58442		AKAP8L	0.815868
MAPK1IP1L	1.01019		CDC14B	-0.902694		CCDC24	-0.926498		ADORA2B	0.278506														ALOX15B	0.406809		ARL4C	-0.557801		CD99	0.504897		ANKRD35	0.238898		AHRR	-0.527606		ALS2	-1.52794		AGO4	0.781696		AKAP9	-0.454778
MAPKAPK2	0.861081		CDC16	-0.797813		CCDC25	-0.866229		ADORA3	0.603482														ALOX5	0.819296		ARL6	-0.525948		CDC42BPA	0.273254		ANKRD36	0.431984		AHSG	0.316826		ALS2CR12	0.591712		AGPAT1	-0.669113		AKIP1	0.393933
MARCH1	0.949967		CDC20B	-0.824668		CCDC36	-0.813112		ADPGK	-0.0681008														ALPK1	0.344758		ARL6IP6	0.473001		CDC42BPB	0.304166		ANKRD36BP2	-0.224566		AICDA	0.326311		ALX4	0.264391		AGPAT2	0.343708		AKIRIN1	-0.679558
MARCH3	1.92468		CDC23	-1.0119		CCDC43	-0.51106		ADPRHL1	-0.0125754														AMD1	0.2542		ARL8A	-0.178231		CDC5L	-0.19602		ANKRD39	-0.36794		AIF1	0.382773		ALYREF	-0.839275		AGPAT3	-1.12544		AKIRIN2	-0.628713
MARK2	0.640876		CDC37	-1.23707		CCDC57	-1.17298		ADRA1B	0.0139529														AMER2	0.605541		ARL8B	-0.170125		CDH26	0.338207		ANKRD40	0.60379		AIF1L	2.20722		AMACR	0.265274		AGPAT4-IT1	0.557887		AKNAD1	0.234072
MATR3	-0.54278		CDC42BPA	-1.06219		CCDC58	-0.855029		ADRA1D	-0.022165														AMER3	-0.329563		ARMC3	0.689037		CDH8	-0.439648		ANKRD44	0.457795		AIFM1	0.333337		AMD1	-1.57334		AGPAT6	-0.34038		AKR1A1	-0.809009
MCMBP	0.455667		CDC42SE1	0.843052		CCDC71	-1.10817		ADRA2A	-0.149305														AMIGO1	-0.406338		ARMC8	0.362563		CDIP1	0.287642		ANKRD49	0.209868		AIFM2	-0.361827		AMELY	0.207608		AGPS	-0.488096		AKR1B1	-1.03383
MED14	-0.761964		CDIPT	-0.938743		CCDC78	-1.13717		ADRA2B	0.0243532														AMN1	-0.362025		ARMC9	-0.519006		CDIPT	-0.13201		ANKRD50	-0.240639		AIG1	-0.624558		AMER2	0.680974		AGRN	-1.07355		AKR1C1	-0.60436
MEG3	1.45985		CDK10	-1.39708		CCDC81	-1.62007		ADRA2C	0.120081														AMOTL1	-0.233188		ARMCX1	-0.26843		CDK12	0.14522		ANKRD54	-0.141253		AIM1	0.566924		AMFR	-1.68076		AGRP	0.300395		AKR7A2	-0.739467
MLXIP	0.619168		CDK13	-0.839797		CCDC85C	0.750464		ADRB1	-0.408285														AMOTL2	0.45329		ARMCX2	-0.296062		CDK16	-0.226929		ANKRD6	-0.504273		AIM2	0.331363		AMHR2	0.323149		AGT	1.46697		AKT2	0.61864
MPPED2	-1.22987		CDK17	-0.829956		CCDC93	0.786757		ADRB2	0.0272723														AMPH	-0.89391		ARMCX4	-0.705527		CDK20	-0.29653		ANKRD9	0.405169		AIMP1	-0.617669		AMIGO1	-0.7342		AGTPBP1	-0.885193		AKT3	-0.790859
MROH8	-0.461264		CDK19	0.897224		CCDC96	-1.1567		ADRBK1	1.22552														ANAPC15	-0.21161		ARMCX5	-0.391755		CDK2AP1	0.333941		ANKS1A	0.224442		AIMP2	-0.601222		AMN	0.77787		AGTR2	-0.32145		AKTIP	-1.46492
MRPS10	-0.569711		CDK9	-1.3334		CCL27	1.12265		ADRBK2	-1.08593														ANAPC16	0.343401		ARNTL2	-0.340363		CDK5R2	-0.458244		ANKS6	0.189417		AIP	-0.464179		AMOTL1	0.384128		AGTRAP	0.666465		ALAS1	-1.5592
MT1X	2.38636		CDKL3	0.689428		CCNA2	1.03735		ADRM1	0.132615														ANAPC5	0.431531		ARPC1A	-0.32045		CDK5RAP2	0.159011		ANKZF1	0.255259		AJAP1	-0.897		AMOTL2	1.18082		AGXT	-0.338219		ALAS2	0.424693
MT2A	1.46529		CDKN1B	-0.799143		CCND1	-0.849976		ADSS	-0.413734														ANAPC7	-0.45948		ARPC4	-0.288918		CDKN2C	0.24219		ANLN	0.850224		AJUBA	0.236522		AMPH	-2.18845		AHCTF1	0.870164		ALDH1A1	-0.337197
MTF1	0.691042		CDRT4	-1.26276		CCNI	1.11208		AEBP1	1.31765														ANG	0.380656		ARPC5L	-0.436721		CECR6	-0.430627		ANO3	-0.376283		AK1	-1.48143		AMZ2	-2.20333		AHCY	-0.948595		ALDH1L2	0.235256
MXD1	1.56545		CEACAM19	1.62853		CCNJL	0.995241		AES	0.843062														ANGPT1	1.26131		ARPP21	-0.835055		CELF2	-0.367059		ANO6	0.665514		AK2	0.381892		AMZ2P1	-1.27621		AHCYL1	0.866282		ALDH2	-1.14579
MYC	1.88972		CEBPB	0.968163		CCNL2	-0.981821		AFAP1L1	0.0308723														ANK1	-0.208816		ARRDC4	0.851942		CELF5	-0.454445		ANO8	0.199997		AK3	1.43903		ANAPC10	-0.521683		AHCYL2	1.13001		ALDH3A1	0.542415
MYO9B	0.744744		CELSR1	2.18751		CCNQ	0.613447		AFARP1	0.00732767														ANK2	-0.243231		ARSB	-0.214478		CELF6	-0.460515		ANP32A-IT1	0.214661		AK5	-1.33219		ANAPC13	-1.01006		AHDC1	-0.360161		ALDH3A2	-0.645312
NAMPT	1.4885		CEND1	-1.17347		CCT4	0.697344		AFF1	0.896495														ANK3	-0.351391		ARSG	-0.248015		CEP152	0.242569		ANP32B	0.505751		AK6	-1.10157		ANAPC16	0.652383		AHI1	-1.24702		ALDH5A1	-1.78553
NAT2	-0.811155		CENPJ	0.982943		CCT5	0.728282		AFF2	-0.0306095														ANKDD1A	0.328699		ARV1	-0.218539		CEP170B	-0.222598		ANTXR1	0.483081		AK7	0.253767		ANAPC4	-0.441716		AHNAK	1.90982		ALDH6A1	-1.06549
NDE1	0.570678		CENPX	1.09944		CCT6B	-1.91134		AFF3	-0.303471														ANKFN1	0.54858		ASAH1	0.241139		CEP350	0.271193		ANXA11	-0.217791		AK8	0.600375		ANAPC5	-0.942061		AHNAK2	-1.67798		ALDH7A1	-1.10991
NEDD4L	1.16779		CEP350	0.544826		CD209	-0.461252		AFF4	0.00150535														ANKFY1	0.419126		ASAH2B	-0.611595		CEP41	-0.322209		ANXA2R	0.139927		AKAP11	0.291127		ANAPC7	-0.759328		AHSA1	-1.29638		ALDOA	-1.37622
NFIL3	1.27516		CEP41	0.47677		CD2BP2	-1.00604		AFG3L2	-0.502643														ANKH	-0.272604		ASAP3	0.299382		CEP78	-0.176043		ANXA5	0.459021		AKAP13	-2.22717		ANGPT1	0.431385		AHSA2	0.624631		ALDOB	0.159307
NFKB1	0.642226		CEP68	-0.809683		CD302	1.23807		AFMID	-0.0179872														ANKHD1	0.328267		ASCL1	0.580618		CEP89	-0.113238		ANXA6	-0.501592		AKAP14	-0.393516		ANGPT2	0.741556		AHSG	-0.378215		ALDOC	-1.45438
NFKB2	1.28526		CES2	-1.31982		CD59	1.22882		AFTPH	-0.20091														ANKIB1	0.339486		ASCL5	-0.224333		CEP95	0.189264		AP1M1	-0.317986		AKAP5	-1.25653		ANGPT4	0.266811		AIF1L	2.0113		ALG10	0.314579
NHLH1	1.40365		CES5A	-0.560593		CD79A	0.974016		AGA	-0.0291202														ANKLE2	-0.185922		ASIC1	-0.205018		CES2	-0.260645		AP1S1	-0.517999		AKAP6	-0.8633		ANK1	0.292614		AIFM1	-0.708852		ALG14	-0.542079
NIPSNAP3A	-0.617934		CHD8	-0.852522		CD99	-0.70687		AGBL2	0.00691573														ANKRD10	0.327308		ASIC2	-0.466466		CGN	0.2465		AP1S3	-0.123781		AKAP7	0.420599		ANK2	-2.13806		AIMP1	0.646298		ALG5	-1.10819
NKD2	0.978293		CHEK2	0.67858		CDC23	-1.28218		AGBL3	0.0192431														ANKRD10-IT1	0.240225		ASNA1	-0.268634		CGREF1	-0.365433		AP2A1	-0.275634		AKAP8L	-0.344156		ANK3	1.14705		AIMP2	-0.61892		ALG6	-0.661364
NKX3-1	1.57396		CHM	-1.82647		CDC25A	0.838632		AGBL4	-0.026005														ANKRD13A	0.51507		ASNS	-0.650753		CHAF1A	-0.189904		AP2A2	-0.42032		AKIRIN2	-0.338859		ANKAR	0.244192		AIP	-0.784952		ALG8	-0.778215
NLRC4	1.23333		CHMP7	-1.18801		CDCA5	0.934723		AGBL5	0.0320989														ANKRD13C	-0.376246		ASPH	0.391051		CHAF1B	-0.213557		AP2B1	-0.429103		AKNA	0.855951		ANKDD1A	0.410302		AIPL1	-0.438716		ALG9	-0.662582
NOD2	1.07174		CHORDC1	1.31263		CDH26	0.915377		AGGF1	-0.14143														ANKRD13D	0.360535		ASPHD1	-0.402624		CHCHD3	-0.160258		AP2M1	-0.406818		AKNAD1	0.262211		ANKFN1	0.315113		AJAP1	2.14069		ALKBH2	-0.456287
NOTCH2NL	-0.603817		CHP1	-1.10272		CDH3	-1.26367		AGK	0.247378														ANKRD17	-0.185368		ASPHD2	-0.4336		CHCHD6	-0.399621		AP2S1	-0.307008		AKR1A1	-0.972514		ANKH	-0.947567		AJUBA	0.54851		ALKBH3	-0.666587
NPTX2	1.9609		CHRNB1	-0.642985		CDHR3	-1.61192		AGL	-0.0905938														ANKRD19P	-0.212674		ASXL2	0.289558		CHD1	0.287219		AP3B2	-0.441045		AKR1C1	-1.27155		ANKLE2	-0.703124		AK3	0.908135		ALKBH6	0.541206
NQO1	-0.597549		CHST10	-1.113		CDK19	0.869893		AGPAT1	0.422877														ANKRD22	0.312883		ATAD1	-0.231814		CHD9	0.209214		AP3D1	-0.33152		AKR1E2	0.448915		ANKMY2	-1.95125		AK5	-1.65014		ALKBH7	-0.678627
NREP-AS1	1.24946		CIDEC	-0.717092		CDK2AP1	1.08993		AGPAT2	0.0336163														ANKRD23	0.225076		ATAT1	-0.173954		CHFR	-0.144454		AP3M2	-0.402171		AKR7A2	-0.678507		ANKRD10	-1.13455		AK6	-0.717982		ALKBH8	-0.45029
NT5DC2	0.905531		CIRBP	-1.14041		CDK6	0.72007		AGPAT4	-0.363452														ANKRD24	-0.304546		ATCAY	-0.378512		CHID1	-0.230289		AP4B1	-0.18712		AKR7A3	-0.324383		ANKRD10-IT1	0.53775		AK7	0.229982		ALMS1	1.49543
NTRK2	-0.634597		CKB	-0.946622		CDKN2D	0.856259		AGPS	-0.0486623														ANKRD26	-0.313574		ATF2	-0.24439		CHP1	-0.252995		AP4M1	-0.156754		AKT1	-0.759705		ANKRD11	1.58109		AK8	0.296604		ALOX12	0.335067
NUDT10	-0.586794		CKS2	1.35728		CDNF	-1.38609		AGR2	-0.00851795														ANKRD28	0.387788		ATF7IP	0.278628		CHPF2	-0.173627		AP4S1	-0.277609		AKT1S1	-0.337229		ANKRD12	1.23362		AKAP1	0.552501		ALOX15B	0.385045
NUDT12	-0.757214		CLCC1	-0.936315		CDR2L	0.831178		AGT	3.07467														ANKRD34A	-0.697272		ATF7IP2	-0.559984		CHRM1	-0.577217		AP5M1	0.264703		AKT2	-0.550486		ANKRD13A	1.32672		AKAP10	1.7562		ALPK1	1.04846
NUDT21	-0.506585		CLCN3	-1.7187		CDT1	-1.47181		AGTPBP1	-0.300719														ANKRD34C	-0.700549		ATG16L2	0.401847		CHRM4	-0.345791		AP5S1	-0.0989091		AKT3	-1.90136		ANKRD13C	-0.491923		AKAP11	-1.07376		ALPK2	0.294849
NUP98	0.554305		CLCN6	1.03329		CDYL2	0.55983		AGTR1	0.0402299														ANKRD35	0.288414		ATL1	-0.497065		CHRNA2	-0.138892		APAF1	0.178942		ALAS1	-1.93174		ANKRD13D	1.96032		AKAP12	-0.527615		ALPL	0.35278
ODF3L1	-0.624209		CLDN2	-1.29406		CELSR1	2.3725		AGTRAP	0.0890307														ANKRD36B	0.329287		ATOH7	-0.561056		CHRNA4	-0.19569		APBA2	-0.292393		ALAS2	0.275971		ANKRD16	-0.313314		AKAP13	0.881718		ALPPL2	0.336687
OLAH	1.69124		CLDN4	-1.31586		CENPH	-0.819347		AGXT2	-0.00510502														ANKRD39	-0.489383		ATP13A2	-0.470328		CHRNB2	-0.183206		APBA3	0.191511		ALB	0.192913		ANKRD26	-0.522843		AKAP4	-0.40029		ALS2	-1.21793
OPA1	-0.652007		CLEC2D	-1.20406		CENPI	-0.500694		AGXT2L1	1.91351														ANKRD40	0.687607		ATP1A1	-0.538988		CHTOP	-0.177632		APBB1	-0.254774		ALCAM	0.794806		ANKRD28	1.25484		AKAP5	-1.4242		ALS2CR11	0.253802
OPA3	0.668921		CLIP1	0.717436		CEP290	-1.15042		AGXT2L2	0.212099														ANKRD44	0.485713		ATP1B1	-0.465595		CINP	-0.199719		APBB1IP	0.40801		ALDH16A1	-0.430403		ANKRD29	-1.07667		AKAP6	-1.44466		ALS2CR12	0.469638
OR7E47P	-0.747622		CLK2	-0.905714		CEP350	0.729423		AHCTF1	0.155422														ANKRD46	-0.308788		ATP2A2	-0.459468		CIRBP	-0.530469		APC	-0.221047		ALDH18A1	0.33869		ANKRD32	-1.26085		AKAP7	0.732209		ALX1	0.338849
OSR1	-1.06887		CLN3	1.05262		CEP57	-1.42318		AHCY	-0.297228														ANKRD49	0.171222		ATP2B1	-0.526558		CKAP4	-0.159555		APC2	-0.0796948		ALDH1A1	0.280907		ANKRD33B	0.940399		AKAP8	-0.605829		AMBP	0.32781
P2RY2	0.667642		CLN6	-0.886136		CEP76	0.772976		AHCYL1	1.88212														ANKRD50	-0.343006		ATP2B2	-0.488704		CLEC2B	0.599136		APEH	-0.404418		ALDH1A3	0.437916		ANKRD35	-0.63126		AKAP8L	0.993368		AMD1	-0.571794
PANX1	0.499836		CLPTM1	-0.928285		CERK	1.42329		AHDC1	0.815142														ANKRD52	-0.165775		ATP2B3	-0.466941		CLEC5A	0.508264		APH1B	0.186091		ALDH1B1	-0.322666		ANKRD36	1.50092		AKIRIN1	0.576214		AMDHD1	0.211067
PARTICL	-0.721025		CLPX	-0.846272		CES2	-1.13673		AHI1	-0.37108														ANKRD6	-0.516452		ATP2C1	-0.42899		CLEC7A	0.603146		API5	-0.32768		ALDH1L1	-0.831243		ANKRD36B	1.90116		AKIRIN2	-1.133		AMER2	-0.530717
PARVG	0.953982		CLUH	-1.29028		CETN2	-1.08466		AHNAK	0.235534														ANKS6	0.281622		ATP5A1	-0.309271		CLIC2	0.329557		APIP	0.367115		ALDH1L1-AS2	-0.386058		ANKRD36BP2	-1.06315		AKR1A1	-1.0438		AMER3	-0.64142
PBLD	-1.15543		CMAS	-0.792619		CFAP46	-0.8069		AHNAK2	-0.325265														ANKZF1	0.241137		ATP5B	-0.445002		CLIP1	0.262694		APLN	0.360324		ALDH1L2	-0.629128		ANKRD36C	-0.651519		AKR1B1	-1.02307		AMIGO1	-0.833136
PCBD2	-0.789505		CMBL	-1.20217		CFAP47	-2.00174		AHR	0.060087														ANLN	0.935029		ATP5C1	-0.357895		CLIP3	-0.277153		APLNR	0.715473		ALDH3A1	-0.54222		ANKRD46	-1.1876		AKR1C3	1.03368		AMN	0.348736
PCCB	-0.728584		CMTM3	-0.696519		CFAP70	-1.73623		AHSA2	0.550137														ANO6	0.885068		ATP5D	-0.360793		CLK1	0.447107		APLP2	-0.149942		ALDH3B1	0.278288		ANKRD53	0.464738		AKR7A3	0.329575		AMN1	-1.08443
PDCD6	0.778852		CNBP	-0.728906		CFAP74	-0.744814		AHSG	-0.012561														ANO8	0.220021		ATP5F1	-0.310196		CLPTM1	-0.271849		APOBEC3G	0.213605		ALDH3B2	-0.234237		ANKRD6	-1.34574		AKT2	0.593183		AMOTL1	0.421014
PDE1B	1.07743		CNDP2	-1.32673		CFL2	-0.615746		AIF1	0.291188														ANP32B	0.82835		ATP5G1	-0.347977		CNKSR3	0.182941		APOC1	0.355859		ALDH6A1	0.76005		ANKRD9	0.660994		AKT3	-0.867822		AMPD1	0.319557
PDE4D	1.10431		CNOT4	-0.807128		CGAS	1.42845		AIFM1	-0.168955														ANP32E	0.252088		ATP5G3	-0.547452		CNPY2	-0.302632		APOD	0.47515		ALDOA	-2.02631		ANKS1B	0.993143		AKTIP	-0.847826		AMPH	-2.00029
PDE5A	-0.929121		CNP	-1.28402		CGGBP1	1.07274		AIFM3	2.22464														ANTXR1	1.00121		ATP5H	-0.331698		CNR1	-0.63629		APOL6	0.176761		ALDOAP2	0.423183		ANO4	-0.375502		ALAD	0.468098		AMZ1	0.383446
PDE7A	1.13989		COBLL1	-0.946449		CGREF1	-0.69074		AIG1	-0.875366														ANTXR2	0.583285		ATP5J	-0.232512		CNTLN	0.189024		APOPT1	0.249969		ALDOC	-1.97827		ANO8	0.616982		ALAS1	-1.39322		AMZ2	-1.94823
PDLIM4	0.915937		COG3	-0.799132		CGRRF1	0.614939		AIM1	0.0121219														ANXA1	1.26273		ATP5L	-0.256444		COA3	-0.222027		AQP1	1.14065		ALG1	-0.265578		ANP32B	1.25206		ALAS2	0.20991		AMZ2P1	-1.03497
PEX3	-0.738313		COG8	-0.929297		CH17-340M24.3	-0.828477		AIM2	0.0165459														ANXA2	0.792529		ATP5O	-0.363663		COG1	-0.236904		AQP11	-0.356568		ALG13	0.899762		ANP32C	0.222508		ALB	-0.574048		ANAPC10	-0.829149
PFKFB4	0.912784		COIL	-0.996496		CHAF1B	-1.16402		AIP	3.68364														ANXA2P2	0.471638		ATP5SL	-0.15889		COL12A1	-0.507068		AQP4	0.64774		ALG14	-0.491754		ANP32D	0.253287		ALCAM	0.727869		ANAPC11	-0.744457
PIBF1	-0.422536		COL4A5	0.698617		CHCHD10	-0.895548		AIRE	0.100178														ANXA4	0.422235		ATP6AP1	-0.455501		COL23A1	-0.225558		AR	0.277895		ALG3	-0.649678		ANP32E	-1.45489		ALDH16A1	-0.633425		ANAPC13	-1.0714
PIGZ	-0.930916		COL5A3	0.877952		CHCHD5	-0.793023		AJAP1	-0.0177396														ANXA5	0.599097		ATP6AP2	-0.288243		COL26A1	-0.376464		ARAP1	0.291155		ALG5	0.274779		ANTXR1	0.47552		ALDH18A1	-0.7864		ANAPC16	0.993895
PIK3AP1	0.638388		COL6A1	0.797888		CHEK1	-0.975571		AK2	0.250036														ANXA6	-0.782172		ATP6V0A1	-0.326447		COPZ1	-0.292953		AREL1	-0.361655		ALG8	-0.58879		ANTXR2	-0.720699		ALDH1L1	1.48213		ANAPC5	-0.908064
PIK3R5	0.927893		COMMD2	-1.07854		CHMP2A	-0.619105		AK3	0.0474531														AOX2P	0.123173		ATP6V0B	-0.51293		COQ4	-0.24229		ARF3	-0.259967		ALKBH3	-0.378557		ANXA11	0.828311		ALDH2	0.667104		ANAPC7	-0.288336
PILRA	1.07973		COMMD4	-1.08892		CHMP4A	-0.778775		AK3L1	0.933071														AP006216.10	-0.205508		ATP6V0C	-0.427609		COQ7	-0.241308		ARF5	-0.450767		ALKBH3-AS1	0.46938		ANXA13	0.445916		ALDH3A2	-0.596623		ANGEL1	-0.526944
PIM1	1.13875		COMMD7	-1.01908		CHMP6	-0.909469		AK3L2	0.294308														AP1AR	-0.364197		ATP6V0D1	-0.566554		CORO1A	-0.465895		ARFGAP1	-0.167		ALKBH5	-1.13526		ANXA4	-1.0388		ALDH3B1	-0.481502		ANGPT1	0.530911
PKNOX1	0.750702		COPA	-1.00378		CHORDC1	1.48763		AK5	-3.29308														AP1G1	-0.220713		ATP6V0E1	0.327298		CORT	-0.351192		ARFGAP2	-0.184092		ALKBH6	-2.85789		ANXA6	-1.39313		ALDH3B2	-0.220345		ANGPT2	0.396717
PLA2G12A	-0.514735		COPS7A	-0.874071		CHRNA5	2.04899		AK7	-0.0204743														AP1M1	-0.282484		ATP6V0E2	-0.519108		COX17	0.210831		ARFGEF1	-0.276991		ALKBH7	-0.948104		ANXA7	-0.567855		ALDH4A1	0.620482		ANGPTL1	0.298745
PLAUR	1.73543		COQ10B	-0.996995		CHST12	0.645029		AKAP11	-1.38184														AP1S1	-0.459617		ATP6V1A	-0.652393		CPLX3	-0.432892		ARFGEF2	-0.478908		ALMS1	0.806961		AP1AR	0.486659		ALDH5A1	0.372779		ANGPTL7	0.255194
PLEKHG1	1.0447		COQ4	-0.797225		CIRBP	-1.3972		AKAP13	0.334744														AP1S2	0.708943		ATP6V1B2	-0.719915		CPNE6	-0.429651		ARFIP1	0.229494		ALMS1-IT1	0.283241		AP1G1	-0.699703		ALDH6A1	2.71097		ANK1	1.11886
PLIN2	2.55412		COQ8B	-1.0186		CKB	-0.705234		AKAP14	-0.100369														AP2A1	-0.340565		ATP6V1C1	-0.456101		CPQ	0.313548		ARFIP2	-0.185609		ALMS1P	0.659549		AP1M1	-1.3303		ALDH7A1	0.965149		ANK2	-1.22371
PMFBP1	1.15705		COX18	-1.02419		CKS2	1.83663		AKAP3	0.0216638														AP2A2	-0.492267		ATP6V1D	-0.393218		CPSF6	-0.222051		ARFRP1	-0.272455		ALOX12B	-1.17775		AP1S1	-0.681093		ALDH9A1	0.770788		ANK3	-0.53821
PNP	1.17477		COX19	1.40926		CLBA1	-1.0809		AKAP4	0.00358046														AP2B1	-0.454757		ATP6V1E1	-0.505831		CREB3L1	-0.291998		ARGLU1	0.190119		ALOX15B	0.215181		AP1S2	-1.40411		ALDOA	-1.42251		ANKAR	0.309635
PNPLA4	-1.39522		COX20	-0.884855		CLCC1	-0.787818		AKAP5	-0.037971														AP2M1	-0.520408		ATP6V1G2	-0.915902		CREBRF	0.313981		ARHGAP1	-0.303644		ALOX5	-0.377817		AP1S3	-0.216199		ALDOAP2	0.403408		ANKDD1A	0.537992
POLG	0.543481		COX7A2L	-1.20043		CLCNKA	-0.821362		AKAP6	-0.162033														AP2S1	-0.457715		ATP6V1H	-0.582825		CRH	-1.33201		ARHGAP17	0.240078		ALPI	-0.305518		AP2A1	0.622471		ALDOB	-0.291674		ANKFY1	-0.901244
PPHLN1	-0.851513		CPSF2	-1.00547		CLDN12	0.743255		AKAP7	-0.0907513														AP3B2	-0.733438		ATP8A2	-0.891812		CRHR1	-0.429711		ARHGAP18	0.251711		ALPK1	0.436063		AP2A2	-1.31457		ALG1	-0.348318		ANKH	-1.27332
PPM1B	-0.5921		CRBN	-1.03014		CLDN3	-0.754508		AKAP8	0.174981														AP3D1	-0.140126		ATP9A	0.269625		CRIP2	-0.379856		ARHGAP19	0.270149		ALPL	0.336181		AP2B1	-0.926606		ALG10	-0.270099		ANKIB1	-0.502565
PPP1R18	0.984098		CREB3	-1.16412		CLDN5	-1.46477		AKAP8L	0.480705														AP3M2	-0.529146		ATPAF1	-0.328732		CRMP1	-0.300518		ARHGAP20	-0.74321		ALS2CR12	0.33449		AP2M1	-1.76781		ALG13	-0.910915		ANKLE2	-0.574886
PPP1R1C	-1.00294		CRIP2	-0.954322		CLDND2	-1.27509		AKR1A1	-0.422365														AP3S1	-0.293378		ATPIF1	-0.502322		CRTAP	0.246845		ARHGAP21	0.304164		ALYREF	-0.688762		AP2S1	-1.37545		ALG3	-0.406439		ANKMY2	-1.708
PPP1R3B	0.819424		CRIPT	-1.13339		CLEC4G	-1.0965		AKR1C1	0.503932														AP4B1	-0.164619		ATR	-0.327605		CRY2	-0.218319		ARHGAP24	0.360725		AMBN	0.479927		AP3B2	-0.696972		ALG5	-0.329355		ANKRA2	-0.646805
PPRC1	0.651812		CRK	-1.37319		CLEC5A	1.82224		AKR1C2	0.351774														AP4S1	-0.323095		ATRN	-0.283656		CRYM	-0.543285		ARHGAP27	0.12385		AMD1	-0.632294		AP3D1	-0.485032		ALG9	-0.382654		ANKRD1	0.204945
PREPL	-0.739694		CROT	-1.21679		CLIC3	-0.941399		AKR1C3	0.460786														APBA1	-0.462611		ATRNL1	-0.796826		CSF2RA	0.275848		ARHGAP28	-0.169888		AMER1	0.713983		AP3M2	-1.10801		ALK	0.676869		ANKRD10	-1.18102
PSIP1	-0.460757		CRYZL1	-0.757379		CLK1	1.03353		AKR1CL1	-0.00541854														APBA2	-0.382344		ATXN10	-0.370305		CSF3R	0.388417		ARHGAP30	0.410249		AMER2	2.21338		AP3S1	-0.386053		ALKBH1	-0.549823		ANKRD10-IT1	0.831233
PTP4A1	1.03889		CSNK1E	-1.02285		CLK4	0.66703		AKR7A2	0.168116														APBA3	0.239816		ATXN7L3B	-0.185299		CSNK1A1	0.122623		ARHGAP31	0.421776		AMER3	-1.11526		AP4B1	-1.1099		ALKBH3	-0.423999		ANKRD11	0.605744
PTPN5	1.10004		CSRNP3	-1.14721		CLMN	-0.618278		AKR7A3	-0.0129225														APBB1	-0.294532		AUH	-0.290145		CSNK1D	-0.145473		ARHGAP33	-0.15482		AMFR	-0.497905		AP4S1	-0.743639		ALKBH4	-1.07894		ANKRD13A	0.798254
PTX3	2.59738		CSRP1	-1.38678		CLN8	0.847557		AKT1	0.39916														APC	-0.316969		AVL9	-0.412124		CSNK2A1	-0.161601		ARHGAP42	0.488225		AMIGO1	-0.795203		AP5M1	-0.44352		ALKBH5	-0.461386		ANKRD13B	0.396402
PUS7	0.668358		CSTF3	0.604066		CLNS1A	-0.554745		AKT1S1	0.041521														APEH	-0.32115		AX746627	-0.278904		CSPG5	-0.431481		ARHGAP5	0.36059		AMMECR1	0.266394		APBA2	-0.582572		ALKBH7	-0.519182		ANKRD13C	-0.61722
PVR	0.764397		CTAGE1	-1.52491		CLUAP1	-1.18465		AKT2	0.0469774														APH1B	0.292293		AXDND1	0.0970897		CSPP1	-0.144432		ARHGAP9	0.351055		AMOT	0.473757		APBA3	0.602648		ALMS1	0.948275		ANKRD13D	1.55784
QSOX2	0.583442		CTAGE10P	-1.52718		CMTR2	0.626639		AKT3	-0.495721														API5	-0.250622		AXL	0.43101		CSTA	0.376411		ARHGDIA	-0.244223		AMOTL2	0.540188		APBB1	-0.480782		ALMS1P	0.561546		ANKRD17	-0.380945
RAB11FIP5	0.58385		CTAGE15	-1.18911		CNBP	-0.471173		AKTIP	-0.264363														APIP	0.120916		B2M	0.193622		CTC1	-0.154126		ARHGDIB	0.382994		AMPD2	0.446297		APBB1IP	0.224993		ALOX12B	-0.543522		ANKRD18B	0.408901
RAB27A	1.08719		CTDSP2	0.674014		CNGA3	0.823671		ALAD	-0.0463994														APLN	0.430943		B3GALNT1	-0.600831		CTSS	0.592203		ARHGDIG	-0.547277		AMPH	-1.74311		APBB2	-0.725522		ALOX5	0.750929		ANKRD19P	0.383619
RABGAP1L	-0.812374		CTNNA1	-0.800741		CNIH3	-0.896777		ALAS1	-0.368567														APLNR	1.5891		B3GALT2	-0.629669		CTTN	0.656343		ARHGEF10	0.402881		AMZ1	-0.275047		APC	-1.18943		ALOX5AP	-0.380207		ANKRD20A12P	0.295752
RBPMS	1.01138		CTNND1	-0.775265		CNKSR3	1.24662		ALB	-0.0139949														APLP2	-0.311376		B3GALT6	-0.374647		CTXN1	-0.74224		ARHGEF10L	0.185177		ANAPC11	-0.764498		APCDD1L-AS1	0.393099		ALOXE3	-0.167336		ANKRD26P3	0.229607
RCBTB2	-0.464696		CTSH	0.639963		CNNM4	0.807512		ALCAM	-0.121848														APMAP	-0.186242		B3GNT1	-0.431841		CWC27	0.207826		ARHGEF11	-0.339693		ANAPC13	-1.44665		APEH	-0.741878		ALPI	-0.339745		ANKRD27	-1.14611
RELT	0.665066		CTSO	-1.13936		COBLL1	-0.788862		ALDH18A1	0.031374														APOBEC3C	0.183923		B3GNT2	-0.250103		CWF19L2	0.198209		ARHGEF2	0.361115		ANAPC15	-0.948625		APEX1	-1.29922		ALPK1	0.696295		ANKRD28	-0.567331
RERE	0.711676		CTU1	-1.01256		COG8	-1.02655		ALDH1A1	-0.297569														APOBEC3D	-0.13975		B3GNT5	0.41003		CX3CL1	-0.39508		ARHGEF26	0.594321		ANAPC16	-0.53304		APH1B	-0.620221		ALS2	-1.80528		ANKRD29	-0.983335
RFXAP	-0.769879		CTXN1	0.556881		COL6A2	-0.74438		ALDH1A2	0.0693908														APOBEC3G	0.40603		B4GALNT1	-0.537487		CXADR	-0.270067		ARHGEF26-AS1	0.600816		ANAPC2	-1.35038		API5	-0.990438		ALS2CL	-0.485201		ANKRD32	-1.01935
RGS19	0.651196		CUEDC2	-1.23135		COL9A1	-1.27346		ALDH1A3	-0.0906294														APOC1	0.503502		B4GALT1	0.185927		CXCL16	0.402138		ARHGEF40	0.358849		ANAPC5	-0.615054		APIP	-0.694105		AMACR	-0.430516		ANKRD36	1.23928
RHBDF2	0.804643		CUX1	0.952981		COLCA1	-0.916255		ALDH1B1	-0.0104154														APOD	0.645736		B4GALT5	-0.352284		CXCR4	0.742682		ARHGEF6	0.535717		ANAPC7	-0.363486		APLP2	-1.97991		AMBP	-0.237433		ANKRD36B	1.32153
RHOG	0.565889		CUZD1	1.27979		COMMD4	-0.688063		ALDH1L1	0.755201														APOL3	0.221068		B4GALT6	-0.564779		CXorf40A	-0.332269		ARHGEF7	-0.449204		ANGEL1	-0.373089		APMAP	-1.34502		AMBRA1	0.338705		ANKRD36BP2	-0.578819
RIMBP2	0.722418		CXorf56	-1.34256		COPG2	-1.04594		ALDH1L2	-0.0188329														APOL6	0.183162		BABAM1	-0.361626		CXorf40B	-0.332437		ARHGEF9	-0.437358		ANGEL2	0.323346		APOA1	0.349564		AMD1	-0.803153		ANKRD37	-0.701595
RND3	1.45091		CYB5B	-1.47548		COPS7A	-0.774965		ALDH2	2.73614														APOM	0.153764		BACE2	0.501081		CYP26B1	-0.717855		ARID1A	0.144023		ANGPT1	1.68776		APOA1BP	-1.05316		AMER1	-0.682127		ANKRD46	-1.36416
RNF170	-0.659753		CYB5D2	-0.893106		COPZ2	-0.578762		ALDH3A2	0.61824														APOO	-0.515121		BAG4	-0.486362		CYP46A1	-0.325334		ARID2	0.245482		ANGPT2	0.474227		APOBEC2	0.266742		AMER2	1.91306		ANKRD49	-0.978849
RNF24	1.52347		CYLD	-0.889296		COQ4	-1.24314		ALDH3B1	0.0223096														APOOL	-0.206955		BAI3	-0.418889		CYP4Z1	-0.230297		ARID4B	0.199485		ANGPTL2	-0.323051		APOBEC3C	0.28572		AMER3	-0.587133		ANKRD50	-1.20281
RORA	0.80837		CYP24A1	0.882106		CORIN	-0.68521		ALDH4A1	0.449517														APOPT1	0.26974		BANK1	0.188639		CYTH2	-0.28264		ARL1	-0.180134		ANGPTL3	-0.216254		APOBEC4	0.233004		AMHR2	0.358794		ANKRD52	0.700191
RPS6	0.835509		CYP27A1	-1.5415		COX16	-0.524265		ALDH5A1	-0.422231														APTX	-0.158817		BARD1	0.333105		CYTL1	0.451555		ARL16	-0.242885		ANGPTL4	0.663922		APOF	-0.19673		AMIGO1	-1.226		ANKRD53	0.38704
RPS6P6	-0.543557		CYP4V2	-1.17972		COX19	1.31075		ALDH6A1	0.814437														AQP1	1.90615		BASP1	-0.650968		DALRD3	-0.282095		ARL3	-0.185352		ANGPTL6	-0.265357		APOO	-1.28505		AMMECR1	-0.31785		ANKRD55	0.24689
RSAD2	-1.31222		CYTH2	-1.48329		COX20	-0.74594		ALDH7A1	0.822425														AQP11	-0.445265		BAZ1A	0.522819		DCAF11	-0.240418		ARL4C	-0.482224		ANHX	0.48076		APOOL	0.321264		AMMECR1L	0.802966		ANKRD6	-1.17214
RWDD2B	-0.552254		DAP	-1.40744		COX6C	-0.795911		ALDH9A1	1.21885														AQP4	0.632978		BBOX1	0.775078		DCAF5	-0.162132		ARL4D	-0.449894		ANK1	0.343161		APOPT1	1.09351		AMN	-0.685247		ANKRD65	0.337173
S100A11	0.564919		DBF4	0.894209		COX7B2	-0.935091		ALDOA	-18.3115														AQP4-AS1	1.01004		BBS2	0.366264		DCC	-0.386809		ARL5C	-0.15149		ANK3	-0.856408		APP	0.550793		AMOTL2	1.19589		ANKRD9	0.494307
SAMSN1	1.01036		DBF4B	0.778137		COX8A	-0.778836		ALDOAP2	-5.34769														AR	0.450868		BBS7	-0.488965		DCUN1D5	-0.260306		ARL6	-0.330115		ANKAR	0.276204		APPBP2	-0.71241		AMPD3	-0.442619		ANKS1A	-0.500199
SBNO2	1.57053		DBNL	-0.863063		CPA1	-1.55675		ALDOB	0.0533733														ARAF	0.207385		BC033164	0.137991		DDA1	-0.406582		ARL6IP6	0.580373		ANKDD1A	1.19676		APPL1	0.876583		AMPH	-3.03799		ANKS1B	-2.2807
SCD	1.6236		DCAF10	0.623056		CPEB4	0.645852		ALDOC	-2.69782														ARAP1	0.300826		BC040734	-0.330852		DDB1	-0.192842		ARMC10	-0.332443		ANKFY1	0.376938		APTR	-0.892498		AMZ2P1	-0.769494		ANKS3	0.469435
SCFD1	-0.621338		DCAF8	-1.12258		CPLANE1	-0.52101		ALG1	-0.0623088														ARC	-0.893804		BC041998	0.753098		DDB2	0.231379		ARMC3	0.226774		ANKH	0.379987		APTX	-1.14142		ANAPC10	-0.465722		ANKS4B	0.272382
SDCBP2	0.461761		DCAKD	-0.835231		CPLANE2	-0.7648		ALG10	-0.00370551														AREL1	-0.458011		BCAR3	0.376344		DDN	-0.328817		ARMC8	0.366504		ANKHD1	-0.402248		AQP11	-0.316042		ANAPC13	-1.07831		ANKS6	0.579985
SDHAF4	-1.02818		DCP1A	0.808862		CPXM1	-0.943886		ALG12	0.0737042														ARF3	-0.313181		BCAS2	-0.420656		DDOST	-0.319823		ARMC9	-0.28482		ANKIB1	1.23478		AQP3	1.30474		ANAPC16	0.837436		ANO3	-0.679109
SERPINA1	1.88633		DCP2	0.525204		CPZ	-1.376		ALG14	-0.0596723														ARF4	-0.348048		BCAS3	-0.167822		DDX23	0.118842		ARMCX2	-0.263443		ANKLE2	-0.424295		ARCN1	-0.860077		ANAPC5	-1.36001		ANO4	-1.27865
SERPINA3	2.07796		DCSTAMP	0.717093		CRADD	-0.837274		ALG2	0.161442														ARF5	-0.406921		BCAT1	-0.620484		DDX41	-0.230257		ARMCX4	-0.415985		ANKRD10-IT1	0.585246		AREL1	-1.95724		ANAPC7	-0.623198		ANO5	-1.1009
SERPINE1	3.25601		DCTD	-1.21545		CREB3L2	-1.03993		ALG5	-0.0989314														ARFGEF1	-0.348074		BCCIP	-0.329098		DDX50	-0.220019		ARMCX5	-0.310726		ANKRD11	-1.01734		ARF4	-1.04896		ANG	0.296921		ANO8	0.754185
SERPINE2	0.998061		DCUN1D2	-1.52414		CRISPLD1	-0.97235		ALG8	0.101067														ARFIP1	0.321933		BCKDK	-0.272323		DDX54	-0.179466		ARMCX6	0.291744		ANKRD13A	1.75016		ARF5	-1.34609		ANGEL2	0.689164		ANP32A	-0.662796
SETDB2	-0.660639		DCUN1D3	0.724341		CRY2	-0.582991		ALK	0.158541														ARFIP2	-0.262406		BCL2	0.62501		DENND6B	-0.281265		ARNTL2	-0.423435		ANKRD13C	-0.363107		ARFGAP2	-0.720976		ANGPT1	0.875495		ANP32B	0.922236
SGPP2	1.45427		DDA1	-1.01011		CRYZL1	-0.870538		ALKBH2	-0.0674235														ARG2	-0.223143		BCL2L11	0.270479		DENR	-0.32809		ARPC2	-0.26191		ANKRD13D	-0.587967		ARFGEF1	-0.651621		ANGPT2	0.82598		ANP32E	-0.610693
SGTB	0.737532		DDR1	-1.53212		CSTB	-0.756705		ALKBH3	-0.139305														ARGLU1	0.26587		BCL6	0.687189		DES	-0.143695		ARPC4	-0.144328		ANKRD16	-0.533348		ARFGEF2	-0.960578		ANGPT4	0.329501		ANPEP	0.255912
SH3BP2	0.799095		DDX19A	-0.796357		CSTF3	-0.835825		ALKBH5	0.47621														ARHGAP1	0.32614		BCL7A	-0.243085		DGKG	0.288155		ARPC5L	-0.378701		ANKRD17	-0.768959		ARFIP1	-0.885223		ANGPTL1	0.490764		ANTXR1	0.45507
SH3RF3	1.05927		DDX19B	-0.747911		CT45A5	0.899612		ALKBH6	-0.700518														ARHGAP12	0.24299		BDH1	-0.309194		DGKH	-0.29186		ARPIN	-0.152701		ANKRD18A	-1.01024		ARG2	-0.64699		ANGPTL3	-0.290752		ANTXR2	0.266113
SHB	0.785116		DDX24	-0.943647		CTBP1-DT	-0.889198		ALKBH7	8.12728														ARHGAP17	0.397631		BDH2	0.431795		DGKZ	-0.315724		ARPP19	-0.467151		ANKRD19P	-0.576186		ARGLU1	-1.58825		ANHX	0.223877		ANXA10	0.276435
SHMT2	0.651359		DDX39B	-1.04886		CTBS	-0.683128		ALKBH8	-0.0552515														ARHGAP19	0.360326		BDNF	-1.21685		DHDDS	-0.224283		ARPP21	-0.762939		ANKRD20A12P	0.304717		ARHGAP18	1.22611		ANK1	0.506417		ANXA11	0.618903
SHROOM4	-0.630376		DDX3Y	-2.56013		CTSG	-0.832299		ALLC	0.0311909														ARHGAP20	-0.841621		BDNF-AS	-0.367822		DHRS11	-0.494782		ARRB1	-0.192673		ANKRD22	0.760319		ARHGAP19	0.365207		ANK2	-1.4121		ANXA2P1	0.364442
SIGLEC5	1.32327		DDX42	-0.939218		CUX2	-1.55393		ALOX12B	-0.0339297														ARHGAP21	0.356439		BDP1	-0.298236		DHRS7B	-0.347997		ARRDC2	0.433427		ANKRD24	-0.629878		ARHGAP21	2.69692		ANK3	-0.693927		ANXA2P2	0.563085
SIGLEC7	1.31392		DDX50	-1.50672		CUZD1	0.645384		ALOX15B	0.0459329														ARHGAP26	-0.560433		BEND5	-0.408604		DHX30	-0.175369		ARSG	-0.153541		ANKRD26P3	0.455013		ARHGAP24	-0.771942		ANKDD1A	1.90497		ANXA4	-0.768097
SIGLEC9	1.62347		DDX56	-1.36357		CXCL3	0.697625		ALOX5	0.276008														ARHGAP30	0.396458		BEND6	-0.541127		DIRAS2	-0.300762		ARSK	0.315688		ANKRD28	-0.51892		ARHGAP26	0.7104		ANKH	-1.14976		ANXA5	-0.628245
SIPA1L1	-0.500996		DENND1B	0.614294		CXorf38	-0.716713		ALOX5AP	0.456636														ARHGAP31	0.358116		BEST1	0.368256		DIS3L2	0.220618		ASAH1	0.191773		ANKRD29	-0.675349		ARHGAP28	-0.344256		ANKIB1	-0.515634		ANXA6	-1.78937
SIRPA	0.881159		DENND1C	0.892555		CYB5D2	-0.94227		ALPI	0.0236665														ARHGAP32	-0.487941		BEX1	-0.687609		DISP2	-0.275677		ASAH2B	-0.479483		ANKRD30BP2	-0.316956		ARHGAP31	0.421084		ANKLE1	-0.304065		ANXA7	-1.49896
SKA2	-0.602067		DGAT2	-1.24101		CYP11A1	-0.767398		ALPK1	0.0270902														ARHGAP33	-0.219461		BEX2	-0.57606		DKFZp434J0226	0.162869		ASB2	-0.268434		ANKRD30BP3	0.60351		ARHGAP33	0.451052		ANKLE2	-0.486742		AOC2	0.571496
SLA	1.39939		DHRS11	-1.01794		CYP19A1	-0.612884		ALPK3	0.00505443														ARHGAP42	0.599612		BEX4	-0.451738		DLC1	0.247182		ASB4	-0.109518		ANKRD33B	-0.716753		ARHGAP5	-1.7043		ANKMY1	-0.529782		AOC3	0.485084
SLAMF8	1.86797		DHRS4	-0.651776		CYP2E1	-0.843942		ALPL	0.0983389														ARHGAP44	-0.449799		BEX5	-0.951939		DLEU1	0.220877		ASB6	-0.172136		ANKRD34A	-1.7674		ARHGAP5-AS1	-0.451651		ANKMY2	-2.16545		AOX1	0.343301
SLC11A1	2.94786		DHTKD1	-1.58723		CYP3A4	1.53986		ALPPL2	2.54885														ARHGAP5	0.2813		BFSP1	-0.341013		DLG3	-0.466165		ASCC3	0.18583		ANKRD36	1.59864		ARHGAP9	0.585395		ANKRD10-IT1	0.482629		AOX2P	0.372923
SLC12A7	0.663505		DHX32	-0.8083		CYP3A7	1.5084		ALS2CR13	4.58264														ARHGDIA	-0.251128		BGN	0.518523		DLGAP1-AS1	0.230684		ASCL1	0.751693		ANKRD36BP2	-1.2637		ARHGDIA	0.302485		ANKRD11	0.76672		AP1AR	0.434451
SLC16A3	1.74532		DHX33	-1.2678		CYP4V2	-0.94394		ALS2CR16	-0.0530128														ARHGDIG	-0.857174		BHLHB9	-0.394932		DLK2	-0.359312		ASF1A	0.261046		ANKRD36C	-0.362493		ARHGEF1	0.937262		ANKRD12	1.19498		AP1M1	-1.50292
SLC17A9	0.912916		DHX57	-0.972063		DAGLB	0.705527		ALS2CR4	-0.0194703														ARHGEF10	0.55577		BHLHE41	0.458846		DLL1	0.482504		ASH1L	0.1545		ANKRD37	-0.488736		ARHGEF10	0.59677		ANKRD13A	0.710042		AP1M2	0.317757
SLC18B1	-0.686197		DHX9	-1.52973		DAP3	-0.526908		ALS2CR7	-0.00245199														ARHGEF10L	0.209975		BLCAP	-0.314255		DLL3	-0.263711		ASH2L	-0.222451		ANKRD39	-1.31299		ARHGEF10L	0.479451		ANKRD13B	-0.459974		AP1S1	-0.431837
SLC1A5	0.975524		DIDO1	1.26965		DBF4	0.649854		ALS2CR8	-0.0149867														ARHGEF11	-0.220469		BLMH	-0.190385		DMAP1	-0.228636		ASIC2	-0.234382		ANKRD40	1.10007		ARHGEF11	0.427768		ANKRD13D	2.18721		AP1S2	-1.62774
SLC25A37	0.761233		DKK3	-0.866833		DBH	0.80911		ALX3	0.127839														ARHGEF12	-0.34457		BLOC1S2	-0.290325		DMWD	-0.262859		ASL	-0.279194		ANKRD44	0.880868		ARHGEF12	0.871724		ANKRD16	-0.513808		AP2A1	1.28731
SLC26A2	-1.4185		DLST	-1.53936		DCAF10	0.896632		ALX4	9.54567														ARHGEF2	0.401212		BLOC1S6	-0.253123		DNAJB5	-0.474812		ASMTL	-0.458643		ANKRD49	-0.512258		ARHGEF15	0.294897		ANKRD18A	-0.560679		AP2A2	-0.930008
SLC35A3	-0.466253		DLSTP1	-1.27936		DCAF16	-0.604664		AMAC1	0.00923986														ARHGEF25	-0.327489		BMP2K	0.575623		DNAJC10	-0.373446		ASNA1	-0.261845		ANKRD50	-1.23718		ARHGEF2	0.671186		ANKRD18B	0.41848		AP2B1	-1.10183
SLC40A1	-0.913079		DNAH5	-1.39945		DCAF8	-1.49231		AMAC1L3	0.00693181														ARHGEF26	0.652883		BMPR1B	0.608803		DNAJC11	-0.185212		ASNS	-0.333849		ANKRD52	-0.44222		ARHGEF25	-1.33666		ANKRD2	-0.789516		AP2M1	-1.67241
SLC43A2	1.13842		DNAJC11	-1.03369		DCAKD	-0.793784		AMACR	-0.0519143														ARHGEF26-AS1	0.48352		BMS1P20	-0.436113		DNAJC14	-0.162506		ASPH	0.308622		ANKRD54	0.6624		ARHGEF28	0.310781		ANKRD24	0.274238		AP2S1	-1.65251
SLC43A3	1.25937		DNAJC28	-0.685825		DCBLD2	0.4722		AMBN	0.0300527														ARHGEF28	-0.385031		BNC2	0.283019		DNAJC18	-0.303372		ASPHD1	-0.319514		ANKRD6	-1.46175		ARHGEF40	0.501506		ANKRD26	-0.547745		AP3B1	-0.404554
SLC5A5	-0.732832		DNAJC30	-0.593517		DCP2	0.474727		AMD1	1.1539														ARHGEF3	-0.458231		BNIP1	-0.124527		DNAJC19	-0.258467		ASPHD2	-0.353838		ANKRD7	0.270583		ARHGEF7	-1.25171		ANKRD28	-0.558492		AP3B2	-0.879948
SLC7A1	1.10552		DNAL4	-1.09377		DCTN6	-0.521838		AMDHD1	-0.0217														ARHGEF37	0.635643		BNIP2	0.344519		DNAJC30	-0.310806		ASS1	-0.470031		ANKRD9	-2.16618		ARHGEF9	-1.34846		ANKRD30A	0.210439		AP3M1	-0.943935
SNHG15	0.822119		DNPEP	-0.939854		DDA1	-0.68707		AMDHD2	-0.0668738														ARHGEF40	0.579947		BOLA3	-0.290819		DNAL1	-0.180602		ASTN1	-0.308373		ANKS1B	-1.58985		ARID1A	-1.63464		ANKRD32	-1.91091		AP3M2	-1.2928
SNORD89	0.658962		DOCK4	1.10614		DDHD2	1.15141		AMFR	-0.160029														ARHGEF6	0.675869		BPGM	-0.396512		DNAL4	-0.31305		ASUN	0.251677		ANKS3	-0.648491		ARID1B	-0.584963		ANKRD34A	-0.956719		AP3S1	-0.695585
SNRPF	-1.04136		DOCK8	-1.86848		DDT	-0.777303		AMH	0.0613094														ARHGEF7	-0.383383		BRAF	-0.271492		DNASE2	0.177179		ASXL1	0.304808		ANKS6	-0.336561		ARID2	0.493735		ANKRD34C	-0.934014		AP4B1	-0.793896
SNX21	-0.412291		DONSON	1.1895		DDX10	0.462745		AMHR2	0.0651219														ARHGEF9	-0.505716		BRCA1	0.210188		DNHD1	0.275728		ASXL2	0.269161		ANKUB1	0.321814		ARID3A	0.461716		ANKRD36	1.73132		AP4E1	-0.613008
SNX4	-0.599633		DPH6	-1.19875		DDX17	0.583398		AMICA1	0.0732146														ARID1A	0.176899		BRCC3	-0.198249		DOC2A	-0.528025		ATAD1	-0.42324		ANKZF1	-0.458804		ARID4B	-0.540802		ANKRD36B	1.40061		AP4S1	-0.849876
SOD2	1.3699		DPP6	-1.91143		DDX28	-1.19748		AMIGO2	-0.0431022														ARID2	0.375707		BRE	-0.213954		DOK3	0.462865		ATAD2	0.338101		ANLN	1.9321		ARIH1	0.831178		ANKRD36BP2	-1.35578		AP5M1	-0.52889
SORT1	0.758405		DSG2	-1.45164		DDX39A	0.796006		AMMECR1	-0.0123124														ARID4B	0.222788		BRF1	-0.293227		DOK6	-0.381725		ATAD2B	0.410877		ANO10	-0.990657		ARIH2	-0.790318		ANKRD39	-0.736208		AP5S1	0.368824
SOSTDC1	-0.948382		DSTYK	-0.984926		DDX39B	-0.931553		AMOTL1	0.00205606														ARIH1	-0.365693		BRF2	-0.221243		DOPEY1	-0.293625		ATAT1	-0.142417		ANO3	-1.07102		ARL1	-0.832737		ANKRD40	0.923862		APAF1	0.314713
SP110	0.624876		DTD2	-0.943252		DDX3X	1.23802		AMOTL2	0.959059														ARL1	-0.195318		BRI3	0.156934		DPH2	-0.114921		ATCAY	-0.296254		ANO4	0.29162		ARL10	-0.514562		ANKRD44	1.334		APBA1	0.379718
SPAG16	-1.07783		DTNA	-1.66632		DDX42	-0.769112		AMPH	-2.14809														ARL10	-0.38358		BRI3BP	-0.375289		DPM2	-0.178692		ATF1	0.31785		ANO6	1.0302		ARL16	-0.594536		ANKRD44-IT1	-0.167533		APBA2	-0.700334
SPCS3	0.646049		DUS4L	-0.850938		DDX52	0.993766		AMT	0.0345199														ARL13B	0.364707		BRINP2	-0.406921		DPP6	-0.3535		ATF7	0.211909		ANO7	0.640329		ARL2BP	0.634476		ANKRD53	-0.322264		APBA3	0.651555
SPEF2	-0.733577		DVL1	0.833713		DDX60	-0.938558		AMY1A	-0.0295206														ARL14EP	-0.218263		BRMS1L	-0.320698		DPYD	0.445315		ATF7IP	0.25669		ANO8	-0.490544		ARL3	-0.737816		ANKRD54	-0.3584		APBB2	0.674738
SPIN4	-0.813031		DYM	-0.872312		DECR1	-0.774282		AMY2B	-0.0850875														ARL15	-0.354096		BRSK2	-0.281489		DPYSL4	-0.244309		ATF7IP2	-0.181074		ANP32B	1.68942		ARL6IP1	-0.733077		ANKRD55	0.308688		APC	-1.16813
SPNS2	0.923034		DYNC2LI1	-1.19062		DEF8	0.704701		AMZ1	-0.0155588														ARL16	-0.232743		BRWD1	-0.713733		DSE	0.459415		ATG10	-0.367752		ANP32E	-1.41634		ARL6IP4	-0.702853		ANKRD6	-0.85932		APEH	-0.859137
SPOUT1	0.749994		DYRK2	0.765763		DEPDC1B	0.729954		AMZ2	-0.652038														ARL3	-0.250937		BSN	-0.870945		DST	0.199599		ATG12	0.262773		ANTXR1	1.20998		ARL6IP5	-1.08349		ANKRD65	0.386481		APEX1	-1.21347
SPP1	2.06688		DZANK1	-0.722197		DERL1	0.511802		ANAPC1	-0.0670867														ARL4C	-0.475482		BST2	0.338133		DTNA	0.502661		ATG16L2	0.243587		ANTXR2	0.36724		ARL8B	-0.916194		ANKRD9	0.894849		APEX2	0.435612
SSH1	0.761613		DZIP1L	-0.769251		DESI2	0.503234		ANAPC10	-0.0679908														ARL4D	-0.299184		BTBD10	-0.493283		DUSP16	0.194502		ATG3	0.12829		ANXA1	0.780622		ARMC8	-1.05583		ANKS1B	-1.3143		APH1A	0.28675
SSH2	0.82514		E2F4	-0.925645		DET1	-0.533954		ANAPC11	-0.156888														ARL6	-0.580992		BTBD11	-0.638399		DUSP2	-0.471852		ATG4A	0.143676		ANXA10	0.362038		ARMC9	0.709963		ANKS6	0.337965		API5	-1.13567
STAT3	1.10758		E4F1	0.677084		DHODH	-1.26431		ANAPC2	3.14021														ARL6IP5	-0.228994		BTBD3	-0.486937		DUSP4	-0.499415		ATG7	-0.224668		ANXA11	-1.96155		ARMCX2	-1.66854		ANKZF1	0.731903		APIP	-0.97979
STAT5A	0.553435		EAF1	-1.41642		DHRS11	-1.30222		ANAPC4	0.0675944														ARL6IP6	0.502844		BTBD7	0.289054		DUSP6	-0.593373		ATG9A	-0.201436		ANXA2	0.829251		ARMCX4	-1.50182		ANLN	2.10684		APLN	0.467077
STAT5B	0.946349		ECH1	-1.19298		DHRS12	-0.833265		ANAPC7	-0.144088														ARL8B	-0.212543		BTD	0.154065		DYNC1LI2	0.189242		ATG9B	-0.205172		ANXA2P2	0.482417		ARNT	-0.589357		ANO3	-1.83905		APLNR	1.07921
STC1	1.85215		ECHDC3	-1.27621		DHRS2	-0.941686		ANG	0.102699														ARL9	-0.433719		BTRC	-0.296341		DYNC2LI1	-0.395048		ATL1	-0.448425		ANXA2P3	0.298862		ARPC1A	-2.93622		ANO4	-0.783842		APLP2	-1.4646
STK38L	0.748339		ECT2	-0.770706		DHTKD1	-0.707582		ANGPT1	0.15086														ARMC10	-0.398771		BYSL	-0.266472		DYRK2	-0.30511		ATL2	-0.478466		ANXA5	1.24253		ARPC2	0.601127		ANO5	-0.995022		APMAP	-1.53343
STK40	0.553184		EDC3	-1.17617		DHX29	-1.053		ANGPT2	0.403814														ARMC12	0.18152		BZW2	-0.350833		EARS2	-0.180018		ATL3	0.324309		ANXA6	-0.828058		ARPC3	-1.56718		ANO6	1.77782		APOA1BP	-1.35131
STX11	1.21409		EDRF1	-0.679093		DHX58	-1.23415		ANGPTL1	0.0146308														ARMC3	0.576235		C10orf11	0.294492		EDA	0.196995		ATM	0.281292		ANXA7	-1.44361		ARPC4	-0.788185		ANO8	0.799727		APOA5	0.324957
SUB1	-0.681838		EED	0.614295		DIDO1	-1.36008		ANGPTL2	-0.144016														ARMC8	0.493841		C10orf35	-0.426425		EDF1	-0.239827		ATOH7	-0.551429		ANXA9	0.299297		ARPC5	-0.917415		ANP32A	0.622317		APOBEC1	0.301366
SUOX	-0.526831		EEF1A1	-2.67259		DIS3L2	1.63114		ANGPTL3	0.00903712														ARMC9	-0.596094		C10orf54	0.502094		EDRF1	-0.169856		ATOH8	0.296272		AOAH	-0.426035		ARPC5L	-1.0464		ANP32B	2.12123		APOBEC3C	0.699437
TAF4B	-0.854713		EEF1G	-1.21854		DLC1	1.52121		ANGPTL4	1.15952														ARMCX1	-0.302169		C10orf88	-0.389224		EEFSEC	-0.132105		ATOX1	-0.144272		AOX2P	0.286416		ARPP19	-1.31461		ANP32E	1.20422		APOC1	0.833714
TAF9B	-0.52165		EFHB	-2.12614		DMAC1	-1.10413		ANGPTL5	0.00914316														ARMCX2	-0.469865		C10orf99	0.203227		EFNB3	-0.68962		ATP10D	0.374535		AP000696.2	0.224091		ARPP21	-0.218469		ANPEP	-0.41671		APOE	-0.524368
TAGLN2	0.865233		EFNA4	0.599633		DMKN	-0.862048		ANGPTL6	-0.0260938														ARMCX4	-0.609016		C11orf24	-0.214681		EGFR	0.527372		ATP11A	0.492035		AP001605.4	0.474232		ARRDC3	-0.924766		ANTXR1	1.91178		APOF	0.314041
TCF21	-2.38701		EHHADH	-1.17502		DMRT1	-1.12214		ANK1	-0.00397266														ARMCX5	-0.592919		C11orf31	-0.292476		EGR3	-0.647968		ATP11B	0.225134		AP006547.3	0.439363		ARRDC4	-0.939534		ANTXR2	0.534749		APOH	0.377596
TCIRG1	0.737807		EHMT1	-1.35866		DNA2	1.11138		ANK2	-0.689805														ARMCX6	0.386739		C11orf58	-0.259336		EGR4	-0.84521		ATP11C	0.706889		AP1G2	-1.91424		ARSK	1.01004		ANXA1	-0.42127		APOL6	0.396754
TDRD9	1.3734		EIF1AY	-0.744642		DNAH1	-0.833677		ANK3	-1.3378														ARNT	0.355302		C11orf70	0.797791		EHMT1	0.316438		ATP13A2	-0.285406		AP1M1	-1.61286		ART1	0.264991		ANXA11	-1.00867		APOO	-2.23591
TEAD4	1.1681		EIF2AK3	0.681648		DNAH2	-1.16112		ANKDD1A	0.059984														ARNTL	-0.308868		C11orf73	-0.321888		EIF2AK2	0.141423		ATP13A3	-0.355326		AP1S1	-0.300167		ART4	0.316551		ANXA2	0.819829		APOPT1	1.45833
TEP1	0.855524		EIF2B3	-1.13611		DNAH5	-0.94137		ANKFN1	0.0781797														ARNTL2	-0.618193		C11orf87	-0.796104		EIF6	-0.193486		ATP1B3	-0.173092		AP1S2	-0.763226		ARV1	-1.01396		ANXA2P2	0.528049		APP	-1.07584
TGM2	1.08264		EIF2S3	0.885464		DNAJA1	1.24783		ANKFY1	0.54115														ARPC1A	-0.376881		C12orf10	-0.445528		ELF1	0.290725		ATP2A2	-0.382631		AP2A2	-1.33114		ASAH1	-1.01995		ANXA3	0.843776		APPL1	-0.738408
THBS1	1.95129		EIF3F	-0.809449		DNAJA4	1.49276		ANKH	-0.353786														ARPC2	-0.263198		C12orf4	-0.322481		ELMO2	-0.259158		ATP2A3	-0.16882		AP2M1	-3.47427		ASAH2B	-0.818883		ANXA5	0.872859		APPL2	-0.378105
TICAM1	0.6979		EIF3L	1.49874		DNAJB1	2.65193		ANKHD1-EIF4EBP3	-0.0510248														ARPC4	-0.157711		C12orf43	-0.3312		ELP2	-0.158902		ATP2B1	-0.498251		AP2S1	-1.24722		ASAP1	0.80261		ANXA6	-1.79316		APTR	-0.854811
TLE3	0.817346		EIF4B	-0.967119		DNAJB4	1.98084		ANKIB1	0.255893														ARPC5L	-0.566335		C12orf45	-0.2394		ELP6	-0.26753		ATP2B2	-0.488204		AP3B1	0.726427		ASAP1-IT1	0.448896		ANXA7	-1.19506		AQP3	0.394155
TM2D3	0.622563		EIF4E	-0.908172		DNAJB6	1.03571		ANKK1	0.0101051														ARPIN	0.300094		C12orf5	-0.308531		EMC3	-0.417556		ATP2B3	-0.322882		AP3B2	-1.3997		ASAP3	-0.411312		ANXA9	-0.520158		AQP4	-0.850657
TM4SF1	0.678792		EIF4H	-1.39443		DNAJC17	-0.601053		ANKMY1	-0.0109543														ARPP19	-0.536259		C12orf65	-0.158391		EMC9	-0.229992		ATP2B4	-0.600316		AP3D1	-2.08179		ASB1	-0.960494		AOC2	0.235634		AQP6	0.521018
TM6SF2	-0.586298		EIF5A	-1.14513		DNAJC22	-0.738379		ANKMY2	-0.701389														ARPP21	-0.775839		C12orf73	-0.439135		EMP3	0.408728		ATP2C1	-0.174313		AP3M1	-0.842383		ASB12	0.887017		AOC4P	-0.395215		AQP8	0.378508
TMEM171	0.682247		ELAVL1	-1.09343		DNAJC27	0.757049		ANKRA2	-0.0757998														ARRB1	-0.297616		C12orf76	-0.398464		ENAH	0.247329		ATP5A1	-0.307763		AP3M2	-1.25036		ASB13	-0.841971		AOX1	-0.385376		AQR	-1.08385
TMEM176A	1.0162		ELL2	1.55564		DNAJC30	-0.961946		ANKRD10	0.911685														ARRDC2	0.440246		C14orf1	-0.190405		ENSA	-0.452565		ATP5B	-0.39532		AP3S1	-0.55701		ASB7	-0.744867		AOX2P	0.397894		ARAF	0.409081
TMEM237	-0.585112		ELOF1	-1.29704		DNAJC8	-0.522687		ANKRD13A	0.229811														ARRDC4	0.95708		C14orf159	0.241294		ENTPD6	-0.277735		ATP5C1	-0.298919		AP4B1	-0.664448		ASB8	-1.075		AP1G1	-0.712411		ARCN1	-1.1449
TMEM69	-0.534395		ELP3	-1.00187		DNALI1	-1.16543		ANKRD13C	-0.0697104														ARSD	0.189108		C14orf2	-0.333278		EP400	-0.127288		ATP5D	-0.271808		AP4E1	0.394321		ASCC1	-0.388203		AP1G2	-0.541574		AREL1	-0.898709
TMEM81	1.06141		EMC4	-0.722715		DNMT3A	-0.953998		ANKRD13D	0.241009														ARSG	-0.332774		C14orf64	0.301736		EPB41	0.357674		ATP5E	0.214368		AP4M1	-0.240845		ASCC2	-0.660263		AP1M1	-1.14948		ARF1	1.06241
TMEM88	-1.15357		EME1	0.753235		DNMT3B	-0.841928		ANKRD15	1.74803														ART5	-0.134394		C15orf57	-0.384051		EPHA2	0.232196		ATP5F1	-0.295401		AP4S1	-2.25046		ASCC3	-0.725813		AP1S1	-0.385469		ARF3	-1.31573
TMTC2	0.868869		EML2	-0.911069		DOC2A	1.63074		ANKRD17	-0.0287861														ARV1	-0.144978		C15orf61	-0.414623		EPHA5	-0.534458		ATP5G1	-0.269042		AP5B1	-0.329586		ASCL1	0.257662		AP1S2	-1.60363		ARF4	-1.02938
TNFAIP6	2.01676		EMX2	0.657899		DONSON	1.31288		ANKRD18A	-0.0109742														ASAH1	0.236133		C16orf13	-0.234709		EPHB3	-0.284023		ATP5G3	-0.397634		AP5M1	-1.46067		ASF1A	-0.568214		AP1S3	-0.243938		ARFGAP2	-1.04861
TNFRSF10B	0.829607		ENOSF1	-1.32243		DPH6	-1.61515		ANKRD19	-0.143952														ASAH2B	-0.710709		C16orf45	-0.496494		ERBB2IP	0.539364		ATP6AP1	-0.435484		AP5S1	-0.810424		ASH2L	-0.730791		AP2A1	-0.442488		ARFGAP3	-1.04975
TNFRSF12A	1.27718		ENPP4	0.769167		DPP6	-0.845453		ANKRD2	-0.0625427														ASAP1	-0.268779		C16orf58	-0.404545		ERGIC1	0.160214		ATP6AP2	-0.603509		APBA2	-0.409154		ASIC2	-0.550487		AP2A2	-1.05688		ARFGEF2	-1.00971
TNIP2	0.887307		ENSA	-1.27982		DPP9	0.715186		ANKRD20A1	-0.0053978														ASAP3	0.285886		C16orf70	-0.275356		ERI3	-0.296559		ATP6V0A1	-0.277446		APBA3	-0.501249		ASMTL	-0.952772		AP2M1	-1.8026		ARFIP1	-0.835066
TNS1	0.862407		EOGT	-0.72416		DSEL	1.00096		ANKRD22	0.0307179														ASB4	0.235452		C16orf91	-0.290162		ERP44	-0.19867		ATP6V0A2	-0.189376		APBB2	-0.479431		ASMTL-AS1	0.527475		AP2S1	-1.55296		ARG1	0.225383
TOR1AIP2	0.655934		EPAS1	-1.06973		DTD1	-1.18467		ANKRD23	0.0970385														ASB6	-0.281918		C17orf51	-0.446905		ESCO1	0.219485		ATP6V0B	-0.350724		APC	0.397486		ASNS	-1.48831		AP3B2	-1.47313		ARG2	-1.24084
TRNP1	1.02567		EPB41L4B	-1.65431		DUBR	-1.16252		ANKRD24	-0.137172														ASB8	-0.117997		C17orf75	-0.447493		ETV1	-0.37968		ATP6V0C	-0.344527		APC2	-0.697699		ASNSD1	-0.969665		AP3D1	-0.38066		ARGLU1	-1.46287
TRUB1	-0.794796		EPM2AIP1	1.35612		DUS4L	-1.5419		ANKRD25	0.574882														ASCC1	0.226778		C18orf21	-0.169308		EVI2B	0.548726		ATP6V0D1	-0.519578		APCDD1L	0.391834		ASPG	0.229886		AP3M2	-2.02159		ARHGAP1	0.345363
TSHZ2	1.01982		EPOR	0.750058		DVL1	0.648597		ANKRD26	-0.0295951														ASCL1	0.690374		C19orf10	-0.182195		EXO5	-0.2551		ATP6V0E1	0.458455		APEH	-1.03673		ASPH	-0.609966		AP3S1	-1.03511		ARHGAP12	-0.585572
TSHZ3	0.854209		ERC2	1.03354		DYDC1	-1.66304		ANKRD27	0.325742														ASH1L	0.205794		C19orf12	-0.20539		EXOC6	-0.486878		ATP6V0E2	-0.403203		APEX1	-0.914055		ASPHD1	-0.429346		AP4B1	-1.20894		ARHGAP19	0.562767
TTC8	-0.837081		ERCC4	-0.835418		DZANK1	-0.942973		ANKRD28	-0.104536														ASH2L	-0.248614		C19orf70	-0.250873		EXOC7	-0.326173		ATP6V0E2-AS1	-0.219039		APEX2	-0.37779		ASPHD2	0.956792		AP4S1	-0.65447		ARHGAP21	-1.04587
UBE2D3	0.690989		ERG28	-0.673181		DZIP1L	-1.30613		ANKRD29	-0.094677														ASIC1	-0.178651		C1D	-0.409256		EXOSC2	0.173442		ATP6V1A	-1.05257		APH1A	0.312216		ASTN2	-0.231452		AP5M1	-0.277117		ARHGAP23	0.522403
UBE2G2	0.547141		ERMAP	-1.09851		DZIP3	-1.09876		ANKRD30B	-0.0142403														ASIC2	-0.41225		C1orf110	0.206794		EXOSC5	-0.212066		ATP6V1B2	-0.602989		API5	-0.452946		ASXL1	-0.426702		APBA1	-0.661179		ARHGAP26	-1.79858
UBR4	0.769378		ERN1	0.898147		ECHDC3	-0.721253		ANKRD32	-0.297506														ASNA1	-0.340175		C1orf159	-0.141315		EXTL3	-0.156679		ATP6V1C1	-0.834105		APIP	-0.204203		ATAD1	-1.11276		APBA2	-0.919164		ARHGAP27	0.503522
UBXN2B	0.565058		EVC	0.573859		ECM2	-1.19251		ANKRD33	0.476185														ASNS	-0.610808		C1orf192	0.846493		EZH1	0.525951		ATP6V1D	-0.278053		APLF	0.530915		ATAD2	0.427403		APBA3	0.562882		ARHGAP32	-0.996122
UGCG	0.927076		EWSR1	-1.83147		ECT2L	-1.91694		ANKRD34	-0.162485														ASPDH	-0.143351		C1orf216	-0.571032		FAM111A	0.32572		ATP6V1E1	-0.390015		APLNR	1.94969		ATAD2B	-0.662132		APBB1	-0.665872		ARHGAP33	0.678093
UGGT1	0.556511		EXD2	-1.09086		EDA	-0.684392		ANKRD35	0.317291														ASPH	0.453544		C1orf52	-0.237494		FAM114A1	0.28643		ATP6V1G2	-0.553572		APLP1	-0.752529		ATAD3B	0.342494		APBB1IP	0.972854		ARHGAP39	0.473192
UNC13A	1.42726		EXOC3-AS1	-0.728956		EDEM3	0.670035		ANKRD37	0.430272														ASPHD1	-0.471433		C1orf74	-0.200608		FAM117B	-0.167943		ATP6V1H	-0.356465		APLP2	-0.403584		ATCAY	-0.598185		APBB2	0.425045		ARHGAP42	0.226186
UPF3A	-0.800624		EXOG	-0.880145		EDRF1	0.796929		ANKRD39	-1.0329														ASPHD2	-0.44683		C1orf87	0.7501		FAM118A	0.404396		ATP8A2	-0.316912		APOA1BP	-1.24312		ATF1	0.466353		APC	1.06029		ARHGAP44	-0.676509
UPP1	0.904781		EXOSC6	-0.889828		EEF1AKMT1	-0.592811		ANKRD40	1.32299														ASTE1	0.218584		C1QTNF4	-1.01121		FAM120A	-0.276066		ATP9A	-0.257737		APOA2	-0.320791		ATF4	-0.714387		APCDD1	0.956621		ARHGAP5	0.379659
USB1	0.627669		F2RL1	-2.09459		EEF1AKMT2	-1.24621		ANKRD43	-1.18023														ASTN1	-0.311733		C1R	0.636158		FAM127A	-0.21514		ATP9B	-0.228975		APOA5	0.406344		ATF6	-1.40022		APCDD1L	-0.429899		ARHGDIA	-0.280996
VASP	0.639316		F8	-0.696065		EEF2KMT	-0.955549		ANKRD44	0.0164756														ASXL1	0.187652		C1S	0.557927		FAM131A	-0.458604		ATPAF1	-0.214473		APOBEC1	0.309279		ATF6B	0.3733		APCDD1L-AS1	-0.327014		ARHGDIB	0.496847
VDR	1.57337		FAM110B	1.04117		EFCAB6	-1.20878		ANKRD46	-0.212582														ASXL2	0.210215		C21orf49	0.290873		FAM132B	-0.540721		ATPIF1	-0.273202		APOBEC3D	0.406536		ATF7	-0.38294		APELA	-0.141716		ARHGDIG	-0.808319
VEGFA	1.08878		FAM120B	-0.672568		EFEMP2	-0.558783		ANKRD47	0.0589994														ASXL3	-0.338737		C21orf62	0.442735		FAM135A	0.150514		ATR	-0.21338		APOBEC3F	-0.532812		ATF7IP	0.859012		APEX1	-0.887984		ARHGEF1	1.34554
VMP1	0.471237		FAM120C	0.840352		EFHD2	-0.884317		ANKRD49	0.0683113														ATAD1	-0.275621		C22orf39	-0.214986		FAM160A2	-0.232356		ATRN	-0.274759		APOBEC4	0.718978		ATF7IP2	-0.755395		APEX2	-0.287211		ARHGEF10	1.61858
VPS37A	0.553969		FAM126B	-1.21864		EFNA1	1.09375		ANKRD50	-0.10637														ATAD2B	0.421511		C2CD2	0.315292		FAM162A	-0.411239		ATRNL1	-0.46673		APOE	-1.1349		ATG13	-0.791827		APH1A	1.30351		ARHGEF10L	0.460178
WAS	0.694155		FAM133B	-0.639157		EGLN1	1.48497		ANKRD54	-0.0771352														ATAT1	-0.166805		C2CD2L	-0.380832		FAM173A	-0.263587		ATXN10	-0.368303		APOL6	0.406437		ATG16L1	-0.76032		API5	-0.831934		ARHGEF11	0.578999
XIRP1	0.571894		FAM13A	-0.895468		EID1	-0.818942		ANKRD56	-0.137079														ATCAY	-0.480665		C2CD5	-0.216742		FAM174B	-0.200135		ATXN3	0.265909		APOLD1	0.999095		ATG16L2	0.690888		APLF	-0.198845		ARHGEF12	-0.353562
ZC2HC1A	-0.702093		FAM149A	-0.948409		EIF1AY	-2.8416		ANKRD57	0.0687621														ATF2	-0.392259		C2orf27A	-0.330793		FAM178A	0.267417		ATXN7	0.284892		APOO	-1.16261		ATG2B	-0.57197		APLNR	2.13107		ARHGEF15	0.662307
ZC3H12A	1.16033		FAM161B	-1.09416		EIF2AK3	1.27701		ANKRD58	0.0150071														ATF6B	0.318248		C2orf47	-0.277605		FAM195B	-0.165285		ATXN7L3B	-0.213182		APOOL	-0.66719		ATG3	-1.11421		APLP1	-0.795217		ARHGEF2	1.02827
ZCCHC4	-0.834001		FAM168A	0.558329		EIF3K	-0.495176		ANKRD6	-0.0994331														ATF7	0.27267		C2orf80	-0.965602		FAM19A1	-0.554534		AUP1	0.263381		APPBP2	-0.483833		ATG4A	-0.423949		APLP2	-0.871783		ARHGEF37	-0.809349
ZFYVE16	-0.469211		FAM189A2	-1.30227		EIF4E	1.13226		ANKRD7	-0.00610854														ATF7IP	0.276341		C3AR1	0.529508		FAM213A	0.193769		AURKAIP1	-0.154166		APRT	-1.18761		ATG5	-1.17765		APMAP	-1.11931		ARHGEF38	0.284559
ZMIZ1	0.885607		FAM192A	-0.901321		EIF4E2	-0.549671		ANKRD9	-0.467045														ATF7IP2	-0.215639		C3orf14	-0.402202		FAM221A	0.293306		AVL9	-0.369739		APTR	0.716103		ATG7	-0.618589		APOA1	0.249007		ARHGEF39	0.277566
ZNF106	0.52711		FAM193A	-0.899389		EIPR1	-0.50052		ANKS1A	0.125219														ATG101	-0.331403		C3orf17	-0.198825		FAM32A	-0.1455		AX747652	0.264935		APTX	-0.527663		ATG9A	-0.748091		APOB	0.267923		ARHGEF40	1.00048
ZNF214	-0.719916		FAM229B	0.900863		ELAC1	-0.961971		ANKS1B	-0.935714														ATG16L1	-0.199149		C3orf33	-0.334664		FAM71E1	-0.3617		AXIN2	-0.200285		AQP1	1.16126		ATIC	-1.17078		APOBEC2	0.242369		ARHGEF5	0.375597
ZNF320	-0.735932		FAM32A	-1.06776		ELMOD2	0.814018		ANKS3	0.0622406														ATG16L2	0.232388		C3orf80	-0.69242		FAM83H	-0.362302		AXL	0.396076		AQP11	-0.814075		ATL2	-0.268588		APOBEC3G	0.573945		ARHGEF7	-0.720497
ZNF345	-0.898919		FAM3A	-0.884461		ELN	-1.74573		ANKS4B	-0.00689864														ATG4D	-0.171739		C4orf19	0.384563		FANCA	-0.132835		AZGP1	0.898329		AQP2	-0.301858		ATM	0.586331		APOC1	0.98359		ARHGEF9	-1.33317
ZNF385D	1.56981		FAM45BP	-1.24319		ELP2	-0.671388		ANKZF1	1.0515														ATG5	-0.362653		C4orf27	-0.241456		FANCB	0.252872		AZI2	0.267065		AQP3	-0.375456		ATMIN	-0.8939		APOC2	-0.638416		ARID1A	0.43725
ZNF395	0.981407		FAM46C	-1.82908		EMC3	0.521233		ANLN	0.537659														ATG7	-0.21927		C4orf47	0.363897		FANCC	0.168185		AZIN1	-0.489237		AQP4	1.80309		ATN1	0.494985		APOC3	0.274494		ARID1B	0.465787
ZNF623	0.610713		FAM86C1	-0.848053		EMD	-0.596893		ANP32B	2.31962														ATG9A	-0.226684		C5orf22	-0.402316		FANCD2	0.133828		AZIN2	-0.446261		AQP5	-0.297968		ATOH1	0.332151		APOE	0.627149		ARID2	0.562965
ZNF668	0.380919		FARSB	-0.983597		EML2	-0.965216		ANP32E	0.308798														ATHL1	0.19898		C5orf55	-0.290597		FARSA	-0.435191		B2M	0.38577		AQP6	0.411429		ATOX1	-0.706779		APOF	-0.245592		ARID3A	0.59993
ZNF772	-0.779031		FASTKD2	-0.643767		ENDOU	-0.772302		ANPEP	0.0827801														ATL1	-0.539973		C5orf56	0.198561		FARSB	-0.239392		B3GALNT1	-0.388078		AQP9	0.416281		ATP10A	0.267398		APOL1	-0.743824		ARID3B	0.706564
ZSWIM4	0.902016		FBXL20	0.769118		ENO1-AS1	-0.959361		ANTXR1	1.74238														ATL2	-0.520228		C5orf63	0.322503		FBLN7	-0.55841		B3GALT6	-0.341707		AQR	0.62991		ATP11A	0.366429		APOL2	-1.07617		ARID4B	-0.473729
ZWILCH	-1.05314		FBXO11	-0.956527		ENPP4	0.670772		ANTXR2	0.141132														ATL3	0.372285		C6orf136	-0.237832		FBXL4	0.207549		B3GAT2	0.506495		ARAP1	0.430692		ATP13A3	0.348499		APOL4	-0.329709		ARID5A	0.372856
ZXDC	0.790326		FBXO4	-1.16003		ENTPD1-AS1	-0.648555		ANTXRL	-0.0021151														ATM	0.329495		C6orf211	-0.388605		FBXO28	-0.257396		B3GAT3	-0.146468		ARC	-1.42566		ATP13A5	0.314977		APOL6	0.374981		ARID5B	-1.10353
			FBXW4P1	-0.913068		ENTPD5	0.698766		ANUBL1	0.0322534														ATOH7	-0.726012		C6orf52	0.14842		FBXO32	0.496248		B3GNT1	-0.265747		AREL1	0.266152		ATP1A1	-2.09343		APOLD1	1.95273		ARIH1	-0.72208
			FBXW8	-0.82717		ENY2	-0.766897		ANXA1	0.285383														ATOH8	0.361716		C6orf57	-0.492234		FBXO9	0.156522		B3GNT2	-0.49321		ARF1	0.544898		ATP1B1	-1.06233		APOO	-1.57362		ARIH2	-1.04499
			FCGBP	2.08871		EP400	-0.75653		ANXA11	-0.070655														ATP10D	0.363789		C7orf31	0.23756		FBXW2	-0.194514		B3GNT4	-0.154227		ARF3	-1.81531		ATP1B2	0.727979		APOPT1	1.44726		ARL1	-0.748408
			FCGR2A	0.949295		EP400P1	-0.868232		ANXA13	0.0126055														ATP11A-AS1	-0.147057		C7orf43	-0.195061		FBXW9	-0.225967		B3GNT5	0.457283		ARF4	-0.354374		ATP2A2	-1.05599		APP	1.50828		ARL10	-0.183838
			FCGR2B	1.07926		EPDR1	0.556702		ANXA2	1.79999														ATP11C	0.716554		C9orf47	0.167437		FCER1G	0.775298		B3GNTL1	-0.243349		ARF5	-0.443063		ATP2B2	-0.561344		APPBP2	0.969509		ARL11	0.24204
			FCHO2	0.632506		EPHA8	-1.80072		ANXA2P1	2.44288														ATP13A2	-0.482544		C9orf64	0.266705		FCGR2A	0.718052		B4GALNT1	-0.352745		ARFGAP1	-0.375899		ATP2B3	-0.745178		APPL1	0.848515		ARL14	0.247867
			FEN1	-0.898098		EPHX2	-1.39135		ANXA2P2	1.38487														ATP13A4-AS1	0.142416		C9orf91	-0.441056		FCGR2C	0.387705		B4GALT3	-0.15527		ARFGAP2	-1.109		ATP2B4	1.10229		APRT	-0.568927		ARL16	-0.511625
			FER1L4	1.23657		ERCC1	-0.67141		ANXA3	0.483811														ATP1A1	-0.535837		CA10	-0.891524		FCGR3B	0.582836		B4GALT6	-0.86874		ARFGEF1	-1.08984		ATP5A1	-1.73533		AQP1	1.30699		ARL2	-0.381499
			FGA	-0.635131		ERCC2	-0.829742		ANXA5	4.05867														ATP1A2	0.399335		CA4	-0.4916		FCHSD2	0.372484		B4GALT7	-0.0957506		ARFIP2	-0.996162		ATP5B	-1.98038		AQP11	-0.547386		ARL3	-0.951633
			FGD5-AS1	-0.956135		ERH	-0.581046		ANXA6	-1.18589														ATP1B1	-0.308259		CAAP1	-0.213447		FCN3	0.206293		B9D1	-0.623872		ARG1	0.154983		ATP5C1	-1.9866		AQP2	-0.312961		ARL4C	-1.19976
			FGFR1	-1.17216		ERICH5	-1.36701		ANXA7	-0.243775														ATP2A2	-0.570773		CABYR	-0.303697		FDFT1	0.652056		BAALC	-0.256865		ARG2	-0.713038		ATP5D	-0.643421		AQP4	2.39546		ARL5B	-0.731412
			FGFR2	-1.12764		ERICH6B	-0.89336		AOAH	0.0565947														ATP2A3	-0.147391		CACNA1B	-0.618296		FDX1L	-0.302417		BABAM1	-0.241914		ARGLU1	-1.58988		ATP5F1	-1.67885		AQR	-0.227907		ARL6IP1	-1.05111
			FIBP	-0.90731		ERLIN2	-0.728969		AOC2	0.0576821														ATP2B1	-0.520121		CACNA1C	-0.332824		FDXACB1	-0.19125		BACE1	-0.431067		ARHGAP12	0.627995		ATP5G1	-0.796633		AR	-0.259148		ARL6IP4	-0.9377
			FIG4	-0.75818		ERMARD	-1.05133		AOC3	0.0826983														ATP2B2	-0.564649		CACNA1D	-0.55323		FFAR4	-0.168966		BACE2	0.297274		ARHGAP18	-1.05127		ATP5G2	-0.940309		ARAP1	1.18046		ARL6IP5	-0.553337
			FIP1L1	-1.60855		ERVMER34-1	1.40087		AOF1	0.0261609														ATP2B3	-0.358437		CACNA1E	-0.701547		FGD4	0.35174		BACH1	0.336189		ARHGAP19	0.299199		ATP5G3	-1.32146		ARAP3	0.531721		ARL8B	-1.23202
			FKBP1A	-0.923587		ESPNL	-0.97601		AOF2	0.121449														ATP2C1	-0.357807		CACNA2D1	-0.566369		FIBP	-0.374811		BAD	-0.166764		ARHGAP20	0.475		ATP5I	-0.483142		AREG	-0.322288		ARMC10	-0.91924
			FKBP9P1	-0.951683		ESRRA	0.671323		AOX1	0.0631712														ATP5A1	-0.314094		CACNA2D3	-0.637		FIGN	0.335856		BAG3	0.760986		ARHGAP22	0.271234		ATP5J	-0.969153		ARF1	0.689535		ARMC4	0.424116
			FLJ37453	0.629745		ESRRAP2	0.607731		AP1B1	0.179801														ATP5B	-0.538506		CACNB1	-0.364333		FIZ1	0.137288		BAG4	-0.638112		ARHGAP22-IT1	0.478154		ATP5L	-1.23184		ARF3	-1.13442		ARMC6	0.387898
			FLNA	-1.08497		ETFB	-0.53132		AP1G1	0.151497														ATP5C1	-0.361885		CACNB2	-0.615133		FJX1	-0.334201		BAHD1	-0.146654		ARHGAP23	-0.773569		ATP5O	-2.06815		ARF4	-0.451786		ARMC8	-1.23498
			FLOT1	-1.42027		ETNPPL	3.00052		AP1G2	0.708328														ATP5D	-0.295548		CACNB3	-0.43052		FKBP5	0.929878		BAI2	-0.552801		ARHGAP24	-0.329018		ATP6	0.654183		ARFGAP2	-0.767627		ARMC9	1.27512
			FNBP1	0.670041		EVC2	0.857816		AP1GBP1	-0.0284722														ATP5F1	-0.332373		CACNG2	-0.506688		FKRP	-0.277655		BAI3	-0.257224		ARHGAP25	0.496845		ATP6AP1	-1.1674		ARFGAP3	0.867586		ARMCX1	-0.870242
			FNDC3A	0.710028		EWSR1	-0.885303		AP1S1	-0.207723														ATP5G1	-0.412195		CADM1	0.261232		FLAD1	-0.288001		BAIAP2	-0.337927		ARHGAP26	0.363509		ATP6V0A1	-0.533572		ARFRP1	-0.66782		ARMCX2	-1.44329
			FNTB	0.503513		EXD3	-0.842519		AP1S2	-0.328954														ATP5G3	-0.542368		CADPS	-1.27649		FLCN	0.687472		BAIAP2-AS1	-0.223569		ARHGAP27	-0.473369		ATP6V0A2	0.798982		ARG1	-0.415841		ARMCX3	-0.74069
			FOXN3-AS1	1.12622		EXOC3-AS1	-0.960591		AP2A1	-0.0501133														ATP5H	-0.396184		CALB1	-1.97297		FMNL2	0.370429		BAP1	-0.176295		ARHGAP29	0.18561		ATP6V0B	-1.25009		ARG2	-0.458019		ARMCX4	-1.20999
			FOXO1	-0.648437		EXOC7	0.589546		AP2A2	-1.08364														ATP5J	-0.273114		CALB2	-0.673538		FMO2	0.282921		BARD1	0.283931		ARHGAP32	-2.37961		ATP6V0D1	-1.39288		ARGLU1	-0.835941		ARMCX5	-1.17475
			FOXRED1	-1.64157		EXOSC2	-0.77009		AP2M1	-6.64746														ATP5L	-0.221585		CALCOCO2	0.280059		FMO3	0.187777		BASP1	-0.287801		ARHGAP33	-1.22601		ATP6V0E1	-0.674116		ARHGAP1	0.315244		ARMCX6	0.333774
			FRA10AC1	1.08026		EXOSC6	0.662869		AP2S1	-0.897009														ATP5O	-0.363023		CALCRL	0.402217		FNDC5	-0.378358		BATF3	-0.191518		ARHGAP35	-0.638203		ATP6V0E2	-0.662377		ARHGAP11A	-0.216843		ARNT	0.611127
			FRMD6	-0.837069		EYA4	0.560176		AP3B1	0.0837827														ATP5SL	-0.230505		CALD1	0.444899		FNIP1	0.309586		BAZ1A	0.672874		ARHGAP5	0.587996		ATP6V1A	-0.470975		ARHGAP17	0.606113		ARNT2	-0.722985
			FSCN1	-0.740764		F12	1.24291		AP3B2	-0.36967														ATP6AP1	-0.511078		CALN1	-0.468105		FOXN3	0.190291		BAZ1B	0.227503		ARHGAP6	-1.23105		ATP6V1B2	-2.08047		ARHGAP18	0.948477		ARNTL	-0.531689
			FUS	-1.1136		F13A1	-1.07948		AP3D1	-0.733841														ATP6AP1L	0.300127		CALY	-1.07852		FOXRED2	-0.250018		BAZ2B	0.508958		ARHGAP9	0.469245		ATP6V1C1	-1.21749		ARHGAP19	0.554423		ARPC1A	-1.49488
			FZD6	-1.06896		F2	0.785769		AP3M1	0.144316														ATP6AP2	-0.374842		CAMK1	-0.658062		FREM3	-1.09448		BBIP1	0.203143		ARHGDIA	-1.33794		ATP6V1D	-1.11373		ARHGAP20	-0.523819		ARPC2	-2.14391
			G0S2	1.62892		FA2H	0.824018		AP3M2	-0.939415														ATP6V0A1	-0.375442		CAMK1G	-0.63263		FRYL	0.322006		BBOX1	0.772551		ARHGDIB	0.427274		ATP6V1E1	-1.54478		ARHGAP21	1.56686		ARPC3	-1.89741
			GABARAPL1	-1.3087		FABP4	-2.58407		AP3S1	-1.25589														ATP6V0A4	-0.178328		CAMK2B	-0.657249		FUS	-0.18791		BBS10	0.177721		ARHGDIG	-1.03264		ATP6V1G2	-1.59252		ARHGAP23	0.5214		ARPC4	-0.393394
			GALNT11	-1.17516		FAHD2A	-0.607542		AP4B1	-0.171944														ATP6V0B	-0.541231		CAMK2N1	-0.345615		FXN	-0.197107		BBS12	-0.381866		ARHGEF1	0.638636		ATP6V1G3	0.140489		ARHGAP26	1.01095		ARPC5	-1.25403
			GAPDH	-1.38822		FAM120AOS	0.724922		AP4E1	0.0765364														ATP6V0C	-0.505472		CAMK2N2	-0.552381		FXR1	0.253027		BBS2	0.309191		ARHGEF10	0.633513		ATP6V1H	-2.24445		ARHGAP27	0.39261		ARPC5L	-0.82393
			GART	-0.986373		FAM122A	-0.855355		AP4M1	-0.0131518														ATP6V0D1	-0.63487		CAMK4	-0.763489		FXYD6	-0.432529		BBS5	-0.552569		ARHGEF10L	0.456595		ATP7A	-0.63059		ARHGAP29	1.19851		ARPP19	-1.37369
			GBA2	-1.29998		FAM122C	-2.12034		AP4S1	-0.397616														ATP6V0E1	0.434925		CAMKK1	-0.393905		FXYD7	-0.328668		BBS7	-0.61404		ARHGEF11	0.474264		ATP8A2	-1.03795		ARHGAP30	-0.785154		ARPP21	-1.07966
			GCG	0.557517		FAM160B1	0.877073		APAF1	0.103824														ATP6V0E2	-0.39551		CAMKK2	-0.495535		FYB	0.480352		BBS9	0.154835		ARHGEF12	0.684772		ATP8B1	1.17421		ARHGAP31	1.34411		ARRB1	-0.659275
			GCH1	-0.939505		FAM161A	-0.805246		APBA2	-0.935117														ATP6V1A	-0.676386		CAMKV	-0.626144		G3BP1	0.289683		BBX	0.415904		ARHGEF18	-0.664036		ATP9A	-0.696159		ARHGAP32	-1.66942		ARRDC1	0.271758
			GCNA	1.54894		FAM162A	-0.582254		APBA2BP	-0.129162														ATP6V1B2	-0.801823		CAMSAP1	-0.289649		GALE	-0.169081		BCAN	0.380138		ARHGEF2	-0.603989		ATP9B	0.923097		ARHGAP33	0.633509		ARSD	0.256389
			GCOM1	-0.838433		FAM167A-AS1	-1.43176		APBA3	0.191719														ATP6V1C1	-0.658736		CAMSAP3	-0.494539		GALNT11	-0.286798		BCAP29	-0.424789		ARHGEF26	1.22161		ATPIF1	-1.04381		ARHGAP35	1.12219		ART1	0.400012
			GDAP1	-0.941889		FAM189B	1.09956		APBB1	-1.15987														ATP6V1D	-0.497554		CAMTA1	-0.43706		GALNT18	-0.245809		BCAR3	0.306315		ARHGEF28	-0.938157		ATR	-1.15433		ARHGAP42	-0.240022		ART4	0.268594
			GDAP2	0.728172		FAM19A2	-1.19384		APBB1IP	0.0792871														ATP6V1E1	-0.504313		CAMTA2	-0.286496		GART	0.271816		BCAS2	-0.297749		ARHGEF39	0.358121		ATRAID	-1.27913		ARHGAP44	-1.00289		ARTN	-0.376289
			GFM2	-0.951964		FAM207A	-0.704063		APBB2	-0.0478878														ATP6V1G1	-0.228293		CAND1	-0.382927		GBF1	-0.146007		BCAS3	-0.152119		ARHGEF40	1.47317		ATRN	-1.72551		ARHGAP5	1.76612		ARV1	-1.03733
			GGA3	0.713428		FAM227B	-1.22395		APBB3	-0.664185														ATP6V1G2	-0.957829		CAND2	-0.292549		GEMIN7	-0.224815		BCAS4	-0.136704		ARHGEF7	-1.35166		ATRX	1.28288		ARHGAP9	-0.751834		ARVCF	0.582268
			GGCX	0.726512		FAM229B	-0.734812		APC	-0.255881														ATP6V1H	-0.671978		CANT1	-0.182553		GFAP	0.778701		BCAT1	-0.383382		ARHGEF7-AS2	-0.18243		ATXN10	-1.18169		ARHGDIB	0.55061		ASAH1	-0.932119
			GID4	0.752369		FAM241B	-1.17029		APC2	1.05724														ATP7A	0.295486		CAP2	-0.732443		GFM2	-0.189246		BCCIP	0.164426		ARHGEF7-IT1	0.276638		ATXN7	-0.941376		ARHGDIG	-0.833608		ASAH2B	-1.1135
			GINS4	-0.849307		FAM41C	-1.08834		APCDD1	1.85266														ATP7B	-0.246084		CAPG	0.543106		GFRA2	-0.341063		BCDIN3D-AS1	-0.193397		ARHGEF9	-0.777464		ATXN7L1	0.523293		ARHGEF1	1.21716		ASAP1	-0.394985
			GIPC1	-0.696107		FAM43B	1.0219		APCS	-0.0170306														ATP8A2	-0.824036		CAPN2	0.556233		GGCT	-0.267911		BCKDHA	-0.150136		ARID1A	-0.504899		ATXN7L2	0.297463		ARHGEF10	1.11323		ASAP1-IT2	0.719834
			GJA1	-2.10565		FAM47E	-1.32584		APEH	-0.587515														ATP8B1	0.38995		CAPNS1	-0.219751		GIMAP2	0.556075		BCKDK	-0.307848		ARID1B	-0.708003		ATXN7L3B	-0.972504		ARHGEF10L	1.04845		ASAP2	-0.999331
			GKAP1	0.742224		FAM69B	-0.588129		APEX1	-0.333292														ATP9A	0.236537		CAPRIN1	-0.46815		GKAP1	0.260156		BCL11A	-0.364122		ARID2	0.237855		AUH	-1.18816		ARHGEF12	0.41091		ASB1	-0.550094
			GLCCI1	1.01631		FAM74A4	-1.10205		APEX2	0.0275459														ATPAF2	-0.154394		CAPS	0.947512		GLT8D2	-0.253497		BCL2	0.601545		ARID4A	0.488389		AURKA	-0.278189		ARHGEF15	0.347386		ASB10	0.444392
			GLDN	0.812781		FAM83H	-0.793917		APH1B	0.0151101														ATPIF1	-0.412663		CARD6	0.318104		GNA13	0.435976		BCL2A1	0.427136		ARID4B	0.281113		AURKAIP1	-0.661908		ARHGEF18	0.475244		ASB13	-0.641308
			GLIDR	-1.20682		FAM86C1	-0.79296		API5	0.147419														ATR	-0.207969		CARD8	0.600603		GNB2	-0.179581		BCL2L11	0.309193		ARIH1	-0.86474		AVL9	-0.853389		ARHGEF19	-0.846948		ASB14	0.383982
			GLMN	-1.05867		FAM89B	0.882937		APIP	0.226554														ATRAID	0.314936		CARHSP1	0.338992		GNG12	0.418539		BCL2L2	-0.175536		ARIH2	0.44506		AVPR1A	-0.297391		ARHGEF2	1.10358		ASB17	0.166563
			GLO1	-1.08427		FAM91A1	0.540833		APLN	1.07568														ATRN	-0.329142		CARS	-0.215432		GNG4	-0.640355		BCL6	0.684938		ARL10	0.23206		AX746968	0.408681		ARHGEF26	2.37733		ASB6	-0.489153
			GLUD2	-0.897505		FANCC	0.685536		APOA1	0.0399428														ATRNL1	-0.885074		CARS2	0.2043		GNRH1	0.30073		BCL7A	-0.168064		ARL13B	0.359471		AX747507	1.2921		ARHGEF26-AS1	1.71916		ASB7	0.513293
			GLYR1	-0.720992		FANK1	-1.39606		APOA1BP	-0.268409														ATXN10	-0.418019		CARTPT	-0.763883		GOSR2	-0.280257		BCO2	0.211301		ARL2	-0.776804		AX747652	1.09728		ARHGEF28	-0.299514		ASB9	0.265267
			GMNN	0.734589		FARSB	-0.798043		APOA2	0.342988														ATXN3	-0.240423		CASC4	0.233261		GPAA1	-0.243004		BCR	-0.287143		ARL4C	-1.30297		AXIN1	0.324161		ARHGEF3	-1.10779		ASCC1	-0.654986
			GMPR2	-1.48955		FASTKD5	0.462729		APOB48R	0.0213233														ATXN7	0.168361		CASD1	-0.387753		GPM6A	-0.357723		BDH1	-0.304156		ARL6	-2.08874		AY940074	0.524838		ARHGEF40	2.57717		ASCC2	-0.476753
			GNAI2	-1.16728		FBLN1	0.646339		APOBEC3A	0.015054														ATXN7L3	-0.308766		CASK	0.22074		GPR161	0.192026		BDH2	0.513697		ARL6IP4	-0.656971		AZI2	0.486351		ARHGEF5	0.384643		ASCL3	0.278471
			GNB1L	0.880733		FBLN5	-0.537072		APOBEC3B	0.0159505														ATXN7L3B	-0.248231		CASP1	0.523947		GPRIN1	-0.281103		BDNF	-1.16612		ARL6IP5	-1.20003		AZIN1	-1.22411		ARHGEF6	0.604456		ASCL5	0.373279
			GNB5	-0.883212		FBN1	-0.87152		APOBEC3C	0.0182868														AUH	-0.223823		CASP2	0.111195		GPS1	-0.193639		BDP1	-0.213213		ARL6IP6	0.602109		B2M	-1.91193		ARHGEF7	-1.26635		ASF1A	-0.75037
			GNG10	-1.13214		FBXO15	-1.39777		APOBEC3F	0.0057427														AUNIP	-0.232783		CASP7	0.320567		GPSM3	0.262258		BECN1	-0.323066		ARL8B	-0.416811		B3GALNT2	-0.190829		ARHGEF9	-1.28286		ASH1L	-1.11107
			GNL3L	-0.869213		FBXO30	0.537631		APOBEC3G	0.0638464														AVL9	-0.317939		CASP8	0.384556		GRHL1	-0.238865		BEGAIN	-0.273107		ARL9	-0.722336		B3GALT6	-0.567901		ARID1A	0.69336		ASL	-0.464756
			GOLGA7	-1.17555		FBXO33	0.677441		APOBEC3H	0.00517081														AVPR1A	-0.150898		CBFB	0.3825		GRIA1	-0.403368		BEND5	-0.582046		ARMC1	1.35264		B3GAT1	-0.659941		ARID1B	0.727711		ASMTL	-0.711414
			GOLM1	-1.21129		FBXO34	0.52093		APOC1	0.385953														AVPR2	-0.156786		CBX4	-0.368493		GRIK1	-0.303626		BEND7	0.480299		ARMC10	-0.928785		B3GAT2	-0.321955		ARID2	0.610221		ASNA1	-0.781623
			GOLPH3L	0.578212		FBXO36	-1.04708		APOC4	0.0137938														AX747652	0.244351		CCBL2	-0.432841		GRIK2	-0.221674		BEST1	0.322202		ARMC5	-0.582108		B3GNT1	-0.695468		ARID4B	0.585313		ASNS	-1.36609
			GOT2	-1.98129		FBXW5	0.550743		APOD	6.30143														AX748267	0.158227		CCDC11	0.604923		GRIK5	-0.370851		BET1L	-0.2612		ARMC7	-0.633239		B3GNT7	0.256265		ARID5A	-0.561888		ASNSD1	-1.08915
			GPAT4	-0.950759		FCGR2A	0.658487		APOE	5.78931														AXL	0.365589		CCDC126	-0.24862		GRINA	-0.202183		BEX1	-0.412759		ARMC8	0.399085		B4GALT1	0.340981		ARID5B	-1.1648		ASPA	-1.04992
			GPATCH8	0.429636		FCHO2	0.642595		APOL1	0.0720276														AY940074	0.236066		CCDC132	-0.440553		GRIPAP1	-0.154169		BEX2	-0.370975		ARMC9	-0.684821		B4GALT5	-0.639006		ARIH1	-0.940546		ASPDH	0.429701
			GPNMB	-0.835642		FCHSD2	0.821151		APOL2	-0.107264														AZI2	0.265318		CCDC14	0.231767		GRM2	-0.362402		BEX4	-0.334986		ARMCX4	0.780435		B4GALT6	-0.693325		ARIH2OS	-0.327649		ASPG	0.379825
			GPR1	-1.31686		FGF14-AS2	-1.69423		APOL3	0.00904864														AZIN1	-0.364042		CCDC151	0.429677		GRM8	-0.40412		BEX5	-0.529549		ARMCX5	-1.07649		B4GALT7	-0.487499		ARL1	-0.494829		ASPHD2	-0.799694
			GPR161	0.867153		FGFBP3	-1.07833		APOL4	-0.00712541														AZIN2	-0.319868		CCDC152	0.268816		GRP	-0.342455		BFSP1	-0.227701		ARNT	0.356969		B9D1	-0.570361		ARL10	-0.62479		ASRGL1	-0.953451
			GRAMD1C	-1.15963		FGFR1OP2	0.462125		APOL5	-0.00392826														B2M	0.401359		CCDC163P	0.509548		GSS	-0.349425		BHLHE22	-0.382913		ARPC1A	-0.512498		BAALC	-0.649411		ARL16	-0.465631		ASS1	-0.973105
			GRHPR	-0.827366		FGGY	-0.853236		APOLD1	3.77205														B3GALNT1	-0.548094		CCDC170	0.445975		GTDC1	0.253179		BHLHE41	0.458343		ARPC1B	0.37805		BABAM1	-1.0345		ARL3	-0.967824		ASTN1	-1.82716
			GSKIP	-1.13381		FIS1	-0.74743		APOO	-0.982294														B3GALT2	-0.777347		CCDC184	-0.667314		GTF3A	0.431254		BICD1	0.265998		ARPC2	-0.748756		BACE1	-1.1333		ARL4C	-1.19362		ASTN2	-0.808022
			GSTCD	-0.973032		FITM2	0.524713		APOOL	-0.084579														B3GALT6	-0.378348		CCDC40	0.219922		GTF3C3	0.39437		BIN2	0.219317		ARPC4	-1.15358		BACE2	0.855478		ARL4D	-0.857637		ASXL2	0.259967
			GSTK1	-1.27311		FKBP11	1.07902		APP	-1.38635														B3GAT1	-0.184864		CCDC43	-0.214721		GTF3C4	-0.283353		BIRC3	0.227617		ARPC5	-0.258191		BACH1	0.268791		ARL6	-0.719619		ASXL3	-0.861146
			GSTM3	-0.991517		FKBP14	0.53064		APPBP1	-0.266251														B3GAT2	0.784393		CCDC64	-0.278305		GTPBP3	-0.215466		BIRC5	-0.17574		ARPC5L	-1.17618		BAG1	-0.864174		ARL6IP1	-0.744984		ASZ1	0.140767
			GSTT1	-1.61747		FKBP1A	-0.562814		APPBP2	-0.10529														B3GAT3	-0.170763		CCDC81	0.420989		GUCA1A	-0.367943		BLID	0.195281		ARPP19	-1.83032		BAG2	-0.435399		ARL6IP5	-0.728389		ATAD1	-1.54686
			GTF2F2	-0.627223		FLJ21408	-0.808309		APPL1	0.219724														B3GNT1	-0.353384		CCDC90B	0.29326		GUF1	-0.462809		BLNK	0.461287		ARPP21	-1.26528		BAG4	-0.65851		ARL6IP6	0.586286		ATAD2	0.60532
			GTF2H4	-0.731948		FLJ37035	-1.17219		APPL2	0.56906														B3GNT2	-0.361967		CCK	-0.920785		GUK1	-0.216014		BLOC1S6	-0.371155		ARRB1	0.384953		BAG5	-1.2103		ARL8A	0.848441		ATAD2B	0.290108
			GTF2I	-1.12913		FLJ40194	1.20996		APTX	0.0174253														B3GNT4	-0.287865		CCNB1	-0.411225		GUSBP5	-0.219421		BLVRA	-0.165345		ARRDC1	-0.553827		BAG6	-0.547393		ARL8B	-1.17261		ATAD3A	0.546322
			GTPBP6	-1.64347		FLNA	-0.778618		AQP10	0.141675														B3GNT5	0.682487		CCNC	-0.359263		H2AFV	0.219828		BMP2K	0.541093		ARRDC2	0.658087		BAHCC1	0.301819		ARMC1	0.437427		ATAD3B	0.457168
			GULP1	-1.43259		FLT1	1.31196		AQP11	-0.235082														B3GNT9	0.289478		CCNDBP1	-0.294967		H2AFY	0.190256		BMP7	0.443715		ARRDC3-AS1	0.284794		BAHD1	-0.509363		ARMC10	-1.1962		ATCAY	-0.441681
			H3F3B	-0.745342		FMO4	-0.689291		AQP12A	0.0230391														B4GALNT1	-0.622593		CCNE1	-0.261296		HAS1	-0.224711		BMP8A	-0.110966		ARRDC4	1.39528		BAI3	2.20256		ARMC6	-0.562331		ATF1	0.441988
			HADHA	-1.05216		FNDC3B	0.903326		AQP3	0.0524936														B4GALT1	0.31176		CCNG1	0.300438		HBP1	0.33927		BMPER	-0.332814		ARSB	0.365666		BAIAP2	-0.727224		ARMC8	1.66267		ATF3	0.346184
			HAUS6	0.820676		FNDC4	1.20521		AQP4	6.17645														B4GALT3	-0.295513		CCNH	-0.42168		HBQ1	-0.285634		BMPR1A	0.336933		ARSD	0.5141		BAIAP2-AS1	0.498012		ARMC9	0.98537		ATF4	-0.521845
			HDAC3	-0.903032		FOLR2	-0.690694		AQP5	-0.0115168														B4GALT4	0.302222		CCNL1	0.371364		HCLS1	0.715671		BMPR1B	0.645996		ARSK	0.804702		BAP1	-0.722719		ARMCX2	-1.14478		ATF5	0.421235
			HDAC8	-0.875302		FOXO1	-0.608876		AQP6	0.0561275														B4GALT5	-0.352548		CCR5	0.207374		HDAC3	-0.114816		BMS1P20	-0.196799		ART1	0.441345		BARD1	0.611805		ARMCX4	-1.1263		ATF6	-1.04398
			HDGFL2	-1.01064		FOXP4	0.986003		AQP7P1	0.218362														B4GALT6	-0.475088		CCSAP	-0.220766		HDAC9	-0.389451		BNIP1	-0.121305		ARV1	-0.707465		BASP1	-0.520747		ARMCX6	0.493263		ATF6B	0.36804
			HDLBP	1.60016		FOXRED2	-0.554338		AQP9	0.0113309														B4GALT7	-0.143648		CCSER2	-0.300098		HDDC2	0.235711		BNIP2	0.472679		ARX	0.683583		BAX	-0.205709		ARNT	0.48299		ATF7	0.350713
			HECA	0.866784		FPGS	1.26636		AQR	-0.119706														B9D1	-0.514857		CCT2	-0.327672		HDGF	0.155962		BNIP3	-0.464416		ASAH1	-0.612302		BAZ1A	0.305882		ARNT2	-0.50798		ATF7IP	1.15906
			HECW2	-1.04818		FREM1	-1.34495		AR	0.0487765														BABAM1	-0.380493		CCT6A	-0.296087		HES4	-0.374981		BOD1L1	0.414254		ASAH2B	-0.989362		BAZ1B	-1.20965		ARNTL	-0.658695		ATF7IP2	-0.931705
			HEMK1	-1.05157		FRK	-1.60981		ARAF	0.340295														BACH1	0.440551		CCT7	-0.231971		HEXA	0.214622		BPTF	0.309799		ASAP1	-0.548161		BAZ2A	0.349064		ARNTL2	-0.887		ATG101	-1.13506
			HERC2P7	1.03634		FRMPD3	0.59349		ARC	-0.203946														BAD	-0.26499		CCT8	-0.338313		HGSNAT	-0.156156		BRAF	-0.189129		ASAP1-IT1	0.394997		BBIP1	-0.73804		ARNTL2-AS1	-0.248532		ATG13	-1.05735
			HES6	-0.818967		FSBP	-1.29426		ARD1A	-0.18678														BAG2	-0.321922		CD109	0.864727		HIF1A	0.266482		BRAP	-0.0983847		ASAP3	0.615765		BBOX1	-0.879415		ARPC1A	-1.15579		ATG16L1	-0.404143
			HFE	-1.21467		FUOM	-1.43839		ARF1	-5.26941														BAG3	0.687635		CD163	1.1045		HIF3A	0.548292		BRCC3	-0.308806		ASB1	-0.603025		BBS2	-1.16917		ARPC2	0.460853		ATG16L2	0.758064
			HIC2	0.869457		FUS	-0.947398		ARF3	-3.14689														BAG4	-0.514732		CD177	0.238214		HIGD1B	0.461111		BRD2	0.204224		ASB12	0.753481		BBS7	-0.959393		ARPC4	-0.917506		ATG2A	0.427849
			HIGD1A	-0.726681		FUT1	1.14646		ARF4	-0.2858														BAI1	-0.204004		CD180	0.180475		HIPK2	0.400693		BRD4	-0.181604		ASB13	-0.794465		BBS9	-0.560544		ARPC5	0.476969		ATG2B	-0.981009
			HINFP	0.789277		FXR1	0.633826		ARF5	-2.63945														BAI2	-0.615507		CD200	-0.610807		HIVEP3	0.138076		BRD7	0.185416		ASB14	0.528107		BBX	2.14683		ARPC5L	-1.49931		ATG3	-1.55494
			HIPK3	0.907425		FYB2	-1.59029		ARF6	-0.0429031														BAIAP2	-0.554098		CD2BP2	-0.22906		HKR1	-0.201662		BRD8	0.329882		ASB16	0.738178		BCAM	0.342816		ARPIN	-0.737889		ATG4D	0.601568
			HIST1H2AC	-1.11543		FZD1	0.91755		ARFGEF1	-0.225941														BAIAP2-AS1	-0.304279		CD300LF	0.303564		HLA-DMA	0.781688		BRD9	-0.31749		ASB2	-0.301795		BCAP29	-0.511835		ARPP19	-1.6988		ATG5	-0.98916
			HIST1H2BM	-0.790807		FZD9	1.18621		ARFIP2	-0.152726														BAMBI	0.417023		CD33	0.241068		HLA-DMB	0.494871		BRE	-0.318093		ASB4	0.270188		BCAP31	-1.13791		ARPP21	-2.30463		ATG7	-0.674098
			HIST1H2BN	-0.834971		G0S2	2.07164		ARFRP1	-0.11045														BAP1	-0.300441		CD37	0.642509		HLA-DOA	0.236257		BRF1	-0.139822		ASB6	-0.459494		BCAS2	-1.17004		ARRB1	2.7091		ATG9B	0.354583
			HIST2H2BD	-0.722491		G2E3	0.877549		ARG1	0.0215348														BARD1	0.303487		CD44	1.34306		HLA-DPA1	1.00055		BRF2	-0.216971		ASB8	-0.968776		BCAT1	-1.3055		ARRB2	-0.413399		ATIC	-1.53172
			HIST2H2BE	-0.860893		G3BP2	0.537081		ARHGAP1	0.367978														BASP1	-0.710068		CD47	-0.291712		HLA-DRA	1.0712		BRI3	0.125918		ASCC1	-0.676608		BCAT2	0.33324		ARRDC1	0.318964		ATL1	-0.995413
			HLA-A	-1.15701		GABPB1-IT1	-0.597566		ARHGAP10	0.119297														BATF3	-0.221098		CD53	0.309725		HLA-DRB6	0.293755		BRINP1	-0.356481		ASCC2	-0.751504		BCCIP	-1.96709		ARRDC2	0.595778		ATL3	0.353817
			HLA-DMA	0.954531		GABPB2	-0.9144		ARHGAP15	0.0283109														BAZ1A	0.793102		CD58	0.216735		HLA-F	0.29629		BRINP2	-0.315915		ASCL1	-1.07435		BCL2L1	0.43127		ARSA	-0.37149		ATM	-0.478319
			HLA-DMB	1.38333		GADD45A	-1.00714		ARHGAP17	0.108942														BAZ1B	0.238075		CD59	0.512836		HMBOX1	0.30504		BRK1	-0.261106		ASCL2	-0.422577		BCL2L13	0.340153		ARSD	0.612562		ATMIN	-0.974651
			HLA-DQB1	2.46699		GALC	-0.621394		ARHGAP18	0.0828828														BAZ2A	0.184793		CD74	0.651376		HMP19	-0.455041		BRMS1L	-0.384705		ASCL3	0.583654		BCL2L14	0.148793		ARSK	0.697384		ATN1	0.333405
			HLA-E	-0.968127		GAN	0.870949		ARHGAP19	-0.00311409														BAZ2B	0.630963		CD84	0.504831		HNRNPA0	-0.318084		BROX	0.244711		ASF1A	0.583164		BCL6	1.17601		ART4	-0.220703		ATOH8	0.437682
			HLA-H	-1.12614		GARNL3	-0.870465		ARHGAP20	-0.326317														BBIP1	0.276709		CD99	0.726127		HNRNPR	0.221015		BRSK2	-0.459932		ASF1B	0.546635		BCL6B	0.369088		ARV1	-1.53316		ATOX1	-0.992507
			HMBOX1	0.553298		GAS8	-1.28462		ARHGAP21	1.40527														BBOX1	0.936725		CD99L2	-0.446049		HOPX	-0.413243		BRWD1	-0.806353		ASGR1	-0.438507		BCL7A	0.812388		ARX	1.01164		ATP10D	-0.735394
			HMGB1	0.750938		GATC	0.865863		ARHGAP23	0.561219														BBS12	-0.472327		CD99P1	0.253776		HOTAIRM1	0.148807		BSG	-0.25473		ASIC2	0.279465		BCL9L	0.763401		ASAH1	-0.714229		ATP11B	-0.614944
			HMGN1	-0.734116		GCC2	1.00511		ARHGAP25	0.0690626														BBS2	0.487919		CDA	0.326893		HPCA	-0.535158		BSN	-0.405185		ASL	-0.947873		BCLAF1	-1.10969		ASAH2B	-1.41508		ATP13A2	-0.778154
			HMGN4	-0.927433		GCFC2	-1.27785		ARHGAP26	0.197776														BBS5	-0.335515		CDADC1	-0.254385		HPCAL4	-0.492624		BST2	0.379441		ASMTL	-2.70811		BCOR	1.12089		ASAP1	0.498784		ATP13A3	0.477182
			HNRNPA0	-1.36393		GDAP1	-0.821658		ARHGAP28	0.0261753														BBS7	-0.45753		CDC123	-0.228909		HPS3	0.285089		BTBD10	-0.376141		ASNA1	-1.22891		BCORL1	0.582954		ASAP3	0.414413		ATP13A4	-0.43253
			HNRNPA1	-1.25008		GDAP2	0.665783		ARHGAP29	0.222872														BBS9	0.1951		CDC14A	0.273359		HPS6	-0.193495		BTBD18	0.355229		ASNS	-1.38382		BCR	-1.38613		ASB1	-0.478767		ATP13A5	0.449639
			HNRNPA1L2	-0.856802		GDF11	-0.840636		ARHGAP30	0.11862														BBX	0.471604		CDC23	-0.407706		HRC	-0.161365		BTBD7	0.432312		ASPA	0.585642		BCS1L	-0.756974		ASB10	0.451727		ATP1A1	-1.56553
			HNRNPA3	-1.07488		GFER	-0.698811		ARHGAP4	0.0343135														BC032415	0.278508		CDC26	0.274227		HRH1	-0.325714		BTBD9	-0.215936		ASPH	0.926095		BDH2	-0.990548		ASB16	0.337954		ATP1A2	-1.17194
			HNRNPAB	-0.991219		GFOD2	0.720116		ARHGAP5	0.360728														BC039319	0.327632		CDC27	-0.243107		HRK	-0.575348		BTC	-0.146395		ASPHD2	-0.913969		BDP1	1.7715		ASB17	-0.138626		ATP1A4	0.304685
			HNRNPD	-0.801847		GGACT	-1.52325		ARHGAP6	0.0596916														BC040734	-0.331217		CDC37L1	-0.380918		HSD11B2	0.547649		BTF3	0.188049		ASPSCR1	-0.734847		BEND5	-0.963751		ASB2	-0.720832		ATP1B1	-0.973337
			HNRNPDL	-0.985523		GGCX	0.79266		ARHGAP9	0.0811695														BC041998	0.746871		CDC40	-0.30477		HSD17B1	-0.214673		BTF3L4	-0.235554		ASRGL1	0.633052		BEND6	-0.626084		ASB4	0.343456		ATP1B3	0.242743
			HNRNPH1	-0.898119		GGT1	0.61463		ARHGDIB	0.518466														BC045789	0.29713		CDC42	-1.23344		HSD17B7	0.312679		BTG1	0.61201		ASS1	-1.14624		BEST1	0.646025		ASB6	-1.09721		ATP1B4	0.18365
			HNRNPK	-1.03085		GINS4	-0.879982		ARHGDIG	-0.0087413														BC047484	0.23676		CDC42EP4	0.577495		HSPB1	0.736018		BTN2A1	-0.1514		ASUN	-0.552366		BEX4	-1.4748		ASB8	-0.771515		ATP2A1	0.396745
			HNRNPKP3	-2.02859		GLB1L	-1.3025		ARHGEF1	0.349044														BC062753	-0.235043		CDC5L	-0.147326		HSPB2	0.189767		BTN3A1	0.203561		ASXL1	-0.297877		BFAR	0.538455		ASCL1	2.55735		ATP2A2	-1.5586
			HNRNPU	-0.734974		GLIS1	-0.722211		ARHGEF10	0.280882														BCAP29	-0.406707		CDH12	-0.878654		HSPBAP1	0.303914		BTN3A2	0.46917		ASXL2	-0.464573		BGLT3	0.361338		ASCL2	-0.659031		ATP2B1	-0.57327
			HOMER2	-1.14148		GLOD4	-0.85679		ARHGEF10L	0.928808														BCAP31	-0.234353		CDH13	-0.507915		HSPBP1	-0.224152		BTRC	-0.427116		ASXL3	0.362994		BHLHE22	1.13806		ASCL5	-0.641382		ATP2B2	0.547438
			HOTAIRM1	0.958577		GLS	0.899689		ARHGEF12	-0.00553989														BCAR3	0.431417		CDH22	-0.30134		HTATIP2	0.184441		BUB3	0.173804		ATAD2	-0.270801		BHLHE41	0.928044		ASGR1	-0.474809		ATP2B3	-0.692719
			HOXB3	1.12673		GLT8D2	-0.9004		ARHGEF16	0.0275797														BCAS2	-0.477409		CDH26	0.272819		HTR7P1	-0.35359		BYSL	-0.236088		ATAD2B	0.922694		BHMT2	0.158907		ASH2L	-0.951821		ATP2B4	-0.61686
			HPS3	1.0566		GMDS-DT	-1.55883		ARHGEF17	0.818572														BCAS3	-0.218599		CDH4	0.171573		HTRA2	-0.277254		BZRAP1	-0.235663		ATAD3A	-0.470886		BICD1	-0.757718		ASIC1	0.568448		ATP2C1	-1.28206
			HSD17B12	-1.78795		GNB1L	0.946351		ARHGEF18	0.116916														BCAS4	-0.136318		CDH8	-0.692099		ICA1	-0.382308		BZW1	-0.291732		ATAD3B	-0.455417		BICD2	0.574708		ASMT	-0.310265		ATP4B	0.239457
			HSD17B8	-0.931417		GNE	0.684607		ARHGEF2	-0.217164														BCAT1	-0.454758		CDH9	-0.432849		ICA1L	-0.30676		BZW2	-0.320659		ATAT1	-0.698359		BIN1	-0.901243		ASMTL	-0.534103		ATP5A1	-2.40703
			HSF4	0.550393		GNG7	-0.452403		ARHGEF3	-0.402449														BCAT2	0.244066		CDIPT	-0.185988		ICAM5	-0.478787		C10orf12	0.238531		ATCAY	-0.830874		BIN2	0.31349		ASMTL-AS1	0.3367		ATP5B	-2.67635
			HSP90AB1	-1.38228		GNL3	0.621058		ARHGEF4	-1.77281														BCCIP	-0.337051		CDK13	0.194133		IFI16	0.50619		C10orf128	0.448402		ATE1	0.790157		BIN3	-0.432098		ASNA1	-0.765178		ATP5C1	-2.24883
			HSPA6	1.63542		GNRHR	0.862976		ARHGEF5	0.0600489														BCKDHB	0.234683		CDK16	-0.318395		IFIH1	0.296233		C10orf35	-0.43131		ATF2	-0.763085		BIRC3	-0.322118		ASNS	-2.32682		ATP5D	-1.11242
			HSPB8	-1.9248		GOLT1B	0.630494		ARHGEF6	0.615711														BCKDK	-0.291325		CDK19	0.378074		IFNLR1	0.334084		C10orf54	0.44768		ATF3	0.530472		BIRC5	0.252877		ASPA	1.0938		ATP5E	-0.431856
			HSPD1	-1.54183		GON4L	-1.20928		ARHGEF7	0.723975														BCL11A	-0.556791		CDK2	0.323751		IFT22	-0.290171		C10orf85	0.264818		ATF5	-1.15042		BIRC6	-1.12003		ASPDH	-0.530058		ATP5F1	-2.53988
			HUWE1	1.22147		GPATCH2	-1.10909		ARHGEF9	-1.07396														BCL2	0.552378		CDK20	-0.278085		IFT43	-0.145329		C11orf30	0.226736		ATF6	-0.882626		BIVM	-0.830335		ASPH	1.49279		ATP5G1	-1.10708
			IBTK	-1.15459		GPER1	1.68085		ARID1B	-0.00277454														BCL2L11	0.219924		CDK2AP1	0.44654		IFT52	-0.237659		C11orf31	-0.31717		ATF6B	-0.486596		BLCAP	-0.880334		ASPHD2	-1.64242		ATP5G2	-1.88878
			IDH2	-1.69304		GPKOW	-0.539525		ARID2	0.052943														BCL2L2	-0.22053		CDK5	-0.658108		IGF1	-0.246872		C11orf54	0.337389		ATF7IP	0.824059		BLMH	-0.430709		ASPN	-0.196469		ATP5G3	-2.12293
			IDI1	-0.909583		GPR161	0.980483		ARID3A	0.0214777														BCL6	0.718729		CDK5R1	-0.607684		IGF1R	0.4147		C11orf57	-0.202671		ATF7IP2	-0.880597		BLNK	-0.392274		ASPRV1	0.652739		ATP5H	-1.29875
			IDS	-0.710601		GPR180	1.32129		ARID3B	0.028755														BCORL1	-0.116733		CDK5R2	-0.686746		IGIP	0.168654		C11orf87	-0.702766		ATG10	0.579127		BLOC1S1	-0.515861		ASPSCR1	-0.453121		ATP5J	-1.85012
			IER5	1.39512		GPR89B	0.520376		ARID4A	-0.0428958														BDH1	-0.335686		CDK7	-0.341809		IL12RB2	-0.479083		C12orf10	-0.333867		ATG101	-1.16486		BLOC1S6	-1.16544		ASRGL1	0.865815		ATP5L	-1.55793
			IFI35	-1.10474		GPRASP2	-0.618627		ARID4B	0.0850305														BDH2	0.716048		CDK8	-0.307484		IL13RA1	0.497064		C12orf29	-0.419833		ATG12	-0.340608		BLVRB	-0.794652		ASS1	-1.02267		ATP5O	-2.68747
			IFNLR1	1.12676		GPRC5C	-0.804066		ARID5A	0.109279														BDNF	-1.1631		CDKN2AIPNL	-0.473314		IL15	0.244686		C12orf4	-0.248736		ATG13	0.579853		BMP1	0.370777		ASTN1	-0.802402		ATP5S	0.369052
			IFRD1	1.13625		GPSM1	-0.612222		ARID5B	0.320717														BDP1	-0.248807		CDKN2D	-0.399065		IL1R2	0.512993		C12orf43	-0.291311		ATG16L1	-0.401215		BMP2K	0.712275		ASTN2	-0.288112		ATP6AP1	-1.61321
			IFT52	-1.56324		GPSM2	0.88061		ARIH1	-0.13085														BECN1	-0.211527		CDKN3	-0.317928		IL1RL2	-0.222926		C12orf66	0.254348		ATG16L2	0.356643		BMP4	0.336277		ASXL1	1.32974		ATP6AP1L	0.457555
			IFT80	-0.919577		GPX4	-0.72803		ARL1	-0.0645493														BEGAIN	-0.480008		CDS1	-0.428788		IL6R	0.378389		C12orf73	-0.372365		ATG2A	-0.447754		BMP5	-0.207176		ASXL2	0.408698		ATP6AP2	-0.708811
			IGF2	-0.73907		GPX8	0.972096		ARL10	-0.0125869														BEND4	-0.629373		CDS2	-0.282353		IL6ST	0.4586		C12orf76	0.373696		ATG2B	-0.294318		BMP7	1.18837		ASXL3	-0.724696		ATP6V0A1	-0.6642
			IGF2BP2	0.844577		GSAP	-0.847655		ARL11	0.0390395														BEND5	-0.493917		CDT1	-0.171941		ILDR2	-0.374566		C14orf1	-0.262735		ATG3	-0.260219		BMP8A	0.577781		ASZ1	-0.147399		ATP6V0B	-1.52964
			IGIP	0.950933		GSTA4	-1.18559		ARL13B	0.024361														BEND6	-0.552734		CEACAM1	0.245706		IMMT	-0.284469		C14orf132	-0.239958		ATG4A	0.296295		BMPR1B	0.300332		ATAD1	-1.15802		ATP6V0D1	-1.13075
			IGLC1	1.36627		GSTM5	-1.13033		ARL15	-0.0222029														BEST1	0.526152		CEACAM5	0.146155		IMP4	-0.251736		C14orf79	-0.191816		ATG4B	-0.569032		BMPR2	-1.3657		ATAD2	0.479636		ATP6V0E1	-0.759001
			IL10RB-DT	1.36362		GSTO2	-1.08822		ARL2	-0.151231														BET1	-0.161255		CECR6	-0.512731		INO80D	0.372154		C15orf37	-0.274357		ATG5	-1.06583		BMS1	-0.767718		ATAT1	-0.74915		ATP6V0E2	-0.603733
			IL17RA	0.591682		GSTT1	-1.32843		ARL2BP	-0.227375														BEX1	-0.593242		CELF4	-0.443126		INSM1	-0.366019		C15orf41	-0.139961		ATG7	-0.68235		BMS1P20	0.440397		ATCAY	-0.875995		ATP6V1A	-1.20119
			IL17RB	1.0542		GSTZ1	-1.26914		ARL3	-0.377185														BEX2	-0.520447		CELF5	-0.498548		INTS6-AS1	0.127072		C15orf57	-0.155155		ATG9B	-0.406896		BMS1P6	1.09945		ATE1	0.809758		ATP6V1B2	-2.08205
			IL27RA	1.18119		GTF2H5	-1.22904		ARL4C	-0.387275														BEX4	-0.363121		CEND1	-0.358908		IPO7	0.194433		C16orf13	-0.192863		ATHL1	-0.422076		BNC1	0.298835		ATF1	0.288611		ATP6V1C1	-1.52228
			IMMT	-1.45594		GUSBP5	-0.928067		ARL4D	-0.341276														BEX5	-0.932083		CENPW	-0.572208		IQGAP1	0.504426		C16orf45	-0.360106		ATIC	-0.688891		BNC2	-0.313068		ATF5	-0.521306		ATP6V1C2	0.264384
			IMP3	-0.523682		GXYLT1	-0.628752		ARL5A	0.30579														BFSP1	-0.308654		CEP112	0.254296		IRAK2	0.248032		C16orf58	-0.46681		ATL1	-1.64242		BNIP1	-0.300851		ATF6B	0.428561		ATP6V1D	-1.0701
			IMPA1	-1.53231		H1FX	-0.819171		ARL5B	0.00686238														BGN	0.365693		CEP128	0.19055		IRF2BP2	0.373895		C16orf72	0.201798		ATL2	-0.183808		BNIP3L	0.787131		ATF7	0.490544		ATP6V1E1	-1.51042
			ING5	0.819041		H2AFZ	0.586803		ARL6	-0.0542225														BHLHB9	-0.527686		CEP152	0.320624		IRGQ	-0.325693		C16orf80	-0.246254		ATL3	0.934044		BOC	0.567338		ATF7IP	1.08922		ATP6V1G1	-0.796925
			INO80	-0.81703		H3F3B	-0.699704		ARL6IP1	-1.66101														BHLHE41	0.707445		CEP170B	-0.354733		IRS1	0.283119		C16orf91	-0.304348		ATM	0.275094		BOD1	-0.650297		ATF7IP2	-1.0445		ATP6V1G2	-1.64603
			INPP5A	-1.34776		H3F3C	-0.793474		ARL6IP2	-0.0554515														BHMT2	0.341487		CEP41	-0.32981		ISG20L2	-0.154076		C16orf95	-0.107617		ATN1	0.53506		BOD1L1	-1.76928		ATG10	-0.315294		ATP6V1H	-2.64618
			INTS11	-1.46923		HACD2	0.737611		ARL6IP4	0.837465														BICD1	0.379585		CEP78	0.321396		ISM1	-0.210201		C17orf51	-0.453462		ATOH7	-0.695027		BOLA1	-0.39502		ATG101	-0.843635		ATP8A1	-0.64757
			INTS8	1.08383		HACL1	-1.05423		ARL6IP6	0.0233662														BID	-0.265225		CEP89	0.124112		IST1	0.17752		C17orf58	-0.256695		ATOH8	0.522381		BPGM	-1.14949		ATG12	0.519128		ATP8A2	-1.01539
			IP6K2	-1.07846		HAUS5	-0.62325		ARL8B	-0.982438														BIRC3	0.193832		CERS5	-0.563042		ITFG1	-0.261909		C17orf96	-0.231324		ATOX1	-0.967308		BPIFA1	0.360724		ATG13	-0.363843		ATP8B1	1.50497
			IRF7	-0.765465		HAUS6	0.766786		ARL9	-0.0451827														BLID	0.456222		CERS6	-0.436328		ITGB1	0.330091		C17orf97	-0.341108		ATP10A	0.301016		BPNT1	-0.34627		ATG14	-0.277937		ATP8B2	0.478123
			ISCA1	-0.979066		HCG26	-0.862264		ARMC1	-0.388389														BLOC1S2	-0.349345		CES2	-0.310414		ITGB2	0.684848		C18orf21	-0.167949		ATP10B	0.558692		BPTF	-0.788745		ATG16L1	-1.30866		ATP8B3	0.453157
			IST1	-1.00085		HDAC8	-0.664635		ARMC10	-0.2195														BLOC1S3	-0.153479		CFH	0.520155		ITGBL1	0.138771		C18orf25	-0.309388		ATP11A	-0.263014		BPY2	0.241418		ATG16L2	0.617622		ATP8B5P	0.213932
			ISY1	-0.824544		HDAC9	0.711155		ARMC3	0.056594														BLOC1S4	-0.197587		CFI	0.848994		ITIH4	-0.181909		C18orf54	0.408594		ATP11A-AS1	0.314939		BRAF	-1.40692		ATG2B	-0.669911		ATP9A	-0.827383
			ITGB1	-0.804129		HDC	-0.999831		ARMC4	-0.0138682														BLOC1S6	-0.324806		CFL1	-0.1079		ITPA	-0.197992		C18orf8	0.110032		ATP11B	0.322549		BRAP	-0.676522		ATG5	-1.17805		ATP9B	0.314698
			ITIH5	-0.897925		HDDC3	-0.578963		ARMC5	0.0396833														BLZF1	-0.215879		CFLAR	0.260358		ITPK1-AS1	0.370566		C19orf10	-0.129394		ATP11C	1.24771		BRCC3	0.435677		ATG7	-0.205539		ATPAF1	-1.06691
			IVD	-1.96482		HECA	1.26675		ARMC6	-0.0636343														BMP1	0.152422		CGREF1	-0.500144		ITPKB	0.750349		C19orf26	-0.494351		ATP13A1	-1.92645		BRD2	0.765422		ATG9B	-0.192491		ATPAF2	-0.430307
			IWS1	-0.829645		HECTD2	-1.16969		ARMC8	0.151848														BMP2K	0.741387		CHAMP1	-0.172528		ITPR2	0.27498		C19orf54	0.228427		ATP13A2	-2.20728		BRD3	-0.749659		ATHL1	0.589622		ATPIF1	-1.05996
			JAK1	-1.35459		HELQ	-1.04222		ARMC9	-0.244717														BMP7	0.440858		CHCHD1	-0.242303		ITPRIP	0.377782		C19orf60	-0.213972		ATP13A3	0.398937		BRD4	0.632636		ATL1	-1.75324		ATR	-1.08544
			JAKMIP3	0.957646		HEMK1	-1.02999		ARMCX1	-0.417703														BMP8A	-0.111547		CHCHD3	-0.185636		ITSN1	0.37561		C19orf70	-0.252758		ATP13A4	0.491022		BRD7	1.13655		ATL2	-0.311141		ATRAID	-0.821734
			JMJD4	-0.860407		HERC2P9	1.09725		ARMCX2	-0.343809														BMPR1A	0.343011		CHCHD5	0.154475		JADE1	0.289047		C1D	-0.322187		ATP13A5	0.520582		BRD8	0.642477		ATL3	-0.381767		ATRN	-1.3058
			JOSD1	0.730237		HERC4	0.675531		ARMCX3	-1.40941														BMPR1B	0.645592		CHCHD6	-0.421886		JDP2	0.246203		C1orf115	-0.356042		ATP1A1	-1.35131		BRD9	-1.18121		ATM	0.727248		ATRNL1	-0.853896
			KANSL2	-1.15108		HERC6	-1.44325		ARMCX4	-0.347897														BMPR2	-0.483399		CHD3	-0.418786		JMJD4	-0.268638		C1orf145	-0.182694		ATP1A2	1.4261		BRE	-0.596581		ATMIN	-1.24671		ATRX	-0.546616
			KARS	-1.39231		HERPUD1	1.11629		ARMCX5	-0.140549														BMS1P20	-0.53203		CHD4	0.186234		JMJD6	0.443982		C1orf162	0.833655		ATP1B3	-0.291405		BRF2	-0.727117		ATN1	0.241034		ATXN1	-0.721369
			KAT7	-0.847645		HESX1	-1.16514		ARMCX6	0.0363956														BMS1P5	0.241055		CHD5	-0.601211		JMY	0.238108		C1orf192	0.300776		ATP2A2	0.446957		BRK1	-0.717859		ATOH7	-0.65873		ATXN10	-1.50164
			KATNA1	0.762898		HFE	-0.902421		ARNT	6.42885														BNC2	0.402927		CHD9	0.297201		KANK2	0.466817		C1orf198	0.463158		ATP2B2	-0.583215		BRMS1L	-0.87101		ATOH8	0.492321		ATXN1L	-0.628352
			KBTBD4	-1.38396		HGD	-0.684891		ARNT2	-4.20823														BNIP1	-0.180043		CHDC2	0.255634		KANSL1	0.256161		C1orf204	-0.225208		ATP2B3	-0.633903		BRPF1	0.462996		ATOX1	-0.874567		ATXN2	-0.333607
			KCNAB1	-0.968206		HINFP	0.642972		ARNTL2	-0.0505695														BNIP2	0.494549		CHDH	0.459693		KBTBD2	0.156248		C1orf21	-0.462371		ATP2B4	1.17041		BRWD1	-1.74805		ATP10A	1.05691		ATXN3	0.233978
			KCNK10	1.19449		HINT2	-0.873079		ARPC1A	-1.22588														BNIP3	-0.263818		CHGA	-0.657104		KCNAB1	-0.485096		C1orf216	-0.350977		ATP2C1	-1.29746		BSDC1	-0.692752		ATP10B	0.864981		ATXN3L	0.22985
			KCNQ1OT1	1.30456		HIPK1-AS1	-1.29387		ARPC1B	0.137602														BOC	0.453516		CHGB	-1.58535		KCNF1	-0.533762		C1orf53	-0.233375		ATP2C2	0.258971		BSN	-0.889693		ATP11A	1.36164		ATXN7L1	0.582888
			KCTD18	-0.565684		HIST1H1T	1.02667		ARPC2	-3.8313														BOD1L1	-0.51434		CHIC1	-0.327461		KCNG3	-0.38074		C1orf56	0.149015		ATP4B	0.237159		BSPRY	0.305494		ATP11A-AS1	-0.257099		ATXN7L3	0.394236
			KCTD2	-1.18003		HIST1H3B	-0.522332		ARPC3	-0.787566														BOLA3	-0.332143		CHL1	-0.509072		KCNIP1	-0.437906		C1orf74	-0.163341		ATP5A1	-1.50113		BTBD10	-1.03241		ATP11C	1.34529		ATXN7L3B	-1.04573
			KDELC1	0.816474		HIST1H3C	-0.569797		ARPC5	-0.177037														BPGM	-0.32745		CHM	-0.43197		KCNIP3	-0.268492		C1orf85	0.218113		ATP5B	-1.80356		BTBD7	0.573346		ATP13A2	-0.870041		ATXN8OS	0.374428
			KDELR2	-1.21362		HIST1H3I	-0.653978		ARPC5L	-2.36665														BPTF	0.410761		CHML	-0.471792		KCNJ16	0.75462		C1orf87	0.213019		ATP5C1	-2.47009		BTF3	-1.64545		ATP13A4	0.771217		AUH	-1.20743
			KDM1A	-0.90925		HIST1H4B	-1.70918		ARPP-19	-2.935														BRAF	-0.311681		CHMP5	-0.291285		KCNK2	-0.438828		C1orf95	-0.786078		ATP5D	-2.96224		BTF3L4	-0.997309		ATP13A5	0.838413		AURKA	0.199001
			KDM5C	0.910222		HIST1H4C	-0.926293		ARPP-21	-0.706141														BRAP	0.145054		CHMP7	-0.169032		KCNMB2	-0.253129		C1QA	0.837626		ATP5F1	-1.57342		BTN2A1	-1.0309		ATP1A1	-1.97536		AURKAIP1	-0.544291
			KDM6A	0.90353		HIST1H4D	-1.14266		ARR3	-0.00355365														BRAT1	0.147313		CHN1	-0.502077		KCNQ2	-0.235609		C1QB	0.954479		ATP5G1	-1.88914		BTN3A3	-0.758107		ATP1A1-AS1	-0.576209		AUTS2	1.11606
			KDR	-0.914216		HIST1H4L	-1.68754		ARRB1	0.0858229														BRCA1	0.16873		CHP1	-0.297074		KCNS2	-0.279335		C1QC	0.836508		ATP5G3	-0.91737		BTNL8	0.451734		ATP1A2	1.41154		AVEN	-0.607924
			KHDC4	-0.735461		HIST2H3PS2	-0.565437		ARRDC2	1.59571														BRCC3	-0.184758		CHPT1	0.351886		KCNV1	-0.426779		C1QTNF4	-0.86142		ATP5H	-0.736371		BTRC	-0.921891		ATP1A4	-0.334561		AVIL	0.837904
			KHNYN	0.774634		HMGB3P1	-1.2139		ARRDC3	0.444748														BRD2	0.175971		CHRM1	-0.850221		KCTD13	-0.252115		C20orf197	0.0974296		ATP5J	-0.921228		BUB1	0.285111		ATP1B1	-1.64258		AVL9	-1.08934
			KIAA0040	-0.820833		HMGCL	-0.812		ARRDC4	0.111527														BRD3	0.266591		CHRM3	-0.607498		KDM5A	0.287609		C20orf27	-0.271248		ATP5S	-0.414445		BUB3	-0.696161		ATP1B2	1.31701		AVP	0.377461
			KIAA0513	0.654265		HMGN1	-0.512451		ARS2	1.19687														BRD4	-0.290865		CHRNB2	-0.236875		KIAA0141	-0.239022		C21orf2	-0.231352		ATP5SL	-1.05385		BUD13	-0.911328		ATP1B3	-0.598683		AVPR1A	0.234999
			KIAA1328	-0.860124		HMGN2	-1.12294		ARSB	-0.0444463														BRD7	0.240677		CHST1	-0.410586		KIAA0226	-0.143131		C21orf49	0.21712		ATP6	0.48642		BUD31	-1.04339		ATP1B4	-0.237152		AVPR1B	0.362515
			KIAA1551	0.880919		HMGN2P46	-1.05366		ARSD	0.0627489														BRE	-0.294951		CHST14	0.206249		KIAA0753	-0.126589		C21orf59	-0.155035		ATP6AP1	-0.893487		BZW1	-0.915992		ATP2A1	-0.366018		AX746823	0.303061
			KIDINS220	-1.03664		HNRNPA1	-0.824964		ARSE	0.630978														BRF1	-0.271253		CHST6	0.517235		KIAA1045	-0.271983		C21orf62	0.222149		ATP6AP1L	0.433759		C10orf25	0.538024		ATP2A2	-2.05472		AX746968	0.535007
			KIF16B	0.733056		HNRNPA1L2	-1.10711		ARSF	-0.0127369														BRF2	-0.21599		CIAO1	-0.200061		KIAA1244	-0.174333		C21orf88	0.135339		ATP6V0A1	-0.536841		C10orf35	-1.08256		ATP2A3	-0.477708		AX747250	0.20617
			KIF5A	-1.04538		HNRNPD	-1.15834		ARSG	0.0353831														BRI3BP	-0.350083		CIAPIN1	-0.338682		KIAA1551	0.35768		C22orf24	-0.214425		ATP6V0A2	0.655655		C10orf67	0.352342		ATP2B1	-0.916774		AX747507	1.04936
			KLC1	-0.895262		HNRNPR	0.93389		ARSJ	0.00543784														BRICD5	0.167659		CINP	-0.211111		KIAA1644	-0.335087		C2CD2	0.297295		ATP6V0B	-1.6638		C10orf82	0.52645		ATP2B2	-1.65817		AX748267	0.532678
			KLHDC4	1.07535		HOGA1	-0.955988		ARSK	-0.0188743														BRINP1	-0.137966		CISD1	-0.632222		KIAA1715	-0.362194		C2CD2L	-0.403591		ATP6V0C	-0.862483		C10orf91	0.271162		ATP2B3	-0.445309		AX748339	0.813757
			KLHDC8B	-1.55952		HPRT1	-0.513892		ART1	-0.0109189														BRINP2	-0.447461		CISD2	-0.245552		KIAA1958	0.327443		C2CD4C	-0.214731		ATP6V0D1	-2.14523		C10orf95	0.279855		ATP2B4	-1.17205		AXIN1	0.422847
			KLHL22	-1.20693		HRH4	1.28881		ART3	-0.0292049														BRK1	-0.271148		CITED1	-0.58162		KIAA2026	0.173233		C2orf47	-0.18772		ATP6V0D2	0.633378		C10orf99	0.428655		ATP2C1	-1.16814		AXIN2	0.340873
			KLHL24	0.735079		HSBP1	-0.895925		ART5	0.0117225														BRMS1L	-0.494318		CLASP2	-0.360816		KIF17	-0.383091		C2orf72	0.303603		ATP6V0E1	-0.688112		C11orf1	-0.302346		ATP5A1	-1.60495		AY940074	1.02085
			KLHL3	-0.903575		HSD11B1L	0.574912		ARV1	-0.10088														BROX	0.274214		CLCN4	-0.431181		KIF1C	0.279162		C2orf80	-0.62237		ATP6V0E2	-0.544472		C11orf21	0.242987		ATP5B	-2.16172		AZI2	-0.883003
			KLHL5	-0.742154		HSD17B6	1.22029		ARVCF	0.0686472														BRSK2	-0.270613		CLDN10-AS1	0.114383		KIF22	-0.188302		C2orf88	0.514808		ATP6V0E2-AS1	-0.328906		C11orf30	-0.220779		ATP5C1	-2.6661		AZIN1	-2.05996
			KLHL7	-0.995637		HSD17B8	-1.92125		ARX	-0.0381113														BRWD1	-0.797974		CLEC1A	0.266196		KIF3B	-0.245992		C3	0.677921		ATP6V1B1	-0.21962		C11orf42	0.278114		ATP5D	-0.88938		B2M	-2.44502
			KLRK1	-1.08474		HSP90AA1	2.06957		ASAH1	0.593925														BRWD3	0.372815		CLEC2D	0.319734		KIF5B	0.366506		C3AR1	0.666526		ATP6V1B2	-1.20683		C11orf49	-0.388007		ATP5E	0.516516		B3GALNT1	-1.04747
			KMT5B	-0.951056		HSP90AA2P	2.09454		ASAH2	-0.0107874														BSN	-0.853145		CLEC2L	-0.617639		KIRREL3	-0.236325		C3orf14	-0.288989		ATP6V1C1	-1.25028		C11orf53	0.386372		ATP5F1	-1.43527		B3GALNT2	0.699443
			KPNA3	-0.918516		HSP90B1	1.24681		ASAH3L	0.061419														BTBD10	-0.613522		CLEC7A	0.657407		KIZ	0.719029		C3orf17	-0.214259		ATP6V1C2	-0.207506		C11orf57	-0.552993		ATP5G1	-1.24234		B3GALT6	-0.687961
			KPNA4	0.637354		HSPA1A	3.91136		ASAHL	0.0419779														BTBD11	-0.474506		CLGN	-0.516139		KLC1	0.164772		C3orf18	-0.108226		ATP6V1E1	-1.34379		C11orf58	-0.907995		ATP5G2	-0.507822		B3GNT1	-0.839029
			KRT8	-1.78074		HSPA4L	1.09332		ASAM	0.173435														BTBD18	0.328427		CLIC1	0.497677		KLC4	0.207835		C3orf33	-0.165106		ATP6V1E2	0.356068		C11orf71	-0.54873		ATP5G3	-1.82724		B3GNT2	0.208864
			KRT8P35	-1.84191		HSPA5	1.37613		ASB10	0.296241														BTBD2	-0.297741		CLIP3	-0.347573		KLF10	-0.56627		C3orf38	0.408978		ATP6V1G1	-0.923285		C11orf73	-0.669027		ATP5H	-1.37096		B3GNT9	0.559112
			KYAT3	-1.16073		HSPA6	2.78881		ASB13	-0.375813														BTBD7	0.431681		CLPTM1	-0.265152		KLF12	-0.232863		C3orf80	-0.675691		ATP6V1G2	-2.04574		C11orf80	0.745874		ATP5J	-0.820593		B4GALNT1	-0.702778
			L3MBTL2	-0.715202		HSPA8	1.49693		ASB14	-0.002138														BTBD9	-0.342573		CLPTM1L	-0.222387		KLF15	0.582231		C4orf19	0.411606		ATP6V1H	-2.31974		C11orf83	-0.733628		ATP5J2	-0.388139		B4GALNT3	0.630572
			LAMA3	-1.4735		HSPB7	-1.25378		ASB16	0.127021														BTD	0.239024		CLSTN1	-0.278018		KLHL14	-0.559097		C4orf47	0.326024		ATP8A1	0.234897		C11orf87	0.810954		ATP5L	-1.22405		B4GALT1	0.229555
			LAMB4	-0.852541		HSPH1	2.49133		ASB2	-0.178521														BTF3L4	-0.294743		CLSTN2	-1.04169		KLHL21	0.296731		C5AR1	0.750349		ATP8A2	-1.39444		C11orf94	0.320018		ATP5O	-1.95766		B4GALT2	0.420164
			LANCL2	-0.69102		HYKK	-1.20456		ASB3	0.24745														BTG1	0.454259		CLSTN3	-0.647954		KLHL24	0.39691		C5orf22	-0.300953		ATP9A	0.502194		C11orf96	1.2368		ATP5S	-0.200583		B4GALT5	-0.911135
			LARP6	0.639899		HYPK	-0.771883		ASB6	0.303593														BTG2	0.57722		CLTA	-0.231526		KLHL35	-0.341165		C5orf24	0.14593		ATP9B	-2.15921		C12orf10	-0.981652		ATP5SL	-0.476357		B4GALT6	-0.453885
			LAT2	1.20107		IDNK	-1.22743		ASB7	0.151165														BTK	0.241081		CLTB	-0.393358		KLK5	-0.225104		C5orf28	0.298965		ATPAF1	-1.85164		C12orf4	-0.519278		ATP6	1.15705		B9D1	-0.380515
			LCLAT1	-0.735033		IDS	-1.09767		ASB8	-0.400703														BTN3A1	0.270855		CLTC	-0.296803		KMO	-0.31534		C5orf51	0.259676		ATPIF1	-1.53087		C12orf40	0.269951		ATP6AP1	-1.47637		BAALC	-0.894252
			LCOR	0.762286		IER5	2.05095		ASB9	0.0138858														BTN3A2	0.518102		CLU	0.384016		KPNA1	-0.226572		C5orf55	-0.245891		ATRN	0.442234		C12orf54	0.365015		ATP6AP1L	0.313608		BABAM1	-1.29409
			LCP1	0.864236		IFNLR1	0.663467		ASCC2	0.158914														BTRC	-0.300871		CLUL1	-0.499177		KRT5	-0.370928		C5orf56	0.309499		ATRNL1	-1.59372		C12orf66	1.07598		ATP6V0A4	-0.351093		BACE1	-0.676502
			LDB1	-0.754292		IFRD1	1.76277		ASCC3	0.0781261														BUD13	0.157621		CLVS1	-0.565787		KTN1	0.24021		C6orf141	-0.398998		ATRX	0.821268		C12orf76	-1.31346		ATP6V0B	-1.51836		BACE2	0.698004
			LDLRAD4	0.552319		IFT122	-0.939597		ASCC3L1	0.593434														BYSL	-0.403769		CMAHP	0.561654		KYNU	0.321244		C6orf57	-0.422444		ATXN1	0.810124		C12orf77	-0.241726		ATP6V0C	-0.748141		BACH1	0.304261
			LDOC1	-0.891403		IFT140	-0.605133		ASCIZ	0.618734														BZRAP1	-0.310452		CMAS	-0.682211		LAMB1	-0.479544		C6orf89	-0.314178		ATXN10	-1.13493		C12orf80	0.53819		ATP6V0E1	1.56385		BAD	0.367401
			LEAP2	1.22482		IFT43	-0.611591		ASCL1	0.0355337														BZW1	-0.261436		CMSS1	-0.38774		LAMP2	0.536469		C7orf50	-0.371814		ATXN1L	0.354938		C14orf1	-0.456746		ATP6V1A	-1.33708		BAG1	-1.30893
			LEFTY2	-0.823786		IFT81	-0.776039		ASCL2	0.00694187														BZW2	-0.489804		CMTM1	-0.246432		LANCL2	-0.316715		C7orf55	0.203356		ATXN2	-1.13383		C14orf119	-1.08901		ATP6V1B2	-2.49922		BAG4	-0.735317
			LGALS1	1.28433		IFT88	-0.984284		ASF1A	0.0590906														C10orf10	0.692979		CMTM3	0.401773		LAPTM5	0.673121		C7orf61	0.36442		ATXN3	0.465018		C14orf159	-0.345474		ATP6V1C1	-1.19197		BAG5	-1.07009
			LGMN	-0.982572		IGF1	-1.01928		ASGR1	-0.0467804														C10orf11	0.324876		CMTM4	0.230454		LARP4B	-0.354944		C7orf63	-0.207367		ATXN7	-0.906027		C14orf166	-1.70627		ATP6V1C2	-0.361434		BAG6	-0.740713
			LIG4	-1.33898		IGF2BP3	-1.81985		ASGR2	-0.0097527														C10orf35	-0.512225		CMTM6	0.36381		LARP7	0.437126		C8orf34	-0.43462		ATXN7L1	-0.357701		C14orf169	-0.498158		ATP6V1D	-1.78135		BAGE	0.273834
			LIMD1	-1.47702		IGHG1	0.750822		ASH1L	-0.0533132														C10orf54	0.571841		CNIH3	-0.689504		LCA5	0.243696		C8orf37	0.187875		ATXN7L2	-0.584089		C14orf180	0.354265		ATP6V1E1	-2.38258		BAHD1	-0.374876
			LIN7A	0.755943		IGIP	1.1396		ASH2L	-0.828864														C10orf88	-0.409802		CNKSR2	-1.00901		LCLAT1	-0.389623		C8orf46	-0.692358		ATXN7L3B	-0.524401		C14orf2	-0.695606		ATP6V1G1	-0.540301		BAI1	0.612031
			LIN9	0.736964		IKBIP	0.987356		ASIP	0.0365358														C11orf31	-0.399564		CNOT3	-0.281155		LCN15	-0.350951		C8orf48	-0.186667		AUNIP	-0.44767		C14orf28	-0.496668		ATP6V1G2	-2.98594		BAI2	-0.965033
			LMLN	-1.00797		IKBKB	0.560308		ASL	-0.119676														C11orf49	-0.157069		CNOT6	0.188243		LCP2	0.303911		C9orf114	0.239523		AUP1	-1.51329		C14orf37	0.694551		ATP6V1H	-2.39169		BAI3	-1.07797
			LNPK	-1.17011		IKZF2	0.69963		ASMT	-0.00497554														C11orf54	0.418099		CNOT6L	0.213399		LDOC1L	-0.178657		C9orf116	-0.13796		AURKA	0.409883		C14orf79	-0.404221		ATP7A	0.311577		BAIAP2	-0.957757
			LOX	1.00054		IL10RB-DT	0.889098		ASMTL	-0.0601162														C11orf63	0.207754		CNPY2	-0.196698		LILRA2	0.260617		C9orf16	-0.246456		AURKAIP1	-1.31598		C15orf43	-0.185393		ATP8A2	-1.68565		BAIAP2L1	0.231993
			LPP	-0.74268		IL11	0.917891		ASNA1	-0.190018														C11orf70	0.699214		CNR1	-0.552973		LILRA6	0.217858		C9orf40	-0.241364		AURKB	0.227609		C15orf57	-0.788925		ATP8B1	1.28004		BANCR	0.438768
			LRPAP1	-1.56676		IL17RA	1.15284		ASNS	-1.14707														C11orf73	-0.251042		CNRIP1	-0.418639		LIMD1	0.331044		C9orf41	-0.251459		AVEN	-0.686036		C15orf62	0.193661		ATP8B2	0.723648		BANF1	-0.696623
			LRRC29	-0.857335		IL17RB	0.911963		ASNSD1	-0.122562														C11orf74	-0.308347		CNTN1	-0.395008		LIN7B	-0.299512		C9orf47	0.126484		AVIL	0.457849		C16orf13	-0.489243		ATP8B5P	-0.312428		BAP1	-0.579812
			LRRC47	-1.22331		IL25	-0.621239		ASPA	-0.140797														C11orf87	-0.871601		CNTN6	-0.269088		LINGO1	-0.299971		C9orf69	-0.146936		AVL9	-0.355499		C16orf3	0.238995		ATP9A	-1.2501		BASP1	-0.627278
			LRRFIP1	-0.947389		IL27RA	1.32558		ASPH	2.09794														C12orf10	-0.465599		CNTNAP1	-0.476639		LINS	-0.240009		C9orf78	0.109318		AVPI1	-1.19513		C16orf45	-1.01761		ATP9B	0.890637		BAZ1B	0.714228
			LSG1	-0.886561		IL2RA	-1.37178		ASPHD1	-0.86224														C12orf29	-0.494216		CNTNAP2	-0.602037		LMBR1	-0.320318		CA10	-0.698528		AVPR1A	-0.307284		C16orf46	0.391704		ATPAF1	-0.932868		BAZ2A	0.566008
			LSM11	0.808217		IMMP1L	-0.66451		ASPHD2	-0.375393														C12orf4	-0.390081		CNTRL	0.273465		LPIN1	0.332567		CA11	-0.398459		AWAT1	0.274979		C16orf58	0.248566		ATPIF1	-1.41602		BBIP1	-0.695957
			LSM14B	-1.64265		IMMP2L	-0.827898		ASPN	0.0121917														C12orf43	-0.386621		COA1	-0.231948		LPPR2	-0.221938		CA12	-0.376262		AX746823	0.214993		C16orf62	-0.648351		ATR	-1.75302		BBS1	0.270999
			LSMEM1	2.30928		IMPACT	-0.920062		ASPSCR1	0.17891														C12orf45	-0.197568		COA3	-0.217516		LPPR3	-0.261373		CA2	0.547661		AX747031	0.272807		C16orf70	-0.341836		ATRN	-0.735027		BBS12	-1.15959
			LY6E	-0.872397		INF2	1.23845		ASRGL1	0.295113														C12orf49	-0.311737		COA7	-0.357565		LPPR4	-0.498956		CA4	-0.479556		AX747191	-0.241884		C16orf80	-1.04493		ATRNL1	-2.37529		BBS2	-1.41093
			LYG1	1.36988		ING1	0.718002		ASTN1	-1.04319														C12orf5	-0.430062		COCH	-0.624329		LRCH1	0.183649		CA7	-0.18534		AX747250	0.696492		C16orf91	-0.800747		ATRX	2.18573		BBS4	-0.881908
			LYPLA2	-1.76823		ING2	-0.631673		ASTN2	0.164521														C12orf55	0.272202		COG1	-0.345222		LRFN2	-0.370868		CABP1	-0.266318		AX748157	0.268085		C17orf104	0.677882		ATXN10	-1.41584		BBS7	-0.756481
			LYRM2	-0.749794		INPP5K	-1.10059		ASXL1	0.351979														C12orf60	0.200869		COG8	0.265833		LRPPRC	-0.25291		CABP7	-0.152077		AXIN1	0.49174		C17orf58	-0.419869		ATXN1L	0.729061		BBS9	-0.543583
			LYRM7	-1.27275		INTS8	1.1648		ASXL2	0.0448479														C12orf65	-0.121043		COL12A1	-0.451748		LRRC27	-0.266573		CACFD1	0.134693		AZGP1P1	0.2647		C17orf59	-0.380007		ATXN2L	-0.876019		BBX	0.527917
			LYST	0.940475		IPCEF1	0.972079		ASZ1	-0.00419717														C12orf73	-0.456763		COL21A1	0.6513		LRRC37BP1	-0.227682		CACNA1B	-0.308755		AZI2	0.285394		C17orf67	0.55916		ATXN3	0.661814		BCAN	0.4456
			MAEA	-1.05367		IPP	-0.875677		ATAD1	-0.234937														C12orf74	-0.118799		COL27A1	0.6128		LRRC41	-0.159875		CACNA1C	-0.234694		AZIN2	-0.629562		C17orf80	-1.42961		ATXN7	0.891493		BCAP29	-0.692785
			MAFG	0.880724		IQCH	-1.17229		ATAD2	0.034229														C12orf76	-0.326457		COL4A3BP	-0.244922		LRRC7	-0.302125		CACNA1D	-0.24729		AZU1	-0.282942		C17orf89	0.376312		ATXN7L3B	-1.09497		BCAP31	-1.5648
			MAGED2	-1.51037		IQCK	-0.922599		ATAD2B	0.0430869														C14orf1	-0.159904		COL4A6	0.2415		LRRC73	-0.60603		CACNA1E	-0.391743		B2M	0.398211		C19orf10	-0.580888		AUH	-0.99534		BCAR1	0.430263
			MAGI1	-0.796236		ITFG2	-0.69565		ATAD3A	-0.0376382														C14orf119	-0.191351		COL6A1	0.404054		LRRTM1	-0.351643		CACNA1G	-0.240974		B3GALNT1	-1.50262		C19orf12	0.99774		AUNIP	-0.418851		BCAS2	-1.66809
			MAGOHB	-0.890614		ITGA3	-0.634914		ATAD3C	0.0367815														C14orf132	-0.254648		COL8A1	0.152286		LRTM2	-0.299959		CACNA1G-AS1	-0.167075		B3GALNT2	0.518646		C19orf24	0.38478		AURKA	-0.441898		BCAS3	-0.582324
			MALL	-0.910237		ITGAV	1.88402		ATAD4	-0.183565														C14orf142	-0.302876		COLCA2	0.494196		LSM4	-0.249861		CACNA1H	-0.284088		B3GALT4	-0.440859		C19orf25	0.383824		AURKAIP1	-1.00432		BCAT1	-1.04241
			MALT1	0.742592		ITGB8	1.39382		ATAD5	-0.00483591														C14orf159	0.209898		COLEC12	0.69018		LSS	0.387725		CACNA1I	-0.190618		B3GALT6	-0.750658		C19orf26	0.951222		AUTS2	0.798362		BCAT2	0.471263
			MAML1	0.853394		ITPA	-0.61011		ATCAY	-2.25752														C14orf169	-0.183275		COPG1	-0.298236		LTF	0.453875		CACNA2D1	-0.638819		B3GALTL	0.374487		C19orf40	0.23733		AVEN	-0.535806		BCCIP	-1.29279
			MAN1B1	-1.26972		ITPKA	1.40828		ATE1	-0.0192096														C14orf2	-0.383819		COPG2IT1	-0.896011		LUC7L3	0.230903		CACNB1	-0.339478		B3GAT1	-0.458306		C19orf43	0.395614		AVIL	0.615952		BCL2L1	0.3785
			MAN1C1	-1.73652		ITSN2	0.856659		ATF1	0.034773														C14orf28	0.243541		COPS3	-0.44608		LUZP1	0.290117		CACNB2	-0.606159		B3GAT3	-0.421375		C19orf45	0.324149		AVL9	-1.07621		BCL2L10	0.249552
			MAN2B2	-0.882969		IZUMO4	-0.811291		ATF2	-0.305774														C14orf64	0.363565		COPS4	-0.410953		LY6E	-0.320262		CACNB3	-0.402267		B3GNT1	-1.06437		C19orf47	0.314354		AVP	-0.671573		BCL2L11	0.347397
			MAP1LC3B	-1.07391		JADE1	0.610145		ATF3	0.126101														C14orf93	0.192781		COPS5	-0.332411		LY86-AS1	-0.480163		CACNB4	-0.561727		B3GNT4	-0.444539		C19orf53	-0.749446		AVPI1	-0.733234		BCL2L13	-1.02961
			MAP2K5	-1.02807		JADE2	0.892627		ATF4	3.62848														C15orf27	-0.231584		COPS6	-0.156382		LY96	0.735202		CACNG2	-0.241474		B3GNT5	1.61498		C19orf54	0.654575		AVPR1A	-0.38161		BCL2L14	0.537099
			MAP3K1	-1.2646		JMJD4	-1.10232		ATF5	-0.0531189														C15orf37	-0.24748		COPS7A	-0.375611		LYPD8	-0.545282		CACNG3	-0.727639		B3GNT7	-0.357751		C19orf60	-0.725749		AVPR1B	0.41742		BCL2L2	-1.55393
			MAP3K10	1.01732		JMJD6	1.27658		ATF6	-0.0682493														C15orf39	-0.119111		COPS8	-0.250249		LYRM9	-0.564284		CACNG4	-0.168623		B3GNTL1	-1.74739		C19orf66	0.207894		AVPR2	-0.564628		BCL6	1.01579
			MAP3K5	0.946333		JMJD7	-0.989628		ATF7IP	-0.0379211														C15orf52	0.39685		COPZ1	-0.242387		LYST	0.191453		CACNG8	-0.227033		B4GALNT1	-1.11418		C19orf84	0.570915		AX746627	-0.568039		BCL6B	0.474163
			MAP3K7CL	-1.28165		JUN	1.3756		ATF7IP2	-0.0514215														C15orf57	-0.242837		COPZ2	0.209149		LYZ	0.622714		CACUL1	-0.261099		B4GALNT2	0.274948		C1orf100	0.38146		AX747507	0.841134		BCL7A	0.471595
			MAP4K3	-1.54507		KALRN	0.803908		ATG10	-0.00622624														C15orf59	-0.336579		COQ10B	-0.268393		MACF1	0.240998		CADM1	0.230056		B4GALNT4	-0.597689		C1orf105	0.375808		AX748267	0.465709		BCL7B	-0.884277
			MAPK3	-0.754903		KANK1	0.927757		ATG12	-0.0658762														C15orf61	-0.330655		COQ3	-0.174054		MACROD1	0.258753		CADM2	-0.53551		B4GALT1	0.469236		C1orf111	0.438309		AX748339	0.411771		BCL9	0.213443
			MAPRE2	-1.22159		KANSL1L	1.05718		ATG16L1	-0.120471														C16orf13	-0.301846		COQ4	-0.252479		MACROD2	-0.327131		CADPS	-0.545058		B4GALT2	0.428165		C1orf112	-0.185145		AXIN2	0.649364		BCL9L	0.463292
			MARK3	-0.982641		KATNAL2	1.17616		ATG16L2	0.137825														C16orf45	-0.501023		COQ6	-0.222481		MAGIX	-0.174631		CAHM	0.490925		B4GALT7	-1.26576		C1orf115	-1.2042		AXL	0.962285		BCLAF1	-1.32095
			MARS	-1.52704		KATNBL1	-0.939041		ATG2B	-0.200943														C16orf46	-0.206184		COQ9	0.193193		MALAT1	0.315852		CALB1	-1.12726		B9D1	-0.665209		C1orf123	-1.33066		AY940074	0.576626		BCMO1	0.503733
			MAST2	0.635991		KBTBD8	0.968926		ATG3	-0.232174														C16orf58	-0.314116		CORO1B	0.154728		MANBAL	-0.272413		CALCOCO2	0.399381		B9D2	-0.422922		C1orf127	0.423677		AZGP1	0.346021		BCORL1	0.495949
			MAT2B	-0.92484		KCNAB2	-0.750758		ATG4A	0.0279052														C16orf72	-0.305138		CORO2A	-0.4384		MANEAL	-0.339229		CALD1	0.491364		BAALC	0.711274		C1orf131	-0.827817		AZI2	-0.751227		BCR	-1.29586
			MBD1	-0.865242		KCNE4	1.37968		ATG4B	0.316443														C16orf80	-0.288738		COX10	-0.243067		MAP1LC3A	-0.312501		CALHM1	-0.186348		BAALCOS	0.468238		C1orf192	0.318639		AZIN1	-1.87974		BCS1L	-0.936448
			MBNL2	0.708134		KCNH5	1.15333		ATG5	-0.0373868														C16orf87	-0.35717		COX14	-0.213646		MAP3K12	-0.25055		CALML4	0.406595		BACE1	-1.01001		C1orf194	0.422733		AZIN2	-0.779232		BD495725	0.365579
			MBTPS1	-1.71916		KCNJ13	-1.2645		ATG7	-0.24034														C16orf91	-0.341221		COX17	0.190637		MAP3K8	0.447628		CALN1	-0.272505		BACE2	0.604322		C1orf200	0.444942		AZU1	-0.443242		BDH2	-1.02329
			MCM4	-1.14356		KCNJ5	-0.514308		ATG9A	-0.217075														C16orf93	-0.219384		COX4I1	-0.178363		MAPK11	-0.371002		CALU	-0.329864		BACH1	0.473154		C1orf204	-0.367796		B2M	1.78299		BDNF	-0.707999
			MCOLN3	-0.906623		KCNK12	0.829205		ATHL1	0.156639														C16orf95	-0.306084		COX5A	-0.416411		MAPKAP1	-0.16325		CALY	-0.612395		BACH2	0.604584		C1orf21	-0.8703		B3GALNT1	-0.346844		BDP1	-1.28818
			MDGA1	0.869235		KDM4D	-1.10204		ATIC	0.331789														C17orf51	-0.544451		COX5B	-0.151774		MAPT	-0.158591		CAMK1	-0.367774		BAD	-1.05815		C1orf216	-1.41433		B3GALNT2	0.832876		BECN1	-1.74215
			MDH1B	-1.81464		KDM8	1.1362		ATM	0.229601														C17orf62	0.286451		COX6B1	-0.214547		MARCH4	-0.467029		CAMK1G	-0.5074		BAG3	1.67077		C1orf220	0.361402		B3GALT6	-0.631151		BEND5	-1.06827
			MDM2	-0.848748		KHDC4	0.73532		ATN1	7.43398														C17orf80	-0.235592		COX6C	-0.356207		MAST3	-0.380832		CAMK2A	-0.773591		BAG6	-1.33159		C1orf43	-1.06563		B3GAT1	-0.557636		BEST1	0.358216
			MED13L	0.724626		KIAA0391	-0.986551		ATOH1	0.00996592														C17orf85	0.43212		COX7A2	-0.261465		MAX	0.262341		CAMK2B	-0.316874		BAHCC1	-0.405466		C1orf52	-0.99393		B3GAT2	1.29201		BEST4	-0.369935
			MED27	-1.11592		KIAA0408	-1.16775		ATOH7	-0.0778812														C17orf96	-0.347002		COX7A2L	-0.224609		MBD1	-0.155331		CAMK2D	-0.369189		BAHD1	0.522159		C1orf54	-0.571459		B3GNT1	-1.09455		BET1	-0.802192
			MED6	-0.82155		KIAA1210	-1.07328		ATOH8	1.05111														C18orf21	-0.240235		COX7B	-0.302653		MBD5	-0.355156		CAMK2G	0.248155		BAI1	-1.53749		C1orf56	0.317632		B3GNT5	0.5225		BEX1	-0.901785
			METAP1	-1.08912		KIAA1328	-0.752557		ATP10A	-0.00223245														C18orf54	0.508846		COX7C	-0.152949		MBLAC1	-0.175087		CAMK2N1	-0.26066		BAI2	-1.56354		C1orf61	-0.659204		B3GNT8	-0.581975		BEX2	-0.995841
			METTL2A	-1.22305		KIAA1549	1.25254		ATP10D	0.00438112														C19orf10	-0.145664		COX8A	-0.211527		MBNL1	0.197041		CAMK4	-0.757261		BAIAP2	-0.950856		C1QBP	-1.77308		B3GNTL1	-0.820003		BEX4	-2.13056
			MEX3B	1.87509		KIAA1841	1.33567		ATP11C	0.121203														C19orf12	-0.284928		CP	1.50589		MBOAT7	-0.412386		CAMKK1	-0.284383		BAIAP2-AS1	-1.75665		C1QL1	0.302191		B4GALNT4	-0.56562		BEX5	-1.58632
			MFSD13A	0.559352		KIF13A	-1.0612		ATP12A	-0.00579692														C19orf18	0.411877		CPAMD8	0.353143		MBTD1	0.245037		CAMKK2	-0.617203		BAIAP2L1	0.256968		C1RL	0.414671		B4GALT3	-0.247819		BHLHE40	-1.72688
			MFSD14A	-0.799536		KIF16B	0.666825		ATP13A1	0.031654														C19orf26	-0.202597		CPEB3	-0.851298		MCF2L2	0.214037		CAMKMT	0.223722		BAIAP3	-1.28725		C1S	-0.682526		B4GALT4	-0.272413		BHLHE41	-0.546346
			MFSD4A	-0.720002		KIF1B	0.558486		ATP13A2	1.13152														C19orf43	0.180747		CPED1	0.219103		MCHR2	-0.463634		CAMKV	-0.493886		BAMBI	0.476332		C20orf166-AS1	0.35592		B4GALT6	-0.502925		BHMT	0.445739
			MFSD8	-1.0613		KIF1C	0.542784		ATP13A3	0.087709														C19orf54	0.415451		CPLX1	-0.804779		MCM3AP-AS1	0.337321		CAMSAP1	-0.259948		BANF1	-0.861636		C20orf194	-0.99428		B4GALT7	-0.478812		BHMT2	0.333504
			MIB1	-0.998334		KIF22	-0.792937		ATP13A5	0.0177241														C19orf70	-0.323046		CPLX2	-0.567279		ME3	-0.398157		CAMSAP3	-0.300119		BANF2	0.322879		C20orf202	0.246832		B9D1	-0.46284		BICD1	-0.719015
			MINDY1	-1.24116		KIF26A	0.703585		ATP1A1	-2.82663														C1D	-0.477418		CPM	0.559289		MECOM	0.110598		CAMTA1	0.37958		BANK1	0.383118		C20orf27	0.261099		B9D2	-0.950941		BIN1	-0.531391
			MINDY4	-1.19964		KIF2A	0.556996		ATP1A2	12.3877														C1orf115	-0.647279		CPNE3	0.240831		MECR	-0.289397		CAMTA2	-0.201795		BARD1	0.608984		C21orf128	0.20281		BAALC	-1.01665		BIN2	0.335211
			MINK1	-0.632074		KIF6	-1.31132		ATP1A3	-1.08304														C1orf162	0.965384		CPNE4	-1.22903		MED13L	0.223339		CAP2	-0.702099		BARX1-AS1	0.432849		C21orf33	-0.983242		BAAT	-0.400518		BIN3	0.518019
			MIPEP	-1.42814		KIF9	-1.41511		ATP1B1	-11.6335														C1orf168	0.383471		CPSF3L	-0.265554		MED16	-0.169887		CAPN1	0.267569		BASP1	-0.401407		C21orf49	0.364646		BABAM1	-0.87113		BIRC2	-0.750312
			MIR4697HG	1.51525		KIN	-0.678138		ATP1B2	2.9611														C1orf192	0.883866		CPSF7	0.31316		MED19	-0.156931		CAPN2	0.570782		BATF3	-0.420455		C21orf58	0.246614		BACE1	-0.426702		BIRC5	0.425717
			MIR503HG	0.886369		KLC4	1.0072		ATP1B3	1.49148														C1orf198	0.66599		CPT1C	-0.399828		MED20	-0.200984		CAPN5	-0.20615		BAX	-0.602679		C21orf59	-0.737273		BACE2	1.11074		BIRC6	-0.426372
			MITF	-1.927		KLHDC4	0.815987		ATP1B4	-0.00478608														C1orf204	-0.227309		CRB1	0.600177		MED31	-0.337168		CAPN7	0.181483		BAZ1A	0.767568		C21orf62	0.39974		BACH2	0.554245		BIVM	-1.22908
			MKNK2	1.18091		KLHDC9	-0.8741		ATP2A1	0.343761														C1orf21	-0.455422		CREBBP	0.251801		MED4	-0.176588		CAPNS1	-0.232976		BAZ1B	0.564898		C21orf67	0.322395		BAD	-0.460327		BLCAP	-1.15449
			MLST8	-1.35273		KLHL2	0.901488		ATP2A2	-4.68003														C1orf216	-0.690771		CREBRF	0.390832		MED8	-0.201788		CAPRIN1	-0.336746		BAZ2B	0.565253		C21orf88	0.250664		BAG1	-0.548524		BLMH	-0.40872
			MLXIP	0.64167		KLHL25	1.11476		ATP2B1	-1.94679														C1orf228	0.337217		CREG2	-0.865563		MEF2D	-0.221915		CAPS	0.356071		BBIP1	-0.714405		C22orf39	-0.447356		BAG3	1.40954		BLOC1S1	-0.606754
			MMD	0.90697		KLHL26	-0.606914		ATP2B2	-0.286083														C1orf233	-0.374117		CREM	-0.141712		MEG3	-0.456244		CAPS2	0.257057		BBS10	-0.722808		C2CD4B	0.332841		BAG5	-0.980907		BLOC1S2	-0.974844
			MMP14	-1.1219		KLHL7	-1.48555		ATP2B3	-0.382932														C1orf27	0.340497		CRH	-1.23115		MEIS3	-0.354316		CAPZB	-0.304574		BBS4	-0.646783		C2CD4C	0.502705		BAG6	-0.355207		BLOC1S6	-0.409506
			MOAP1	-0.755088		KLHL8	0.648896		ATP2C1	0.12767														C1orf52	-0.265841		CRHBP	-0.732157		METTL10	-0.395012		CARD16	0.410844		BBS7	-0.879643		C2CD5	-0.659746		BAHCC1	-0.355626		BLVRA	-1.06266
			MOCS1	-0.748464		KLKB1	0.910463		ATP2C2	-0.0418373														C1orf53	-0.350672		CRHR1	-0.395046		METTL14	0.31066		CARD6	0.27834		BBS9	0.324461		C2orf27A	0.39967		BAI3	-1.67196		BLVRB	-0.652614
			MOCS2	-0.925555		KLRK1	-0.71129		ATP5A1	-6.85481														C1orf74	-0.228081		CRIPT	0.321746		MEX3B	-0.193772		CARD8	0.662643		BBX	1.74932		C2orf42	-0.385343		BAIAP2	0.379491		BLZF1	0.411558
			MORC2	0.696396		KMT2D	0.526865		ATP5B	-10.0139														C1orf86	-0.245319		CRLF1	0.861348		MFHAS1	0.344424		CARHSP1	0.470551		BCAN	-0.919016		C2orf43	-0.678963		BAIAP2-AS1	-0.844414		BMF	0.463
			MORC3	0.87728		KMT5B	-0.985843		ATP5C1	-1.85361														C1orf87	0.676524		CRMP1	-0.38062		MGA	0.304106		CARS	-0.153609		BCAP29	-0.567247		C2orf47	-0.662926		BAIAP2L2	-0.984754		BMP1	0.525748
			MORF4L2	-1.74425		KPNA2	0.478549		ATP5D	0.0251878														C1orf95	-0.543472		CROT	-0.352371		MGAT2	-0.163442		CASC10	0.191564		BCAR1	-0.243894		C2orf69	0.859342		BAIAP3	-0.699426		BMP10	0.341864
			MPV17	-0.907629		KPTN	0.64883		ATP5E	-0.964016														C1QBP	-0.237002		CRTAC1	-0.586087		MGRN1	-0.145196		CASC15	-0.185047		BCAR3	0.425817		C2orf72	-0.470451		BAK1	0.595947		BMP2	0.229988
			MPZL1	-1.05124		KRT5	-0.662031		ATP5F1	-2.50943														C1QC	0.954993		CRTAP	0.457228		MIB1	0.207019		CASC2	0.134841		BCAS1	2.34211		C2orf73	0.316253		BANCR	-0.427482		BMP5	0.341568
			MRAP2	0.758465		KRT8	-0.583822		ATP5G1	-2.12856														C1QTNF2	-0.2307		CRY2	-0.257683		MICAL2	-0.26019		CASC4	0.251902		BCAS2	-1.74387		C2orf76	-0.731131		BANK1	0.268962		BMP6	0.190838
			MRFAP1	-0.910276		L3MBTL1	0.964655		ATP5G2	0.974479														C1QTNF3	0.244271		CRYM	-0.929366		MID1IP1	0.518715		CASK	-0.292999		BCAS3	-0.97037		C3orf14	-0.862743		BARD1	0.583282		BMP7	0.410433
			MRFAP1L1	-0.956768		LAMB4	-0.799461		ATP5G3	-6.78887														C1QTNF4	-0.967924		CS	-0.182315		MIEF1	-0.206694		CASKIN1	-0.22542		BCAT1	0.319096		C3orf17	-0.841355		BARHL1	-0.388293		BMPR1A	-0.519981
			MRM2	-1.0054		LANCL1	-0.705835		ATP5H	-2.05915														C1R	0.644988		CSE1L	-0.26646		MIER1	0.215388		CASP1	0.340176		BCAT2	-0.495524		C3orf20	0.2899		BARX1	-0.455983		BMPR2	-1.57803
			MRPL3	-1.06226		LARGE1	1.24046		ATP5I	-0.869386														C1RL	0.438863		CSGALNACT1	0.476234		MIR302B	0.197505		CASP2	0.252527		BCCIP	-0.907125		C3orf30	0.282728		BASP1	-1.94647		BMS1	-1.10778
			MRPL38	-1.01672		LARP1B	0.7113		ATP5J	-2.45925														C1S	0.639982		CSMD1	-0.402892		MIR7-3HG	-0.742122		CASP4	0.288045		BCDIN3D	0.362848		C3orf38	1.17759		BATF3	-0.463319		BMS1P20	-0.595261
			MRPS17	0.559803		LARP6	0.925133		ATP5J2	-1.80456														C20orf173	-0.12136		CSMD2	-0.222016		MITF	0.322387		CASP6	0.249272		BCHE	-0.827414		C3orf65	0.324401		BAX	-0.807061		BMX	0.271178
			MRPS7	-0.88723		LAS1L	-0.530318		ATP5L	-0.977475														C20orf197	0.147286		CSNK2A1	-0.272115		MKLN1	0.232617		CASP7	0.448968		BCKDHA	-0.994817		C4orf17	0.411377		BAZ1A	0.646647		BNC1	0.207213
			MRTO4	-0.690955		LAT2	0.910167		ATP5L2	-2.11895														C21orf33	-0.277692		CSRNP2	-0.373101		MLF1	-0.283458		CASP8	0.414177		BCKDK	-1.47981		C4orf27	-0.846675		BAZ2A	-0.580264		BNC2	0.458531
			MS4A14	1.92918		LCA5L	-1.70637		ATP5O	-1.72662														C21orf49	0.168784		CSRNP3	-0.470014		MMD	-0.369474		CASP8AP2	0.184434		BCL10	-0.555433		C4orf29	0.477896		BAZ2B	0.79468		BNIP1	-0.428693
			MSL3	0.731631		LCN12	-0.993665		ATP6AP1	-2.81263														C21orf62	0.289519		CSRP2	0.543971		MOB3C	0.266498		CASQ1	-0.326042		BCL11A	-1.14497		C4orf3	0.749338		BBOX1	0.962559		BNIP3	-0.719228
			MSMO1	-1.39608		LCN2	-1.0313		ATP6AP2	-1.72712														C21orf88	0.136959		CTB-50L17.7	-0.343384		MORN3	-0.215905		CAST	0.198244		BCL11B	1.29084		C4orf33	-0.482829		BBS1	-0.409562		BNIP3L	-0.904892
			MSR1	1.71241		LCORL	0.920865		ATP6V0A1	-0.596686														C22orf39	-0.199812		CTBP2	0.304316		MORN4	-0.322626		CBFA2T2	0.580087		BCL2	1.2658		C5orf15	-0.508961		BBS10	0.56534		BOC	0.568525
			MSRB1	-1.28783		LDHD	-0.96357		ATP6V0A4	-0.00553719														C2CD2	0.342512		CTC1	0.243513		MPP2	-0.140738		CBFB	0.561698		BCL2L1	-0.644014		C5orf22	-1.22536		BBS4	0.695804		BOLA1	-0.532281
			MSRB3	-0.59227		LDLRAD1	-2.05372		ATP6V0B	10.0878														C2CD2L	-0.437842		CTC-428G20.3	0.268517		MPP5	0.255585		CBL	0.254248		BCL2L11	0.464948		C5orf24	2.36815		BBS5	-0.189282		BOLA2	0.291717
			MSTO1	-1.0125		LEAP2	1.35591		ATP6V0C	-4.91181														C2orf47	-0.293214		CTD-2165H16.3	0.420699		MPPED2	-0.430184		CBLB	0.390889		BCL2L13	0.290384		C5orf28	-0.336427		BBS7	-0.691828		BOLA3	-0.899358
			MTAP	-0.91721		LGALS2	-1.28904		ATP6V0D1	-1.38729														C2orf68	0.399634		CTD-2292M16.8	-0.659951		MPRIP	-0.142241		CBLN1	-0.339341		BCL2L14	0.723372		C5orf30	-0.559865		BBX	2.5934		BPESC1	0.254458
			MTCH1	-1.22126		LGALS7	-0.974662		ATP6V0E1	0.799902														C2orf69	-0.253408		CTDSP1	0.236782		MRPL28	-0.227715		CBLN4	-1.11916		BCL2L15	0.727358		C5orf45	-0.41675		BCAM	0.571991		BPGM	-1.01597
			MTCP1	-0.898394		LGALS7B	-0.797602		ATP6V0E2	-7.34899														C2orf71	0.154313		CTDSP2	0.342392		MRPL37	-0.368366		CBR4	0.326318		BCL6	1.67352		C5orf51	-1.41663		BCAN	0.949149		BPIFA1	0.388511
			MTF1	-1.43456		LGALS8-AS1	-0.855551		ATP6V1A	-1.65509														C2orf80	-0.88591		CTDSPL	0.301931		MRPL4	-0.175759		CBS	0.520454		BCL6B	0.616914		C5orf56	0.571756		BCAP29	-1.0587		BPIFB1	0.268968
			MTFR1	-0.994542		LGSN	-0.98899		ATP6V1B2	-5.27488														C2orf82	0.300935		CTHRC1	-0.404796		MRPL42	-0.209551		CBX4	-0.267425		BCL7A	-0.519836		C5orf66	0.544284		BCAP31	-0.603865		BPIFB2	0.40795
			MTG1	-1.0875		LHFPL3-AS2	2.70001		ATP6V1C1	-0.550525														C2orf88	0.81287		CTNNB1	0.25593		MRPL55	-0.230793		CBX5	0.30704		BCL9L	0.663643		C6orf120	-0.959908		BCAR3	0.72754		BPTF	-0.508242
			MTHFR	0.754058		LHPP	-0.733796		ATP6V1C2	0.0612875														C3	0.94145		CTNNBIP1	-0.240217		MRPS18A	-0.320294		CBX6	-0.281365		BCLAF1	0.765562		C6orf132	-0.19885		BCAS1	1.83916		BRAF	-1.60855
			MTM1	-1.09472		LIAS	-0.705686		ATP6V1D	-0.818379														C3AR1	0.580393		CTNND2	0.202781		MRPS25	-0.222654		CC2D1B	0.27268		BCO2	-0.607698		C6orf203	-0.862488		BCAS2	-1.34855		BRCA2	0.168312
			MTMR14	-1.23379		LIFR-AS1	-1.25192		ATP6V1E1	-6.36838														C3orf14	-0.589272		CTSH	0.573964		MRPS5	0.179495		CCAR1	0.329907		BCOR	-0.423939		C6orf223	0.349365		BCAS4	0.343138		BRCC3	0.694071
			MTRF1	-1.21168		LINGO1	-0.64387		ATP6V1E2	-0.0255156														C3orf17	-0.184322		CTSS	0.581446		MS4A14	0.457134		CCBE1	-0.306776		BCORL1	-0.543811		C6orf226	0.429328		BCAT1	-1.13873		BRD2	-0.598255
			MTUS2	-1.25813		LINGO2	-1.43397		ATP6V1F	-2.87199														C3orf38	-0.257337		CTU2	-0.178169		MS4A4A	0.423516		CCBL2	-0.566562		BCR	-0.647225		C6orf48	-0.699208		BCCIP	-1.55309		BRD4	0.956309
			MUM1	-0.894066		LIPC	-0.732183		ATP6V1G1	-0.63154														C3orf55	-0.131969		CUL2	-0.324539		MS4A6A	0.664184		CCDC102B	0.133476		BCS1L	-1.67545		C6orf57	-0.419771		BCDIN3D-AS1	-0.500431		BRD7	0.704421
			MUS81	0.548082		LMAN1	1.00771		ATP6V1G2	-6.28736														C3orf80	-1.21922		CUL3	-0.406052		MS4A7	0.586462		CCDC106	-0.209857		BDH1	-1.89503		C6orf62	-1.23861		BCHE	0.69707		BRD7P3	0.255132
			MVK	-1.15224		LONRF3	0.833635		ATP6V1G3	0.00791715														C4orf27	-0.200234		CUL5	-0.221938		MSANTD4	0.169241		CCDC11	0.291646		BDH2	0.718297		C6orf89	-0.570418		BCKDHB	-0.323826		BRD8	1.02738
			MXD1	0.673431		LOXL1-AS1	-1.34009		ATP6V1H	-0.442085														C4orf47	0.22375		CUX2	-1.02557		MSL1	-0.315565		CCDC113	-0.421596		BDNF	-0.766854		C7orf13	-0.473938		BCL10	0.929682		BRD9	-0.631304
			MXRA7	-1.45822		LPCAT2	0.918821		ATP7B	0.0377422														C5	0.3806		CWF19L1	-0.230749		MSR1	0.227264		CCDC115	-0.208413		BECN1	-0.310736		C7orf26	-0.461497		BCL2	1.50939		BRE	-0.779726
			MYH10	-2.03319		LPIN1	1.44518		ATP8A1	-0.483212														C5AR1	0.542365		CX3CL1	-0.653346		MTHFD2L	0.288454		CCDC117	0.279083		BEGAIN	-1.27787		C7orf50	-0.432515		BCL2A1	-0.315221		BRF2	-0.691883
			MYH9	-0.955187		LPL	0.906499		ATP8A2	-0.0558685														C5orf22	-0.413131		CXADR	-0.411201		MTMR7	-0.170371		CCDC121	0.207689		BEND3	0.256353		C7orf55	-0.709878		BCL2L1	-0.442759		BRI3	-0.611715
			MYL9	-1.16966		LRRC18	-1.01684		ATP8B1	-0.0134926														C5orf24	-0.235166		CXCL14	-0.668952		MTRF1	0.212562		CCDC124	-0.196896		BEND4	0.658499		C8orf33	-0.694647		BCL2L10	-0.503469		BRI3BP	-0.638485
			MYO1E	-1.4112		LRRC29	-0.997528		ATP8B4	-0.00373752														C5orf45	0.149316		CXCL16	0.484035		MTURN	0.335762		CCDC132	-0.349341		BEND5	-0.773636		C9orf163	0.312909		BCL2L11	0.249087		BRINP3	-0.789219
			MZF1	0.665944		LRRC46	-1.40221		ATP9A	-2.79202														C5orf49	0.183429		CXCL5	0.110166		MXI1	0.272421		CCDC136	-0.404907		BEND6	-1.10005		C9orf173	0.273938		BCL2L13	0.338494		BRIX1	-0.307168
			NAA35	-0.743182		LRRC74B	-2.68778		ATPAF2	0.0931117														C5orf55	-0.248731		CXCR4	0.726661		MYADM	-0.260083		CCDC146	0.214561		BEND7	-0.528152		C9orf3	-0.772992		BCL2L15	-0.294618		BRK1	-1.02255
			NAP1L4	-1.51758		LRRC8B	-0.781761		ATPBD1B	-0.136075														C5orf56	0.319742		CXorf30	0.435127		MYL12A	0.289149		CCDC151	0.377821		BEST1	0.717083		C9orf47	0.2873		BCL2L2	-0.955088		BRPF3	-1.11114
			NAPA	-1.36231		LRRK2	0.978561		ATPBD1C	-0.0676535														C5orf63	0.356657		CXorf36	0.19844		MYNN	0.260398		CCDC152	0.353682		BEST3	0.362929		C9orf64	1.19753		BCL6	1.23829		BRSK2	0.690124
			NAV2	-0.830442		LRTOMT	-1.81921		ATPBD3	-0.0328912														C5orf64	0.30705		CXorf40A	-0.434527		MYO1B	-0.275553		CCDC157	-0.18997		BEX1	-1.0722		C9orf72	-0.634731		BCL6B	-0.46261		BRWD1	-1.74042
			NCAPH2	-0.976332		LSM11	1.0341		ATPIF1	-8.95295														C6	0.236756		CXorf40B	-0.411165		MYOT	0.750412		CCDC160	0.353068		BEX2	-1.16512		CA10	-1.6205		BCL9L	0.299028		BSN	-0.897205
			NCK2	-0.80066		LSM3	-0.606462		ATR	-0.0113003														C6orf1	-0.271862		CYB561	-0.34226		MYOZ3	-0.180621		CCDC163P	0.319661		BEX4	-1.18529		CA4	-1.14413		BCLAF1	0.936872		BTBD1	-0.454088
			NCL	-1.61852		LSMEM1	3.17325		ATRIP	1.87083														C6orf106	-0.386348		CYB561D1	-0.165283		N4BP1	0.180026		CCDC169	-0.17672		BEX5	-2.11349		CA9	0.651121		BCOR	-0.273461		BTBD10	-1.13887
			NCOR1	-0.79891		LTB4R2	-0.459983		ATRN	-0.894213														C6orf120	-0.25883		CYB5B	-0.347302		NAA16	0.334902		CCDC171	-0.153378		BFSP1	-0.663465		CAB39	-1.18002		BCORL1	1.15243		BTBD11	-0.726662
			NDC1	-1.39569		LURAP1	-1.06699		ATRNL1	-0.238665														C6orf136	-0.236567		CYBB	0.355756		NAA35	-0.176731		CCDC176	-0.220025		BGLT3	0.406946		CABP1	-0.835261		BCR	1.25394		BTBD17	0.276083
			NDE1	0.565089		LURAP1L	1.02388		ATXN1	-0.609087														C6orf211	-0.322944		CYBRD1	0.641898		NAALAD2	0.35051		CCDC177	-0.280403		BHLHB9	-0.612243		CABP4	0.553021		BCS1L	-0.806155		BTBD18	1.43194
			NDRG2	-2.31928		LY6K	0.98375		ATXN10	-1.46613														C6orf48	0.25151		CYC1	-0.298132		NACAP1	0.134367		CCDC184	-0.632068		BHLHE22	-1.13287		CABYR	-0.50952		BDH1	-0.484523		BTBD3	-1.36421
			NDST1	-0.712097		LYG1	1.76602		ATXN1L	0.127156														C6orf52	0.130908		CYCS	-0.333725		NACC2	0.513528		CCDC22	-0.315614		BHLHE23	-0.340093		CACFD1	0.43676		BDH2	1.27619		BTBD7	0.45923
			NDUFA10	-0.821223		LYPLAL1	-1.73837		ATXN2	0.282068														C6orf57	-0.44056		CYFIP1	0.345147		NAIF1	-0.129034		CCDC42B	-0.34876		BHLHE40	-0.411632		CACHD1	-0.850396		BDKRB2	-0.345995		BTBD9	0.37203
			NDUFA5	-0.916211		LYRM2	-0.659932		ATXN2L	0.391652														C6orf89	0.330162		CYFIP2	-0.371173		NAIP	0.6212		CCDC43	-0.155515		BHLHE41	1.25985		CACNA1C	0.660251		BDNF	-1.15274		BTF3	-1.94794
			NDUFV3	-0.682625		LYRM9	-2.05666		ATXN3	-0.0882761														C7orf13	-0.261857		CYP2U1	0.206925		NALCN	-0.205824		CCDC50	0.318237		BHMT2	0.408738		CACNA1E	-0.848583		BDNF-AS	-0.228421		BTF3L4	-0.894925
			NECAP1	-0.986251		LYSMD3	0.99353		ATXN7	-0.0048252														C7orf26	-0.134772		CYP4B1	0.179424		NAP1L1	0.232407		CCDC64	-0.26801		BICC1	0.350682		CACNA1F	0.3523		BDP1	1.68139		BTG1	-1.55692
			NECAP2	-1.46257		MAATS1	-1.62279		ATXN7L1	0.0127411														C7orf43	-0.185278		CYP4X1	-0.75919		NAP1L4	0.264122		CCDC66	0.226522		BICD1	1.0161		CACNA1G	0.293693		BECN1	-0.623547		BTG3	0.243301
			NEDD1	-0.626691		MACROD1	-0.809837		ATXN7L2	0.0436077														C7orf50	-0.140071		CYP4Z1	-0.248409		NAV2	0.288086		CCDC68	-0.256105		BICD2	0.783755		CACNA1H	0.299125		BEND4	-0.355762		BTG4	0.286726
			NEDD9	-0.772093		MAEL	-0.861504		ATXN8OS	-0.00733179														C7orf55	0.227828		CYTH2	-0.287147		NAV3	-0.271043		CCDC69	0.544898		BID	-0.876932		CACNB1	0.817634		BEND5	-1.42401		BTK	0.36699
			NEIL2	-0.945116		MAFG	1.20227		AUH	-0.187713														C7orf57	0.229594		DAAM1	0.309671		NCALD	-0.658063		CCDC7	0.129618		BIN1	-0.788276		CACNB2	1.26746		BEND7	0.867708		BTN2A1	-1.18025
			NEK11	-1.3602		MAGED4B	0.935604		AURKA	-0.014586														C7orf73	0.258359		DAB2	0.335543		NCLN	-0.197787		CCDC82	-0.144636		BIN3	-0.72579		CACNB4	0.480996		BEST1	0.795678		BTN2A3P	0.249352
			NF2	-1.43678		MAGEH1	0.70773		AURKAIP1	-0.322577														C8orf12	0.31696		DACT3	-0.203924		NCOR1	0.152656		CCDC85A	-0.281159		BIN3-IT1	0.30861		CACNG2	-1.14617		BEX1	-1.59657		BTN3A3	-0.471669
			NFE2L1	-1.30387		MAGI2	-1.02152		AVEN	0.0355879														C8orf37	0.2236		DAGLA	-0.307758		NDUFB4	0.22345		CCDC85B	-0.239091		BIRC3	-0.177534		CACNG8	-1.21975		BEX2	-1.16923		BTNL3	0.340014
			NFIB	-1.13248		MAGIX	0.879589		AVIL	0.0955749														C8orf46	-0.502628		DAK	-0.293238		NDUFB6	0.285959		CCDC88A	0.299078		BIRC6	-0.750871		CACTIN	0.464243		BEX4	-1.23821		BTNL9	0.521428
			NFIL3	1.14595		MALT1	0.638886		AVP	10.0133														C9orf114	0.231574		DARS	0.257313		NDUFV3	-0.185202		CCDC97	-0.121397		BIVM	0.205632		CACUL1	-0.56579		BEX5	-2.04621		BTRC	0.366151
			NFKB1	1.10403		MAN2A2	0.67735		AVPI1	-0.163886														C9orf16	-0.538182		DBIL5P	-0.240649		NEB	0.50982		CCK	-0.636486		BLID	0.373128		CACYBP	0.285927		BFAR	0.503396		BUB1	0.219383
			NFYA	0.898684		MANF	1.55209		AXIN1	0.521197														C9orf40	-0.303267		DCAF12	0.281727		NEBL	0.306819		CCKBR	-0.756845		BLK	-0.381098		CADM1	1.67247		BFSP2-AS1	-0.205603		BUB3	-0.720056
			NGRN	-1.33765		MAP10	0.752846		AXIN2	-0.0241744														C9orf41	-0.318884		DCAF12L2	-0.418864		NECAB2	-0.327051		CCL2	0.767895		BLMH	0.390617		CADM3	0.48085		BGN	0.895972		BUD31	-1.63363
			NIPSNAP1	-0.804701		MAP2K2	0.578197		AXL	0.336265														C9orf47	0.146656		DCAF4	-0.203993		NEDD4	0.253239		CCNA1	-0.60685		BLNK	0.482993		CADM4	-0.50096		BHLHB9	-1.19656		BVES	0.400994
			NIPSNAP3B	-1.21572		MAP3K9	0.752844		AXUD1	0.609901														C9orf64	0.332114		DCAF5	-0.217604		NEK2	-0.287401		CCNC	-0.251214		BLOC1S1	-0.826289		CADPS	-1.64459		BHLHE22	-0.940196		BYSL	-0.369516
			NIT1	-0.658288		MAPK10	-0.949048		AYTL1	0.1404														C9orf69	-0.258594		DCAF6	-0.491942		NEMF	0.189226		CCND2	-0.419712		BLOC1S3	-0.704881		CALCOCO2	-0.710885		BHLHE41	0.530466		BZW1	-0.994178
			NKRF	0.668173		MAPKBP1	-0.728979		AYTL2	0.275025														C9orf91	-0.54869		DCLK1	-0.64657		NETO2	-0.537186		CCNF	-0.16727		BLVRA	-0.769625		CALD1	1.33647		BICD1	0.338872		C10orf12	0.389627
			NKX3-1	0.988638		MARF1	0.669302		AZGP1	0.0900093														CA10	-0.943771		DCLRE1B	0.245096		NEU3	-0.17872		CCNG1	0.471289		BLVRB	-1.49898		CALM1	-1.34269		BICD2	1.06364		C10orf32	-1.21872
			NOB1	-1.42525		MBD3	1.73726		AZIN1	-0.304352														CA11	-0.616947		DCLRE1C	0.258461		NEUROD6	-0.651071		CCNG2	0.208003		BLZF1	-0.415511		CALR	-0.860377		BID	-0.628072		C10orf67	0.523888
			NOD2	1.62595		MBL1P	-1.18089		B2M	13.0184														CA4	-0.553641		DCTN1	-0.288765		NEXN	0.486506		CCNH	-0.268978		BMP1	-0.422803		CALU	-0.864577		BIK	-0.408879		C10orf85	0.391497
			NOL10	-0.963682		MCCC1	-0.632874		B3GALNT1	-0.50456														CA5B	0.265815		DCTN1-AS1	-0.624255		NFASC	0.486432		CCNK	0.221794		BMP10	0.374543		CALY	-1.9247		BIN1	-0.634578		C10orf88	-0.832642
			NOP14	-1.18228		MCM5	-0.471075		B3GALT1	0.043587														CA7	-0.167424		DCTN3	-0.387739		NFAT5	0.484676		CCNL1	0.296857		BMP15	0.283869		CAMK1	-1.01116		BIN2	0.743321		C11orf1	-1.03282
			NOP53	-1.32075		MCM8	0.665213		B3GALT2	-0.111417														CAB39	-0.272352		DCTN5	-0.361046		NFIC	0.329593		CCNT1	0.254342		BMP2K	0.583694		CAMK1D	0.714413		BIN3	-0.713136		C11orf16	0.473909
			NOP56	-0.834362		MCTP1	0.952506		B3GALT4	-0.0472272														CAB39L	0.46749		DCTPP1	-0.194451		NFKBIA	0.598839		CCNY	-0.331529		BMP7	0.973866		CAMK2A	-0.645573		BIRC2	0.601566		C11orf21	0.236185
			NOS2	0.774256		MDM2	-0.546997		B3GALT5	0.0233021														CABLES2	-0.159541		DCUN1D4	-0.26693		NFKBIZ	0.527805		CCNYL1	-0.295602		BMP8A	-0.321836		CAMK2B	-1.41302		BIVM	-0.645784		C11orf31	-0.78563
			NOTCH2	0.649129		MDM4	-0.842002		B3GALT6	-0.110759														CABP1	-0.832809		DCX	-0.39265		NHP2	-0.211013		CCP110	0.419689		BMP8B	0.288117		CAMK2D	1.58326		BLK	-0.395334		C11orf49	0.43996
			NPTN	-1.15082		MDP1	-1.21069		B3GALTL	0.0518987														CABYR	-0.46864		DDA1	-0.454094		NICN1	-0.31982		CCR1	0.334195		BMPER	-0.742198		CAMK2G	-1.04423		BLM	0.481841		C11orf57	-0.982923
			NQO1	-1.74349		MECR	-0.787741		B3GAT1	-0.783188														CACNA1B	-0.39503		DDAH2	0.31874		NIFK	-0.23617		CCR2	-0.0955042		BMPR1A	0.559097		CAMK2N1	-0.504965		BLOC1S3	-0.667516		C11orf58	-1.31052
			NRG1	-0.998461		MED1	0.616508		B3GAT3	0.0956446														CACNA1D	-0.484716		DDB2	0.265919		NIFK-AS1	0.417961		CCSAP	-0.717056		BMPR1B	1.59995		CAMK4	-1.03037		BLOC1S6	0.602041		C11orf63	0.274436
			NSD2	0.717218		MED13L	0.82431		B3GNT1	-3.35421														CACNA1E	-0.679554		DDHD1	-0.342458		NIPA2	-0.154366		CCSER1	-0.202187		BMPR2	-0.801535		CAMKK1	-0.917435		BLVRA	-1.26704		C11orf70	0.230902
			NSDHL	-1.30798		MED23	-1.52824		B3GNT2	-0.101856														CACNA1F	-0.206099		DDHD2	-0.284786		NIPBL	0.201499		CD109	0.545345		BMS1P20	-0.435031		CAMKK2	-1.12239		BMP1	-0.197971		C11orf73	-1.0702
			NSFL1C	-1.58502		MELTF	-0.900287		B3GNT4	-0.103509														CACNA1G	-0.22549		DDR2	0.575715		NIPSNAP1	-0.378413		CD163	1.23752		BMS1P6	0.964411		CAMKV	-0.753341		BMP15	0.193241		C11orf74	-0.586767
			NSMCE3	-0.819358		MERTK	1.02729		B3GNT5	0.0368516														CACNA1H	-0.336774		DDX1	-0.325051		NIT1	-0.225455		CD164	0.198014		BMX	0.400073		CAMSAP1	-1.1045		BMP2K	1.63042		C11orf80	1.04799
			NT5C2	-0.907553		METAP1D	-0.817694		B3GNT6	0.00653402														CACNA2D1	-0.576149		DDX10	-0.374807		NKD2	-0.257444		CD200	-0.425584		BNC2	0.712252		CAMSAP2	-0.993808		BMP3	-0.578018		C11orf83	-0.588875
			NT5C3B	-1.39138		METAP2	-0.776334		B4GALNT1	0.0741887														CACNA2D3	-0.501866		DDX11	0.292508		NLE1	-0.337258		CD22	0.287622		BNIP2	1.12702		CAMTA1	-1.98662		BMP5	-0.240222		C11orf84	0.308692
			NUBP1	-0.650256		METTL5	-0.599286		B4GALNT3	0.00728466														CACNB1	-0.411003		DDX17	0.165666		NMT2	0.358851		CD276	-0.17429		BNIP3	-1.15617		CAMTA2	0.333574		BMP6	-0.457217		C11orf85	0.357406
			NUBPL	-1.82168		MEX3A	0.692858		B4GALNT4	3.13536														CACNB2	-0.740734		DDX24	-0.266032		NMU	-0.621706		CD2AP	0.401493		BOC	0.658907		CAND1	-0.738405		BMP7	1.59147		C11orf86	0.381369
			NUDT3	-1.06367		MEX3B	2.04629		B4GALT1	0.39118														CACNB3	-0.647315		DDX25	-0.442081		NNAT	-0.515196		CD2BP2	-0.287096		BOD1	-0.744913		CANX	-0.597981		BMP8A	-0.346156		C11orf87	-0.843887
			NUFIP2	0.704423		MFAP3	1.19694		B4GALT2	-0.498133														CACNB4	-0.583398		DDX28	-0.320937		NOL6	-0.186154		CD37	0.505759		BOD1L1	1.24237		CAP1	-0.874552		BMP8B	-0.41827		C12orf10	-1.99904
			NUP160	-0.911926		MFSD4A	-1.47045		B4GALT4	0.107701														CACNG2	-0.460117		DDX49	-0.220159		NOL9	-0.169096		CD3G	-0.14223		BOLA1	-0.650864		CAPN1	1.08937		BMPER	-0.468982		C12orf29	-0.779072
			NUTF2	-0.775172		MGAT5	0.630117		B4GALT5	-0.283169														CACNG3	-1.02568		DDX51	-0.304177		NOMO3	0.300741		CD4	0.222409		BOLA3	-1.15419		CAPN15	0.346271		BMPR1A	1.92184		C12orf4	-0.875158
			NYNRIN	0.560831		MGMT	-0.800882		B4GALT6	-0.489345														CACNG8	-0.433387		DEF8	-0.297225		NPAS2	-0.312065		CD44	0.75242		BOLA3-AS1	-0.322367		CAPNS1	-1.22344		BMPR1B	2.36751		C12orf49	0.550686
			OCRL	-1.49028		MIA	1.05395		B4GALT7	0.188898														CACUL1	-0.29937		DENND1B	0.220897		NPC2	0.392421		CD47	0.168154		BPHL	-0.79276		CAPRIN1	-1.03283		BMPR2	-1.05262		C12orf5	-1.26215
			OGDH	-0.933391		MICALL2	-0.838398		B9D1	-0.213347														CACYBP	-0.375106		DENND1C	0.162605		NPDC1	-0.191229		CD53	0.458164		BPIFA1	0.921935		CAPRIN2	-1.8974		BMS1	-0.498733		C12orf57	-1.90717
			OLA1	-1.01301		MINDY1	-1.02773		B9D2	-0.0166732														CAD	0.142861		DENND2D	0.190087		NPTXR	-0.569078		CD58	0.539438		BPIFA3	0.642275		CAPS2	-0.157229		BMS1P20	-0.919094		C12orf61	0.203906
			OSBPL11	0.971926		MINDY3	-0.931682		BAALC	-0.890785														CADM1	0.338177		DENND4C	0.233877		NR1D2	0.427409		CD59	0.331138		BPIFA4P	0.543635		CAPZA1	-0.803288		BMS1P6	1.1478		C12orf65	-0.554156
			OTUB1	-0.654819		MINDY4	-1.05074		BACE1	-0.676933														CADM3	-0.529751		DENND5B	-0.292368		NR4A3	-0.456137		CD6	-0.143806		BPIFC	0.353181		CAPZA2	-1.85121		BNC1	-0.195928		C12orf74	0.246727
			OTUD6B	-0.646203		MIR99AHG	-0.969746		BACE2	0.117604														CADPS	-1.03984		DENR	-0.298037		NRCAM	-0.158043		CD63	0.172643		BPNT1	-0.80696		CAPZB	-0.363712		BNC2	-0.425378		C12orf76	-1.30025
			OTX2	-1.03524		MIS12	0.564365		BACH1	0.0818592														CAHM	0.625181		DEPDC5	-0.221073		NRIP2	0.355085		CD74	0.876227		BPTF	0.773282		CARD14	0.274331		BNIP1	-0.432186		C12orf77	0.264115
			OVGP1	0.803098		MKKS	-1.05208		BAD	-0.111951														CALB1	-1.38634		DERL1	-0.314355		NRN1	-0.481608		CD81-AS1	-0.138946		BPY2	0.386992		CARHSP1	0.44617		BNIP2	1.02846		C12orf80	0.64569
			PAF1	-0.980067		MKNK2	1.67863		BAG1	-0.442496														CALCOCO2	0.444421		DESI1	-0.199792		NRSN2	-0.269901		CD84	0.600086		BRAF	-0.779716		CARKD	-1.18718		BNIP3	-0.65587		C14orf105	0.280609
			PAPD7	0.730207		MLKL	1.17618		BAG3	1.93063														CALD1	0.501395		DFFA	-0.265547		NSFL1C	0.278184		CD86	0.191621		BRAP	-0.719557		CARM1	0.932064		BOC	0.561203		C14orf119	-1.03792
			PARL	-0.941557		MLLT3	1.14848		BAG4	-0.0297402														CALHM1	-0.245601		DGAT2	-0.4677		NSRP1	0.18093		CD8A	-0.16395		BRCC3	-0.341615		CARS2	-0.831344		BOD1	-0.56984		C14orf132	-0.683504
			PARP14	-0.67361		MLLT6	0.501335		BAG5	0.229809														CALML4	0.518458		DGCR5	-0.373314		NTRK2	-0.240169		CD9	0.294016		BRD2	-0.414753		CASC10	0.354547		BOD1L1	-0.58003		C14orf159	-0.599228
			PARP3	-1.10896		MMAA	-0.720924		BAGE2	0.0126252														CALN1	-0.496757		DGCR9	-0.387572		NTRK3	-0.242695		CD99	0.554265		BRD3	0.51148		CASC17	0.169323		BOK	1.00765		C14orf166	-1.75287
			PATJ	-1.21924		MORC2	0.702825		BAGE3	0.0108377														CALU	-0.335177		DGKB	-0.849284		NUB1	0.133364		CD99L2	-0.52179		BRD4	-1.78035		CASD1	-2.60892		BOLA1	-0.468546		C14orf178	0.370355
			PATZ1	-0.986005		MORC3	0.662569		BAGE5	0.0124116														CALY	-0.663344		DGKE	-0.332162		NUDCD3	-0.289531		CDA	0.361255		BRE	-1.22451		CASKIN1	0.887014		BOLA2	-0.526253		C14orf2	-0.838417
			PBLD	-1.17387		MORN2	-0.806549		BAHCC1	0.0226293														CAMK1	-0.580741		DGKI	-0.574348		NUDT3	0.116396		CDADC1	-0.236564		BRF1	-0.592947		CASP6	0.507347		BOLA3	-1.04715		C14orf64	0.368138
			PCBD2	-0.681571		MOSMO	0.821821		BAHD1	-0.0298752														CAMK1G	-0.716568		DGKQ	-0.325346		NUFIP2	0.238663		CDC123	-0.261734		BRICD5	-0.73224		CASP8	0.343463		BPESC1	-0.318005		C15orf32	0.26552
			PCCB	-1.25866		MPDZ	0.887344		BAI1	-0.213201														CAMK2A	-1.07321		DGUOK	-0.206859		NUP205	0.192143		CDC14A	0.168775		BRINP1	-1.51687		CASP9	-0.396907		BPIFA2	0.260203		C15orf39	0.411508
			PCDHB9	-0.664803		MPI	-0.846138		BAI2	-0.978569														CAMK2B	-0.445054		DHDDS	-0.309835		NUPR1	0.602756		CDC14B	0.293454		BRINP2	-1.19225		CAST	-1.02767		BPNT1	-0.309876		C15orf40	-1.12618
			PDAP1	-1.26578		MPP3	0.671504		BAI3	-0.656178														CAMK2D	-0.487418		DHPS	-0.229843		OCA2	-0.273509		CDC26	0.210888		BRIP1	0.277307		CATSPER1	0.232339		BPTF	1.27088		C15orf41	0.361403
			PDCD6IP	-1.31769		MPPE1	-0.572282		BAIAP2	0.0845212														CAMK2G	0.267898		DHRS11	-0.591056		OCIAD1	0.356525		CDC27	-0.320568		BRK1	-1.19175		CAV2	0.559212		BRAF	-1.70588		C15orf49	0.394266
			PDE3A	-1.0706		MPRIP	1.08792		BAIAP2L2	-0.0221539														CAMK2N1	-0.35953		DHRS3	0.447175		ODC1	-0.260306		CDC34	-0.201559		BRMS1L	-0.998547		CBFA2T2	1.58185		BRAP	-0.707452		C15orf57	0.405377
			PDE4A	0.93014		MRO	-1.05831		BAMBI	0.36728														CAMK2N2	-0.322941		DHRSX	0.198485		OLAH	0.208824		CDC37	-0.20851		BRPF3	0.31096		CBL	1.15937		BRCA1	0.464878		C15orf62	0.455025
			PDE5A	-0.781122		MROH7	-1.41809		BANF1	-0.0559924														CAMK4	-0.629465		DHX29	-0.216719		OLFM1	-0.372889		CDC40	-0.304504		BRSK1	-0.484153		CBLB	-0.391886		BRCC3	-0.494812		C16orf13	-0.946009
			PDE6B	-0.723481		MROH8	-0.867338		BANK1	0.0124371														CAMKK1	-0.387236		DHX30	-0.246043		OMP	-0.156375		CDC42	-0.532021		BRSK2	-2.22444		CBLL1	-0.876		BRD1	0.726223		C16orf45	-0.839433
			PDE7A	1.28895		MRPL15	-0.808916		BANP	0.262677														CAMKK2	-0.696126		DHX36	-0.252694		OPA1	-0.273784		CDC42BPA	0.177981		BRWD1	-1.2492		CBR4	-0.514981		BRD2	0.713981		C16orf46	0.412504
			PDHB	-1.15481		MRPL2	-0.555706		BARD1	0.0859493														CAMKV	-0.557772		DHX57	-0.238187		OSER1-AS1	0.175827		CDC42EP4	0.430609		BRWD3	0.175646		CBS	0.459039		BRD3	1.15524		C16orf62	-0.564847
			PDS5A	0.846495		MRPL20	-0.608224		BASP1	-25.9012														CAMSAP1	-0.382009		DHX8	-0.17046		OTOGL	-0.450627		CDC42SE1	0.192316		BSDC1	-0.510931		CBX1	-1.13506		BRD4	0.506639		C16orf80	-1.31979
			PDXDC2P-NPIPB14P	-1.05745		MRPL28	-0.597541		BAT2D1	0.598696														CAMSAP2	-0.177644		DIAPH3	0.560757		OTULIN	0.230425		CDC6	-0.309467		BSG	-1.7677		CBX3	1.09511		BRD7	1.77785		C16orf89	-0.423869
			PDXK	0.850357		MRPL30	-0.635698		BAT3	0.68098														CAMSAP3	-0.655216		DIRAS1	-0.571754		OVOL2	-0.194237		CDC73	0.247381		BSN	-0.946516		CBX4	1.10408		BRD7P3	-0.257162		C16orf91	-0.940505
			PES1	-1.72176		MRPL40	-0.7304		BATF	0.027574														CAMTA1	-0.408383		DIRAS3	-0.595818		P2RX7	0.55524		CDCA5	-0.263084		BSN-AS2	0.276642		CBX5	1.25087		BRD8	0.519467		C16orf92	0.656671
			PEX10	-0.933096		MRPL57	-0.644693		BATF2	0.0403996														CAMTA2	-0.342189		DKFZP586I1420	0.26101		PACRGL	-0.331416		CDH12	-0.44075		BST2	0.610447		CBX6	0.386635		BRD9	-0.956499		C17orf104	1.50806
			PEX11G	-1.17711		MRPS16	-0.693477		BATF3	-0.0856941														CAND1	-0.356989		DLAT	-0.316883		PACS1	-0.141714		CDH13	-0.353684		BTAF1	-0.788834		CBX7	-0.966937		BRE	-1.15123		C17orf51	-0.556269
			PEX16	-0.811882		MRPS18B	-0.614546		BAX	5.5101														CAND2	-0.234024		DLD	-0.374756		PACSIN1	-0.214782		CDH19	0.82137		BTBD2	-0.858821		CBY1	-0.64217		BRF1	-0.408589		C17orf58	-0.743512
			PEX3	-0.950651		MRPS25	-0.901901		BAZ1A	0.129256														CANT1	-0.183571		DLEC1	0.354465		PACSIN2	0.218022		CDH22	-0.44702		BTBD6	-0.529222		CC2D2B	0.697297		BRF2	-0.437749		C17orf67	0.454839
			PEX5	-0.842381		MRPS28	-0.662622		BAZ2A	0.203486														CAP2	-0.767974		DLG2	-0.323862		PADI2	0.233083		CDH26	0.270871		BTBD7	1.09551		CCAR2	-1.39645		BRINP1	-0.336699		C17orf75	-0.76105
			PFKL	-0.937835		MRTO4	-0.645243		BAZ2B	0.452043														CAPG	0.613425		DLG3	-0.580865		PAG1	0.234525		CDH8	-0.624114		BTBD9	-0.368507		CCBL1	0.406029		BRINP2	-0.768196		C17orf78	0.272252
			PGAM5	-0.94087		MSL3	0.508003		BBC3	0.0992565														CAPN1	0.213765		DLG4	-0.532007		PAK1	-0.477209		CDIP1	0.479531		BTD	-0.4061		CCDC104	-1.28561		BRIX1	-0.450598		C17orf80	-0.762099
			PGD	-1.09706		MSR1	1.27603		BBOX1	0.386294														CAPN2	0.626439		DLGAP1	-0.695918		PAK6	-0.385184		CDIPT	-0.200397		BTF3L4	-1.41776		CCDC107	-0.516233		BRK1	-0.420942		C17orf99	0.431562
			PGM3	0.894378		MSRA	-0.500664		BBS1	0.179952														CAPN5	-0.2394		DLGAP1-AS1	0.313637		PALLD	0.19516		CDK1	-0.148248		BTG1	1.07362		CCDC108	0.311147		BRMS1L	-0.2079		C18orf21	0.176927
			PGP	-0.943839		MTHFD1	-0.662083		BBS12	-0.0201999														CAPNS1	-0.256442		DLGAP1-AS2	0.329502		PAN2	0.387635		CDK13	0.383602		BTG2	0.640201		CCDC113	-0.891657		BRPF1	0.832402		C18orf25	-1.19738
			PGRMC1	-1.05175		MTR	-0.670843		BBS2	1.57129														CAPRIN1	-0.246573		DLK2	-0.32739		PAPOLA	0.246201		CDK16	-0.253148		BTG4	0.346228		CCDC115	-0.956916		BRPF3	-0.603851		C18orf8	-0.572287
			PHACTR2	-0.867514		MVB12B	1.46919		BBS4	-0.145249														CAPS	1.0369		DMAP1	-0.214233		PARD3	0.240191		CDK18	0.447437		BTN3A3	-0.586244		CCDC127	-0.515765		BRWD1	-0.692993		C19orf10	-0.364616
			PHC2	-1.13888		MYCBP	-1.02877		BBS5	-0.24939														CAPZA2	-0.39575		DMXL2	-0.721482		PARK2	-0.572341		CDK19	0.246249		BTNL2	0.390975		CCDC13	0.391509		BSG	0.72516		C19orf18	0.499526
			PHF14	-0.931497		MYCBPAP	-1.49188		BBS7	-0.233235														CARD6	0.276522		DNAH7	0.296313		PARP9	0.423867		CDK20	-0.315737		BTNL8	0.442223		CCDC132	-1.45279		BSN	-1.96926		C19orf25	0.609123
			PHF23	-1.57645		MYCT1	0.823777		BBX	0.897151														CARD8	0.604472		DNAJA2	-0.329472		PAXIP1OS	0.288227		CDK2AP1	0.489704		BTNL9	0.481287		CCDC136	-1.22849		BST2	0.663216		C19orf26	0.420409
			PHF5A	-0.559508		MYH10	1.10916		BCAM	7.05907														CARHSP1	0.39971		DNAJA3	-0.138715		PBX3	0.271363		CDK2AP2	0.298102		BUB1	0.260524		CCDC137	-0.718617		BTAF1	0.572896		C19orf43	0.85506
			PHF7	-1.2115		MYL5	-0.879936		BCAN	1.2386														CARS	-0.197033		DNAJB14	-0.392139		PCBP2	0.371267		CDK5	-0.413614		BUB3	0.735613		CCDC141	-0.16926		BTBD10	-1.85693		C19orf47	0.307682
			PHKG1	-1.01892		MYO19	0.662387		BCAP29	-0.0542169														CARTPT	-0.482746		DNAJB5	-0.504057		PCBP3	-0.161008		CDK5R1	-0.919618		BUD31	-0.554386		CCDC149	0.802738		BTBD11	-0.329244		C19orf53	-0.993297
			PHLDB1	-0.683571		MYO5B	0.798227		BCAR1	0.699115														CASC15	-0.206109		DNAJC1	0.193538		PCDH8	-0.680275		CDK5R2	-0.67687		BYSL	-0.598822		CCDC15	0.258069		BTBD16	0.204233		C19orf54	0.599099
			PHTF1	-0.83443		MYO5C	-1.31318		BCAR3	0.206435														CASC4	0.233597		DNAJC11	-0.17543		PCGF5	0.230454		CDK5RAP1	-0.109465		BZW2	-0.55024		CCDC152	1.33065		BTBD18	0.769108		C19orf60	-0.59803
			PHYHD1	-1.22203		MYOG	0.80664		BCAS2	-0.735136														CASD1	-0.279499		DNAJC12	-0.463766		PCLO	-0.411929		CDK5RAP2	0.149911		C10orf10	1.02232		CCDC160	0.177585		BTBD6	-0.545138		C19orf66	0.506533
			PICALM	-0.919008		MYRFL	1.56034		BCAS4	-0.121901														CASK	-0.424086		DNAJC16	-0.286637		PCMTD1	0.221129		CDK6	0.337585		C10orf113	0.250511		CCDC163P	0.536678		BTBD7	1.21923		C19orf70	-1.27398
			PICK1	-1.50372		NAA30	0.696726		BCAT1	-0.340355														CASKIN1	-0.267639		DNAJC18	-0.190966		PCYOX1L	-0.5054		CDK7	-0.274139		C10orf12	0.364314		CCDC169	-0.225124		BTBD8	-0.310299		C19orf82	0.284697
			PIDD1	0.834965		NAA38	1.35438		BCAT2	0.177138														CASP1	0.306625		DNAJC19	-0.266578		PDCD6	-0.341802		CDKL1	-0.296343		C10orf128	0.39866		CCDC171	0.40447		BTC	-0.423073		C1D	-1.18756
			PIGA	-0.990477		NAA40	-0.851733		BCCIP	0.135813														CASP2	0.260807		DNAJC27	-0.384609		PDE10A	-0.33802		CDKL3	0.208552		C10orf25	0.599779		CCDC18	0.224999		BTD	0.487477		C1orf111	0.630357
			PIGG	-0.83298		NACC2	0.603783		BCHE	-0.0368136														CASP4	0.307664		DNAJC3	0.25094		PDE2A	-0.225658		CDKN1B	0.24924		C10orf35	-0.981215		CCDC181	1.21145		BTF3	-0.999421		C1orf123	-1.19612
			PIGS	-1.06333		NADSYN1	-0.609824		BCKDHA	-0.0537039														CASP6	0.224891		DNAJC30	-0.400917		PDE7B	-0.257322		CDKN1C	0.541768		C10orf53	0.248998		CCDC186	0.65094		BTF3L4	-1.49065		C1orf127	0.522894
			PIGT	-0.559732		NAP1L3	-1.21324		BCKDK	-0.341561														CASP8	0.494509		DNAJC5	-0.52386		PDIA3	-0.330472		CDKN2AIP	0.212268		C10orf54	0.710833		CCDC25	-0.72059		BTG2	0.771478		C1orf131	-1.03924
			PIGU	-1.16544		NAT6	-1.08392		BCL11A	-0.101071														CASQ1	-0.449462		DNAJC6	-0.485092		PDS5B	0.325029		CDKN2AIPNL	-0.436081		C10orf55	-0.310872		CCDC28A	-1.05506		BTN2A1	-1.39804		C1orf145	0.508921
			PIK3C2A	-1.52443		NBDY	-0.693627		BCL11B	-0.164201														CAST	0.430326		DNAJC8	-0.243447		PELI2	0.325439		CDKN2C	0.682533		C10orf67	0.286375		CCDC3	-1.05508		BTN3A1	0.451493		C1orf167	0.463772
			PIK3R1	-1.13234		NCAPD3	0.822022		BCL2	0.569503														CAT	0.46376		DNAL4	-0.408293		PENK	-0.812657		CDKN2D	-0.473747		C10orf85	0.827223		CCDC30	0.306342		BTN3A3	-0.587265		C1orf21	-0.71081
			PIK3R2	1.01394		NCBP3	-0.918696		BCL2A1	0.062907														CAV1	0.571963		DNALI1	0.724913		PER3	0.411993		CDKN3	-0.301606		C10orf99	0.617287		CCDC36	0.293396		BTNL9	1.56926		C1orf216	-1.08455
			PIN1P1	-0.993111		NCL	-0.514641		BCL2L1	1.29135														CAV2	0.567569		DNASE2	0.213049		PEX16	-0.144569		CDR1	0.583303		C11orf1	-1.14054		CCDC47	-0.914041		BUB1	-0.402609		C1orf228	0.475285
			PIP5K1A	-1.14065		NCS1	-1.40038		BCL2L10	-0.0247659														CBFA2T2	0.44457		DNASE2B	0.1881		PEX3	-0.334605		CDS1	-0.356966		C11orf16	0.42984		CCDC50	-0.704093		BUB1B	-0.573283		C1orf43	-1.64025
			PITHD1	-0.985101		NDUFA10	-0.986762		BCL2L11	0.0081984														CBFA2T3	-0.314016		DNM1	-0.75903		PFKFB2	0.273596		CDS2	-0.244186		C11orf24	-0.683689		CCDC53	-1.0984		BUB3	-0.727208		C1orf50	-0.994593
			PITRM1	-0.67619		NDUFA2	-0.608228		BCL2L12	0.0351761														CBFB	0.547068		DNM1L	-0.395126		PGAM1	-0.24593		CDT1	-0.272736		C11orf31	-1.23116		CCDC58	-0.340625		BUD31	-1.44392		C1orf61	-0.981731
			PKD1L2	-1.18052		NDUFA7	-0.906463		BCL2L2	-2.18957														CBLB	0.376103		DNM3	-0.39877		PGAM5	-0.278929		CEBPB	0.475556		C11orf45	-0.267932		CCDC6	-1.49296		BVES	0.540603		C1orf85	-0.50132
			PKD1P6	1.32814		NDUFAF3	-0.820833		BCL3	0.390217														CBLN4	-1.40624		DOCK1	0.337734		PGAP3	-0.191268		CECR5	-0.131931		C11orf49	-0.972323		CCDC66	-0.626884		BZRAP1-AS1	-0.49447		C1orf86	0.365728
			PLEK	1.28932		NDUFB10	-0.848915		BCL6	4.81963														CBR3-AS1	-0.204778		DOCK3	-0.540235		PHC3	0.179319		CECR6	-0.605241		C11orf54	0.413242		CCDC7	0.164267		BZW2	-0.971415		C1orf94	0.644306
			PLEKHA3	0.643903		NDUFB8	-0.475217		BCL6B	0.0600561														CBR4	0.351614		DOCK6	0.247492		PHF11	0.267111		CELF1	-0.439886		C11orf58	-1.36331		CCDC77	-0.521596		C10orf10	0.437696		C1QBP	-1.35421
			PLEKHB1	-0.983488		NECAB3	-0.885465		BCL7C	0.0309698														CBS	0.581142		DOCK7	0.486992		PHF14	-0.467243		CELF2	-0.413716		C11orf63	0.243245		CCDC80	0.413488		C10orf11	0.34008		C1QL1	0.414534
			PLEKHB2	-1.3931		NECTIN3	0.531642		BCL9	0.038741														CBX3	-0.162343		DOPEY1	-0.389512		PHF20L1	-0.354292		CELF3	-0.256536		C11orf68	-0.521021		CCDC82	-0.301495		C10orf12	0.555178		C1QTNF1	0.327129
			PLEKHH2	-0.929207		NEDD8	-0.622686		BCLAF1	0.481324														CBX4	-0.317349		DOPEY2	-0.463966		PHF3	0.248439		CELF4	-0.702971		C11orf71	-1.00352		CCDC88A	1.8844		C10orf128	0.858311		C1QTNF4	-1.13996
			PLEKHH3	0.900574		NENF	-0.472604		BCOR	-0.0264173														CBX5	0.180651		DPH2	-0.195586		PHIP	-0.232162		CELF5	-0.415382		C11orf72	0.517175		CCDC90B	-0.862215		C10orf35	-1.3508		C1QTNF6	0.187256
			PLIN5	-0.920843		NEPRO	-0.708535		BCORL1	0.0407322														CBX6	-0.398748		DPH5	-0.362808		PHYHD1	0.645729		CELF6	-0.384371		C11orf73	-0.729501		CCDC91	-0.241732		C10orf53	0.324147		C1QTNF9B-AS1	0.311689
			PLK4	-0.628179		NEURL2	-1.11323		BCR	-0.654487														CBY1	0.165704		DPH6	-0.0974438		PI4KA	-0.341856		CELSR3-AS1	-0.120624		C11orf80	-1.45039		CCDC93	-0.870022		C10orf54	0.952189		C1RL	0.533182
			PLP2	-0.727344		NFE2	-0.921099		BCS1L	-0.0762738														CC2D1B	0.296784		DPM2	-0.163305		PIAS2	-0.365073		CEND1	-0.191536		C11orf83	-1.199		CCDC97	0.435734		C10orf55	-0.371844		C20orf141	0.444513
			PLPBP	-1.74164		NFIL3	1.45781		BDH1	-0.319118														CCAR1	0.362388		DPP6	-0.47089		PIDD1	0.166774		CENPB	0.270847		C11orf84	-0.335236		CCK	-1.7631		C10orf67	0.479829		C20orf166	0.355492
			PLXNB2	-1.0095		NFYA	1.00687		BDH2	0.329748														CCBL1	0.217689		DPP7	-0.250972		PIGS	-0.190497		CENPBD1P1	-0.255338		C11orf87	-0.809825		CCKAR	0.446464		C10orf71-AS1	0.22344		C20orf194	-0.699003
			PNMA8A	-1.38933		NHLRC3	-1.06307		BDKRB1	0.0848801														CCBL2	-0.374369		DPY19L2P2	-0.663728		PIGX	-0.303169		CENPJ	0.327615		C11orf95	-0.390217		CCL5	0.364906		C10orf76	-0.425966		C20orf197	0.225704
			PNPLA8	-1.81537		NIFK-AS1	-0.882552		BDNF	-0.403399														CCDC104	-0.325817		DPYSL3	0.573294		PIGZ	-0.297035		CENPW	-0.195301		C11orf97	-0.700773		CCM2	-0.672816		C10orf88	-0.966441		C20orf202	0.251683
			PNPT1	-0.785727		NIPAL3	0.903974		BDP1	-0.165397														CCDC106	-0.217872		DPYSL4	-0.40198		PIM2	-0.167751		CEP104	0.265481		C12orf10	-1.746		CCM2L	0.307913		C11orf1	-0.421448		C20orf203	0.488268
			POFUT1	-0.964591		NIPSNAP1	-0.90312		BEAN	-0.0819082														CCDC11	0.630432		DR1	-0.330625		PITPNM3	-0.32086		CEP112	0.235034		C12orf40	0.446672		CCNB2	0.317434		C11orf21	-0.457949		C20orf26	0.244887
			POFUT2	-0.760433		NIPSNAP3A	-0.696181		BECN1	-0.21275														CCDC121	0.198774		DRAM1	0.363867		PKD1P1	0.587734		CEP120	0.200509		C12orf43	-1.70437		CCNC	-1.0261		C11orf24	-0.881396		C20orf62	0.221959
			POLD1	0.568258		NIPSNAP3B	-0.926069		BEGAIN	-0.443605														CCDC124	-0.239272		DRG1	-0.167248		PKIG	-0.238926		CEP135	0.169645		C12orf49	0.566772		CCND2	-2.02831		C11orf30	-0.743782		C21orf2	0.929061
			POLD2	-1.50111		NIT1	-0.646338		BEST1	0.267302														CCDC126	-0.277485		DSC2	0.418743		PKN2	0.313474		CEP152	0.423887		C12orf56	0.281433		CCND3	-0.507825		C11orf31	-0.421686		C21orf33	-0.539519
			POLH	-1.16707		NIT2	-0.716089		BEST3	0.0227428														CCDC127	-0.342134		DSN1	-0.124796		PLAA	-0.280368		CEP164	0.387567		C12orf65	0.251857		CCNDBP1	-1.32403		C11orf45	-0.310666		C21orf49	0.430436
			POLR2D	-1.08583		NKRF	1.01359		BEST4	-0.0522442														CCDC130	0.190944		DST	0.859843		PLAUR	0.367708		CEP170B	-0.306832		C12orf73	-1.06029		CCNE2	-0.153098		C11orf49	-0.657932		C21orf58	0.296773
			POLR2E	-1.14865		NKX3-1	1.4883		BET1	-0.0884982														CCDC132	-0.556933		DSTN	-0.281254		PLBD1	0.322812		CEP350	0.48704		C12orf80	0.71982		CCNG2	0.339617		C11orf54	1.28448		C21orf59	-1.15946
			POLR3H	-1.10058		NLE1	-0.530583		BET1L	0.204794														CCDC136	-0.507242		DSTYK	-0.280045		PLBD2	-0.250682		CEP41	-0.313794		C14orf105	0.265316		CCNH	-1.1398		C11orf57	-0.185104		C21orf62	0.343048
			POU2AF1	1.38655		NLRP12	0.631573		BET3L	0.0775763														CCDC14	0.222325		DTD1	-0.378499		PLD3	-0.382916		CEP68	-0.394657		C14orf119	-1.48021		CCNJL	-0.674186		C11orf58	-0.960162		C21orf67	0.414019
			POU2F2	0.798402		NLRX1	-1.00429		BEX1	-12.5621														CCDC146	0.316265		DTHD1	0.346332		PLEKHG5	-0.278569		CEP70	0.240298		C14orf132	-0.636518		CCNK	0.211804		C11orf65	-0.176201		C21orf88	0.255517
			PPA2	-1.39849		NME9	-1.46773		BEX2	-5.02667														CCDC148-AS1	-0.132669		DTNA	0.733137		PLEKHM2	0.249628		CEP78	0.339297		C14orf142	-0.214912		CCNL1	-0.851317		C11orf70	-0.309011		C22orf42	0.204286
			PPAN	-0.580108		NMRAL1	-0.767871		BEX4	-5.3469														CCDC149	-0.160171		DTNB	-0.32053		PLRG1	-0.264566		CEP83	-0.176847		C14orf159	-1.27301		CCNT1	0.702417		C11orf72	0.325103		C2CD4A	0.193288
			PPARD	-0.526928		NMUR1	-0.632577		BEX5	-3.42663														CCDC15	0.350648		DTWD1	-0.587072		PLXDC2	0.42235		CEP85L	0.231311		C14orf166	-0.82074		CCNT2	-0.874656		C11orf73	-1.24916		C2CD5	-0.916101
			PPCS	-0.730467		NOL9	-0.940427		BFSP1	-0.0780743														CCDC151	0.298693		DTX3L	0.516927		PMFBP1	0.185404		CEP95	0.284696		C14orf169	0.477905		CCNY	1.44745		C11orf80	0.80066		C2orf27A	0.528224
			PPIA	-0.601608		NOTCH1	0.839171		BFSP2	0.0161059														CCDC152	0.393885		DUSP1	0.686682		PMM1	-0.320041		CEP97	0.314733		C14orf182	0.231528		CCNYL1	-0.192083		C11orf83	-0.494432		C2orf42	-0.691725
			PPM1D	0.857265		NPEPPS	0.662925		BGLAP	0.0470881														CCDC157	-0.247458		DUSP18	0.20737		PMP22	0.298833		CERS6	-0.620958		C14orf2	-1.41401		CCR1	0.425395		C11orf86	-0.556276		C2orf50	0.575421
			PPM1K	1.03879		NPM1	-0.63618		BGN	1.83125														CCDC159	0.167322		DUSP26	-0.327973		PMPCA	-0.153703		CES2	-0.306379		C14orf23	-0.998057		CCR3	0.274622		C11orf96	2.22663		C2orf61	0.26976
			PPM1L	0.740265		NPM2	-1.32259		BHLHB3	0.0878366														CCDC160	0.483884		DVL3	0.192521		PNCK	-0.278413		CETN3	0.334917		C14orf28	0.856626		CCR4	0.346103		C12orf10	-1.05295		C2orf69	-0.820578
			PPME1	-1.13186		NPRL2	0.504447		BHLHB4	1.50325														CCDC163P	0.741733		DYNC1H1	-0.241618		PNISR	0.375341		CFI	0.512921		C14orf64	0.348985		CCR5	0.357638		C12orf29	-0.444474		C2orf71	0.312378
			PPOX	-1.05328		NR2C1	-0.54132		BHLHB5	0.0298301														CCDC173	0.299974		DYNC1I1	-0.930582		PNOC	-0.75914		CFL1	-0.0900378		C14orf79	-0.375457		CCS	-0.653298		C12orf40	0.220047		C2orf73	0.25371
			PPP1CA	-0.92173		NRG1	-0.733439		BHLHB9	-0.335586														CCDC174	0.117369		DYNC1LI1	-0.322307		PNPT1	0.324569		CFLAR	0.514434		C14orf80	-0.744075		CCSAP	-0.602548		C12orf42	-0.357685		C2orf76	-0.921175
			PPP1R16B	1.06073		NRTN	0.872227		BHMT	-0.00854674														CCDC177	-0.420092		DYNLL2	-0.143294		PNRC1	0.211977		CGGBP1	0.255104		C15orf27	-1.28482		CCSER2	-0.886093		C12orf43	-0.677697		C2orf80	-1.08673
			PPP1R18	1.00154		NSD2	0.730408		BHMT2	0.0397162														CCDC184	-0.78266		DYNLRB1	-0.168317		POGK	0.355134		CGN	0.189947		C15orf39	0.243985		CCT2	-1.58726		C12orf5	-1.09667		C2orf81	0.516422
			PPP1R2	-1.03154		NSD3	0.897956		BICD2	-0.0304075														CCDC22	-0.264024		DYNLT3	-0.31214		POLD1	0.147886		CGREF1	-0.528582		C15orf54	0.480476		CCT4	-1.82208		C12orf57	-0.827685		C2orf82	0.437651
			PPP1R3F	0.82214		NSFL1C	-1.03666		BID	-0.0409719														CCDC27	-0.137921		DYRK1B	-0.219859		POLDIP2	-0.277417		CHAF1A	-0.13948		C15orf57	0.300805		CCT5	-1.23994		C12orf60	-0.290257		C3orf14	-1.10974
			PPP1R8	-0.894787		NT5DC1	-1.1236		BIK	-0.0034526														CCDC34	-0.588904		DZIP3	-0.255504		POLR1C	-0.182455		CHAF1B	-0.228756		C15orf61	-1.51458		CCT6A	-0.691708		C12orf65	-0.59716		C3orf17	-0.844189
			PPP2CA	-0.895046		NTAN1	0.75832		BIN1	1.88375														CCDC37	-0.141994		EAF1	-0.527689		POLR3A	-0.216929		CHCHD2	-0.275652		C15orf65	-0.740059		CCT7	-1.62661		C12orf66	1.49349		C3orf30	0.284795
			PPP4C	-0.821127		NTF4	-0.812474		BIN2	0.138096														CCDC40	0.253054		EARS2	-0.18838		POLR3C	-0.338223		CHCHD6	-0.410487		C16orf13	-1.24705		CCT8	-1.09452		C12orf73	-0.623702		C3orf38	0.825829
			PPP4R1	-1.48657		NTPCR	-0.850987		BIN3	0.0676841														CCDC43	-0.150269		EBLN3	-0.255106		POP4	0.200458		CHCHD7	-0.217752		C16orf45	-1.71104		CD1B	0.333478		C12orf76	-1.76916		C3orf49	0.331543
			PPP5C	-1.34885		NTRK1	-0.700098		BIRC2	0.385983														CCDC50	0.29734		EBP	-0.467638		PORCN	-0.318165		CHD1	0.397825		C16orf46	-0.581941		CD2	0.315477		C12orf77	-0.322448		C3orf52	0.358815
			PPP6R3	-0.712662		NUCB2	1.54649		BIRC3	0.0305518														CCDC57	-0.115214		ECE1	0.266542		POU3F2	0.297484		CHD1L	0.227609		C16orf58	-0.838452		CD200	-0.864523		C12orf79	-0.314645		C3orf56	0.321915
			PPT1	-1.27891		NUCKS1	-0.804061		BIRC4	-0.192935														CCDC6	-0.407115		ECHDC2	0.390068		PP7080	-0.202753		CHD2	0.229778		C16orf59	-0.381559		CD24	-0.73883		C12orf80	0.323024		C3orf58	-0.547105
			PRDM10	0.856054		NUDT13	-1.15021		BIRC6	-0.0642208														CCDC64	-0.265639		ECM2	1.11081		PPAP2A	0.24518		CHD4	0.219599		C16orf62	-1.45758		CD274	-0.331907		C14orf119	-0.917075		C3orf65	0.361085
			PRDM16	-1.34523		NUDT16	-0.635418		BLCAP	-2.15622														CCDC64B	-0.188969		ECSIT	-0.16723		PPEF1	-0.619777		CHD5	-0.392133		C16orf89	-0.561861		CD276	0.241674		C14orf132	-0.914408		C3orf70	-0.773469
			PRDM2	0.717951		NUDT2	-0.638969		BLID	0.0930866														CCDC70	-0.159112		EDA	0.261691		PPFIA1	0.202756		CHD6	-0.295194		C16orf93	-0.908703		CD2BP2	-0.502134		C14orf159	0.698919		C3orf80	-1.33996
			PRDX3	-1.42414		NUDT21	-0.694078		BLK	0.0462269														CCDC8	0.202147		EDF1	-0.25957		PPFIA2	-0.336845		CHD7	0.495325		C17orf104	-0.206281		CD300C	0.205293		C14orf166	-1.12241		C4orf19	0.218727
			PRELP	1.7113		NUDT9	0.893932		BLMH	-0.0447554														CCDC80	0.277716		EEF1A1	0.117846		PPIH	-0.255868		CHD9	0.288972		C17orf47	0.618069		CD300LB	0.387535		C14orf169	-0.452307		C4orf27	-1.25086
			PRKAB2	0.730099		NUP160	-0.78962		BLNK	0.0412478														CCDC81	0.287435		EEF1A2	-0.948518		PPM1D	0.163523		CHDH	0.390905		C17orf50	-0.417971		CD300LG	0.459791		C14orf2	-1.46083		C4orf29	0.411841
			PRKAG1	-1.04365		NUP54	-0.693733		BLOC1S2	-0.702916														CCDC84	0.290646		EEF1D	0.302919		PPM1F	0.31136		CHGB	-0.827926		C17orf51	-0.392494		CD34	0.402564		C14orf37	1.07649		C4orf3	-0.561385
			PRKAR1A	-1.01585		NUP58	0.99855		BLOC1S3	0.0392979														CCDC85B	-0.519053		EEF1E1	-0.441698		PPP1CA	-0.172507		CHI3L1	1.1914		C17orf58	-1.0745		CD36	-0.299861		C14orf64	0.582863		C4orf47	0.287033
			PRKCA	-0.864108		NUTF2	-0.652898		BLVRA	-0.288401														CCK	-1.25992		EFCAB13	0.196157		PPP1CC	0.206379		CHIC1	-0.422261		C17orf62	-0.506525		CD38	0.352897		C14orf79	-0.509233		C5orf15	-0.447914
			PRKG1	-0.827621		NXNL2	-0.762558		BLZF1	-0.0780773														CCKBR	-0.992479		EFCAB14	0.279494		PPP1R11	-0.18927		CHID1	-0.25616		C17orf70	-0.541031		CD44	-0.226299		C15orf26	-0.230137		C5orf22	-0.891743
			PRKN	-1.2415		OARD1	-0.61925		BMF	0.0267521														CCL2	1.06432		EFEMP1	0.938011		PPP1R14C	-0.510375		CHL1	-0.427249		C17orf78	0.321991		CD47	-0.993895		C15orf43	-0.167246		C5orf24	0.535647
			PRLR	0.63444		OBSL1	-0.792707		BMP1	0.492307														CCM2	-0.177767		EFNB3	-0.645233		PPP1R3B	0.398894		CHM	-0.738357		C17orf85	-0.778492		CD59	-1.18465		C15orf45	0.337016		C5orf34	-0.598982
			PRMT2	-0.838456		OGDHL	-0.916155		BMP10	-0.00456396														CCNA1	-0.583602		EGFR	0.662893		PPP1R3D	0.243865		CHML	-0.705985		C17orf89	-0.604822		CD6	0.551171		C15orf48	-0.358299		C5orf56	1.19886
			PRMT5	-1.395		OGFOD3	-0.793952		BMP2K	-0.11584														CCNB1	-0.497474		EGR3	-0.829473		PPP1R7	-0.187885		CHMP1A	-0.101503		C17orf97	-1.04263		CD63	-0.795293		C15orf52	1.06238		C5orf63	0.302684
			PROSER1	0.678134		OIP5-AS1	0.886229		BMP2KL	0.0132471														CCNC	-0.410491		EHBP1L1	0.248242		PPP2R1A	-0.240687		CHMP1B	-0.255105		C18orf12	0.262625		CD69	-0.158621		C15orf57	-0.583387		C5orf66	0.787546
			PRPF31	-1.05032		OPA1	-0.796321		BMP3	-0.00348491														CCND2	-0.542593		EHD1	-0.33885		PPP2R1B	0.404893		CHMP4B	-0.227632		C18orf21	-0.622167		CD74	0.33677		C15orf59	0.370236		C6orf106	-0.531541
			PRPF38B	0.763215		ORAI3	-1.11948		BMP4	0.152821														CCND3	0.237891		EHD2	0.307282		PPP2R5B	-0.174054		CHMP6	-0.146876		C18orf25	0.78275		CD80	0.168596		C16orf13	-0.456065		C6orf118	0.199874
			PRPF4B	1.15414		ORC3	-0.83377		BMP5	0.0262543														CCNDBP1	-0.376156		EHD3	-0.642427		PPP4R2	0.20644		CHORDC1	0.487102		C18orf54	0.881061		CD84	0.310948		C16orf45	-1.54954		C6orf120	-1.21023
			PRPS1L1	-1.06777		OTULINL	1.24663		BMP6	0.158638														CCNE1	-0.221303		EID2	-0.560749		PRAF2	-0.257729		CHP1	-0.340757		C18orf8	-0.399403		CD9	-2.54875		C16orf46	0.323817		C6orf123	0.214585
			PRR14	0.64552		OXCT1	-0.931308		BMP7	0.235752														CCNG1	0.382855		EID2B	-0.679869		PRKAG1	-0.218569		CHP2	-0.120743		C19orf10	-0.494432		CD99L2	-1.99268		C16orf58	-0.392359		C6orf136	-0.511378
			PRRT2	1.06077		OXR1	0.724667		BMP8B	-0.0139719														CCNH	-0.318574		EIF1	0.286831		PRKCB	-0.664599		CHPF	-0.179754		C19orf12	-0.456167		CDA	0.500525		C16orf62	-0.738761		C6orf141	0.250897
			PRTG	-0.7391		P2RX6P	-2.23549		BMPER	-0.198485														CCNL1	0.434105		EIF1B-AS1	0.164188		PRKCG	-0.617081		CHPF2	-0.145532		C19orf24	-1.00186		CDADC1	-0.71558		C16orf70	0.205688		C6orf203	-0.979587
			PRUNE1	-1.24256		P4HB	0.807491		BMPR1A	0.0690804														CCNL2	0.456111		EIF2B3	-0.339588		PRKD3	0.207777		CHPT1	0.316637		C19orf25	-1.00081		CDAN1	0.789235		C16orf72	-0.76089		C6orf211	-1.36822
			PSAP	-1.60598		PAN2	0.826714		BMPR1B	0.280729														CCNT1	0.25162		EIF2S1	-0.220281		PRKRA	0.36063		CHRM1	-0.842531		C19orf26	-0.785679		CDC123	-1.71588		C16orf80	-1.0787		C6orf48	-0.885383
			PSEN1	-1.26914		PANK2	0.755877		BMPR2	-0.513396														CCNY	-0.268346		EIF3I	-0.169512		PRMT1	-0.184573		CHRM2	-0.200935		C19orf33	-0.569995		CDC14A	0.233284		C16orf89	0.86926		C6orf58	0.204132
			PSEN2	-1.42292		PAPD5	1.09327		BMX	0.00961254														CCP110	0.442004		EIF3K	-0.16142		PRMT2	0.185127		CHRM3	-0.357397		C19orf43	-1.86507		CDC14B	-1.20442		C16orf91	-0.873462		C6orf89	-0.317403
			PSG11	1.14798		PAPOLA	0.892399		BNC2	0.141396														CCR1	0.622994		EIF4E	-0.467935		PRMT6	-0.434785		CHRM4	-0.484203		C19orf44	-0.312317		CDC16	-1.01716		C17orf100	-0.306836		C7	0.305369
			PSIP1	-0.875306		PAQR3	0.818091		BNIP1	-0.0676257														CCRN4L	-0.147251		EIF4E2	-0.263109		PRPF4B	0.345389		CHRNA4	-0.281727		C19orf47	0.373608		CDC20B	-0.142802		C17orf104	0.539377		C7orf43	0.820399
			PSMC3	-1.23511		PATZ1	-1.18335		BNIP2	0.0902272														CCSAP	-0.268549		EIF4E3	-0.348703		PRR3	-0.190847		CHRNB2	-0.279683		C19orf52	-0.72533		CDC23	-0.602686		C17orf51	-0.540392		C7orf50	-0.698103
			PSMC5	-1.26139		PBLD	-1.68989		BNIP3	-1.35602														CCSER1	-0.265116		EIF4EBP2	0.297972		PRR34-AS1	0.363447		CHST11	0.332878		C19orf53	-0.804614		CDC25B	-0.72907		C17orf59	-0.702922		C7orf55	-1.27296
			PSMD1	-0.712201		PCBD2	-1.16011		BNIPL	0.0231372														CCSER2	-0.379803		EIF4G3	-0.201159		PRR7	-0.286165		CHST13	-0.125183		C19orf60	-0.980537		CDC27	0.651598		C17orf62	1.09796		C7orf60	-0.474773
			PSMD13	-0.906023		PCDH7	-2.73307		BOC	0.79404														CCT2	-0.393257		EIF5A2	-0.537183		PRSS12	-0.228399		CHST14	0.196398		C19orf66	-0.900087		CDC37	-1.18458		C17orf70	-0.473767		C7orf69	0.376487
			PSMD5	-0.75173		PCYOX1L	-0.713558		BOK	1.16321														CCT4	-0.340758		EIF5B	0.260955		PRSS30P	-0.166606		CHST3	0.375629		C19orf70	-1.57928		CDC37L1	-1.4417		C17orf78	-0.212735		C8orf33	-0.749727
			PSMF1	-0.897866		PDCD6IP	0.53783		BOLA1	-0.11687														CCT5	-0.254793		EIF6	-0.203763		PSEN2	-0.234656		CHST5	-0.158093		C19orf80	-0.349602		CDC40	-1.07405		C17orf80	-0.874135		C8orf46	-1.26075
			PTCD2	-1.8777		PDE4DIP	1.51188		BOLA3	-0.817658														CCT6A	-0.341233		ELAVL1	0.388981		PSMA3	0.208469		CHST6	0.56671		C19orf82	0.381169		CDC42	-1.89038		C17orf85	0.929101		C8orf58	0.54575
			PTGES2	-1.57406		PDE6B	-1.37182		BPGM	-0.14965														CCT7	-0.257749		ELAVL2	-0.951083		PSMA5	-0.508838		CHST8	-0.146531		C19orf84	0.819178		CDC42BPA	1.13483		C17orf89	-0.403713		C8orf59	-0.836443
			PTGES3	0.926509		PDE7A	1.50438		BPHL	-0.0883128														CCT8	-0.341405		ELAVL3	-0.349712		PSMB8-AS1	0.368474		CHUK	0.284037		C1GALT1	0.752188		CDC42BPB	-0.642646		C17orf96	-0.642956		C8orf60	0.819731
			PTGES3L-AARSD1	-0.63574		PDHA1	-0.78781		BPI	0.00960712														CD109	1.07789		ELAVL4	-0.783918		PSME3	-0.235326		CIAO1	-0.2551		C1GALT1C1	-0.365189		CDC42EP4	0.723759		C17orf97	-0.398132		C8orf76	-0.688719
			PTP4A2	-0.814002		PDIA5	-0.799518		BPIL3	-0.0139581														CD14	0.735624		ELF1	0.397972		PSMG1	-0.466916		CIAPIN1	-0.366834		C1orf105	0.652844		CDC42SE1	-1.69543		C17orf98	-0.549491		C8orf88	-1.37478
			PTPDC1	0.796369		PDLIM4	-0.687863		BPNT1	-0.0425698														CD163	1.08545		ELMOD2	0.185423		PSMG3-AS1	-0.276796		CIDEC	-0.143355		C1orf122	-0.565533		CDC42SE2	-1.49362		C18orf21	-0.90938		C9orf114	0.463193
			PTPN1	-0.657774		PDS5A	0.729437		BPTF	0.173592														CD164	0.296607		ELOVL4	-0.869147		PTGER3	-0.591882		CINP	-0.263204		C1orf162	0.58915		CDC5L	-0.321956		C18orf25	-0.382076		C9orf117	0.24908
			PTPN3	-1.80826		PDXDC1	0.472842		BPY2B	0.00479735														CD200	-0.597119		ELOVL6	-0.257248		PTGES3L	-0.254286		CIRBP	-0.569434		C1orf167	0.243449		CDCA2	0.354293		C18orf42	-0.284926		C9orf156	-0.441226
			PTPRF	0.910504		PDXK	0.624603		BRAP	-0.0319805														CD22	0.398361		ELP6	-0.177115		PTGFRN	-0.290101		CIRH1A	-0.252866		C1orf21	-0.576613		CDH10	-0.599998		C18orf54	0.528364		C9orf16	-1.05208
			PTTG1	0.907087		PDZD11	-0.646181		BRCA1	0.0297254														CD247	-0.162419		EMC1	-0.20015		PTHLH	-0.301677		CISD1	-0.357367		C1orf216	-1.17968		CDH11	-0.873403		C18orf61	-0.397455		C9orf24	-0.585689
			PTTG2	0.863587		PDZK1IP1	-0.863027		BRD2	0.202222														CD2AP	0.457077		EMC3	-0.222587		PTMA	0.180991		CITED1	-0.40349		C1orf233	-0.444529		CDH15	0.289517		C19orf10	-0.867243		C9orf47	0.370126
			PXK	0.753454		PDZRN3	0.908985		BRD3	0.197927														CD2BP2	-0.190684		EMC6	-0.162827		PTP4A1	-0.452231		CITED2	-0.508893		C1orf35	-0.700213		CDH19	0.364529		C19orf12	-0.74584		C9orf64	1.57715
			PYCR1	1.37774		PELO	0.777392		BRD4	0.0629639														CD300LF	0.282721		EMC7	-0.205254		PTPLAD2	0.450821		CITED4	-0.117099		C1orf43	-0.4149		CDH24	0.320513		C19orf18	0.664296		C9orf69	-0.567599
			PYCR2	-0.95757		PEMT	-0.915718		BRD7	0.375112														CD37	0.770306		EMC9	-0.288706		PTPN2	0.27383		CKAP4	-0.192368		C1orf50	-0.54914		CDH6	0.276411		C19orf43	0.556778		C9orf72	-1.04127
			PYROXD1	-0.961182		PEX11B	-0.627843		BRD9	-0.0416957														CD4	0.22119		EML1	-0.497523		PTPN3	-0.572698		CKB	-0.194557		C1orf53	-1.08087		CDH8	0.65328		C19orf44	-0.445467		C9orf84	0.175538
			QARS	-1.74561		PEX11G	-0.967626		BRE	-0.632194														CD44	1.31076		EMP2	0.469598		PTPRA	-0.181532		CKLF	0.248507		C1orf61	-0.496786		CDH9	-0.909147		C19orf53	-0.905448		C9orf85	0.334781
			QKI	-0.865401		PEX19	-0.826943		BREA2	0.00880596														CD47	-0.329602		EMP3	0.632627		PTPRC	0.767936		CLASP1	0.158914		C1orf68	0.344219		CDK10	1.0173		C19orf54	1.14677		C9orf89	0.467679
			QPCTL	-0.617319		PEX7	-1.16378		BRF2	-0.239116														CD53	0.48151		EMX2	0.744235		PTPRG	-0.279165		CLASRP	0.252836		C1orf85	-0.436339		CDK12	0.383736		C19orf60	-0.814836		CA1	0.391918
			QTRT1	-0.759203		PFDN1	-0.784414		BRI3	0.562449														CD58	0.390861		EMX2OS	0.642219		PTPRN	-0.387346		CLCA4	0.873371		C1orf86	0.346078		CDK13	1.41555		C19orf66	0.578635		CA10	-1.70412
			RAB1A	-0.881005		PGAP3	-0.682448		BRI3BP	-0.199169														CD59	0.538022		ENAH	0.353926		PTPRN2	-0.444003		CLCC1	-0.296329		C1orf95	-1.12165		CDK15	0.483382		C19orf70	-1.00293		CA11	-0.822747
			RAB21	-1.34232		PGBD2	0.676575		BRMS1	0.0431413														CD63	0.289972		ENC1	-0.838198		PTPRR	-0.57464		CLCN2	0.183863		C1QB	-0.980469		CDK19	1.04036		C19orf81	-0.367072		CA2	-0.869935
			RAB24	1.0499		PGM3	0.996204		BRMS1L	-0.484758														CD69	0.413397		ENDOG	-0.279313		PUF60	-0.165337		CLCN4	-0.667291		C1QTNF2	-0.548304		CDK20	-0.622934		C19orf82	0.481041		CA5B	0.469473
			RAB30	-0.847862		PGM5P4-AS1	-0.640739		BRP44	-1.58594														CD74	1.05631		ENO2	-0.673259		PURA	0.148724		CLDN15	0.237892		C1QTNF3	0.319985		CDK5	-1.10933		C19orf84	0.613318		CA8	0.236659
			RAB39A	0.836269		PHF14	-0.913362		BRP44L	-1.01287														CD81	0.301555		ENPP5	-0.571802		PVRL1	-0.189387		CLEC2B	0.64959		C1QTNF4	-2.97258		CDK5R1	0.358147		C1GALT1	0.34312		CAB39	-1.11786
			RAB4B	-1.39312		PHF8	-1.35352		BRPF1	0.0997929														CD83	-0.314362		ENSA	-0.464924		PVRL3-AS1	-0.249049		CLEC2L	-0.532126		C1QTNF9B-AS1	0.303111		CDK5RAP1	-0.741938		C1orf105	0.435629		CABIN1	0.371405
			RAB5A	-1.14149		PHYHD1	-0.674385		BRPF3	-0.187506														CD84	0.545945		ENTPD1	0.300218		PWP1	-0.294616		CLEC4A	0.177633		C1RL	0.284245		CDK5RAP2	0.548299		C1orf112	-0.241032		CABLES1	-0.918961
			RAB5C	-0.822674		PIGB	-0.954224		BRSK2	-0.0485935														CD86	0.699241		ENTPD2	0.474631		PYCRL	-0.332649		CLEC4E	0.400586		C1RL-AS1	0.671466		CDK5RAP3	-1.06787		C1orf115	-1.31487		CABP4	0.500885
			RAB7A	-1.04188		PIGG	0.840004		BRUNOL4	-0.553244														CD8A	-0.205559		ENTPD3	-0.570201		QDPR	0.283874		CLEC4G	-0.395201		C20orf144	-0.460842		CDK6	1.23771		C1orf116	0.238953		CABYR	-0.482853
			RAB8A	-1.24387		PIGQ	1.09706		BRUNOL5	-1.1202														CD9	0.666143		ENTPD4	-0.500545		R3HDM4	-0.113451		CLEC5A	0.583594		C20orf166-AS1	0.276143		CDK7	-1.62592		C1orf123	-0.940714		CACFD1	0.456092
			RABGAP1L	-0.786191		PIGT	-0.977589		BRUNOL6	-0.115265														CD99	0.99158		ENTPD6	-0.464608		RAB12	0.262976		CLEC7A	0.687023		C20orf173	0.273854		CDK9	0.810387		C1orf131	-0.60136		CACHD1	0.49512
			RABGEF1	-0.755203		PIH1D2	-1.64022		BRWD1	0.169931														CD99L2	-0.402433		ENY2	-0.210282		RAB18	0.342559		CLIC1	0.501969		C20orf196	-0.230124		CDKL2	-0.650382		C1orf158	-0.360354		CACNA1C	0.598417
			RACGAP1	0.97928		PIM3	0.559393		BRWD3	0.0646314														CD99P1	0.188633		EPB41	0.351543		RAB27A	0.38904		CLIC4	0.498794		C20orf203	0.707816		CDKL3	0.960878		C1orf192	0.378632		CACNA1E	-0.555652
			RAD17	-0.78118		PKD1L2	0.674754		BSCL2	-3.11446														CDADC1	-0.297654		EPB41L1	-0.362439		RAB27B	-0.576887		CLIP1	0.246763		C20orf27	-0.903234		CDKN1C	0.412408		C1orf198	1.24776		CACNA1G	0.624671
			RAD23B	-1.23721		PKN3	0.628325		BSDC1	0.421732														CDC123	-0.24273		EPB41L4A-AS1	-0.25711		RAB29	0.384961		CLIP2	0.196413		C20orf62	0.355059		CDKN2A	0.339763		C1orf21	-0.854181		CACNA2D1	-0.784792
			RALB	-1.07117		PKNOX1	0.982383		BSG	1.67052														CDC14A	0.589695		EPC1	0.202396		RAB30	0.326335		CLIP3	-0.310463		C21orf2	-1.16785		CDKN2D	-0.516706		C1orf216	-1.3801		CACNA2D2	0.935846
			RALBP1	-0.942059		PKNOX2	-0.754816		BSN	-0.93301														CDC14B	0.45841		EPCAM	-0.639032		RAB36	-0.325936		CLK1	0.60598		C21orf33	-0.592864		CDON	-0.386305		C1orf228	0.397098		CACNA2D3	-1.29363
			RALGAPA2	0.680543		PLA2G10	0.827978		BSND	-0.00553745														CDC23	-0.433841		EPDR1	-0.642622		RAB40C	-0.280012		CLK2	0.160341		C21orf49	0.475109		CDS1	-1.00888		C1orf27	0.498136		CACNB1	0.465272
			RAMP2	-0.740101		PLA2G16	-0.730473		BST1	0.0274354														CDC26	0.245948		EPG5	-0.210649		RAD17	-0.249316		CLK3	0.200457		C21orf58	-0.380609		CDS2	-0.862051		C1orf43	-0.857626		CACNB2	2.49479
			RAN	-0.912091		PLAA	-1.00256		BST2	0.587993														CDC27	-0.262756		EPHA10	-0.187177		RAF1	0.2491		CLK4	0.188265		C21orf59	-0.857137		CDT1	0.733765		C1orf50	-0.555209		CACNG3	-0.713338
			RANBP9	-0.66258		PLB1	-0.567037		BSX	-0.00262906														CDC34	-0.286016		EPHA4	-0.911855		RASAL1	-0.45415		CLMN	0.735331		C21orf62	0.469527		CDV3	0.418954		C1orf61	2.42478		CACNG4	0.269185
			RAP1A	-0.770799		PLD1	-0.646006		BTAF1	-0.0597127														CDC37L1	-0.412724		EPHA5	-0.756425		RASEF	0.347037		CLPTM1	-0.354745		C21orf67	0.380609		CEBPA-AS1	0.305729		C1orf68	-1.16264		CACNG6	0.422481
			RAP1B	-0.912231		PLEC	1.00436		BTBD1	-0.333529														CDC40	-0.31498		EPHB2	-0.213198		RASGRP1	-0.369151		CLRN3	-0.147366		C21orf88	0.28628		CEBPD	1.06194		C1orf85	0.65509		CACUL1	-0.860245
			RAPGEF4	-0.861543		PLEKHA3	0.535724		BTBD10	-1.19826														CDC42	-0.857438		EPHB4	0.220844		RASL10A	-0.504208		CLSTN1	-0.253311		C21orf90	0.281649		CEBPZOS	-0.572012		C1orf86	-0.520599		CACYBP	-0.979377
			RASA1	-0.871016		PLEKHG5	-1.16286		BTBD11	0.0337898														CDC42BPA	0.275303		EPHX4	-0.715683		RASSF8	0.380275		CLSTN2	-0.534369		C21orf91	2.76961		CECR2	0.866098		C1orf94	0.421779		CAD	0.284065
			RASGEF1B	-1.31062		PLIN1	0.674945		BTBD12	-0.114064														CDC42EP1	0.461589		EPM2AIP1	-0.240724		RBBP4	0.275326		CLSTN3	-0.576167		C22orf15	0.441742		CECR5	-0.690608		C1orf95	-0.323377		CADM1	-0.794762
			RASSF1	0.64541		PLOD1	0.830466		BTBD14A	0.298437														CDC42EP3	-0.369742		EPOR	0.305097		RBM12	-0.295538		CLTA	-0.120759		C22orf34	0.715417		CECR6	-0.755471		C1QBP	-1.143		CADM2	-0.546344
			RASSF5	1.08409		PLOD2	1.43082		BTBD16	-0.0459341														CDC42EP4	0.652098		EPS15	-0.310305		RBM17	0.279815		CLTB	-0.256962		C2CD3	0.300141		CEL	0.420024		C1QTNF4	-1.38469		CADM3	-0.520244
			RBBP4	-1.20757		PLTP	-1.08028		BTBD2	0.760936														CDC42SE2	-0.206119		EPS15L1	0.265487		RBM24	-0.272921		CLTC	-0.265515		C2CD4B	-0.742929		CELA1	0.399709		C1QTNF6	-0.333918		CADM4	0.625334
			RBL2	-0.919666		PLXNA1	0.997159		BTBD3	-0.591048														CDC5L	-0.224886		EPT1	-0.434096		RBM33	0.158978		CLU	0.35325		C2CD5	-1.09303		CELF1	-0.329425		C1RL	0.412445		CADPS	-1.8758
			RBM23	-2.04175		PM20D2	1.33371		BTC	-0.00799388														CDC6	-0.395464		ERAL1	-0.198029		RBM41	0.243872		CLUL1	-0.277266		C2orf15	-0.284606		CELF2	0.909431		C1RL-AS1	0.433066		CADPS2	-0.693372
			RBM38	-0.720944		PMS2	-0.567189		BTD	0.247876														CDC73	0.153281		ERAP1	0.227134		RBM47	0.489385		CLVS1	-0.455314		C2orf40	-0.742934		CELF3	0.484304		C20orf166	-0.372891		CALB1	-1.44109
			RBMS2	0.562163		PMS2P1	-0.731612		BTF3	-0.32015														CDCA5	-0.293612		ERBB2	0.445198		RBM4B	0.236456		CLVS2	-0.378023		C2orf42	-1.21748		CELF4	0.623957		C20orf166-AS1	0.337433		CALCA	0.172885
			RBMX	-1.23946		PMS2P2	-0.711801		BTF3L4	-0.297184														CDCA7L	0.422966		ERBB2IP	0.598113		RBP4	-0.770892		CLYBL	-0.306693		C2orf68	0.428107		CELF5	1.24717		C20orf173	0.24982		CALCOCO2	-0.984921
			RBPJ	0.587184		PNP	1.01527		BTG1	1.0097														CDH10	-0.567226		ERBB4	0.191218		RDH11	-0.219313		CMAS	-0.465106		C2orf72	0.442499		CELF6	-0.552955		C20orf194	0.556136		CALCR	0.27804
			RBPMS2	0.655461		POLE4	0.562524		BTG2	0.317924														CDH12	-1.07218		ERC2	-1.14114		RDH12	-0.202753		CMBL	0.286929		C2orf80	-2.19846		CELSR2	-0.71936		C20orf26	-0.486142		CALD1	0.454252
			RCC1L	-1.43038		POLG	0.780628		BTG3	0.194583														CDH13	-0.639831		ERCC1	0.226013		RELA	0.291907		CMC4	0.295915		C2orf81	-0.753227		CENPB	0.448416		C21orf119	-0.445949		CALM1	-1.34568
			RECQL4	0.794454		POLR3C	-0.86688		BTK	0.0418305														CDH19	0.471167		ERCC3	-0.205695		REPIN1	0.22455		CMSS1	-0.325093		C2orf82	-0.542679		CENPBD1P1	1.64526		C21orf2	-0.809392		CALN1	-0.946882
			RGP1	-0.809025		POLR3GL	-0.67941		BTN2A1	-0.128667														CDH20	0.449207		ERI1	0.305133		RER1	-0.332605		CMTM3	0.41395		C2orf88	0.471181		CENPF	-0.193724		C21orf33	-0.631375		CALY	-2.21777
			RGPD2	0.72576		POP4	-0.559956		BTN3A1	0.371553														CDH22	-0.584386		ERI3	-0.25355		RERE	0.238856		CMTM4	0.172755		C3orf14	-0.934389		CENPH	-0.243979		C21orf58	-0.37874		CAMK1	-0.785392
			RGS5	-0.989345		POPDC2	-0.895158		BTN3A2	0.0514867														CDH26	0.350361		ERICH1	0.141565		RFC3	-0.332525		CMTM6	0.339598		C3orf17	-1.12321		CENPJ	-0.908045		C21orf59	-0.785342		CAMK1G	-1.34828
			RGSL1	1.30622		POU5F1	-0.797773		BTN3A3	0.0505005														CDH8	-0.858292		ERICH3	-0.830205		RFC5	-0.234826		CMTM7	0.245872		C3orf18	-0.227383		CENPN	0.519426		C21orf67	0.347946		CAMK2B	-1.32381
			RHBDF2	0.865234		POU5F1P4	-1.04391		BTNL8	0.0126014														CDH9	-0.39304		ERLEC1	-0.271881		RFTN1	-0.381704		CNGB1	-0.274363		C3orf49	0.318815		CENPT	0.319747		C21orf91	1.87955		CAMK2D	-1.49589
			RHOA	-1.24623		PPARA	0.856163		BTNL9	0.103148														CDHR3	0.17511		ERO1L	-0.295886		RFTN2	0.355332		CNIH3	-0.387598		C3orf52	0.380534		CENPU	-0.483823		C21orf91-OT1	-0.277142		CAMK2G	-1.21023
			RHOC	-0.938339		PPCDC	-0.868211		BTRC	-0.328722														CDIP1	0.292482		ESF1	0.270545		RGS1	1.33829		CNIH4	0.800189		C3orf55	0.224323		CENPW	-0.609132		C22orf46	0.315491		CAMK2N1	-1.47155
			RHOXF1	1.89861		PPCS	-0.814878		BUB3	0.106826														CDIPT	-0.217546		EVC2	0.27432		RGS8	-0.403352		CNKSR2	-0.61862		C3orf58	-0.378033		CEP104	0.6522		C2CD2L	-0.648109		CAMK4	-1.29897
			RIC8A	-0.949553		PPHLN1	-0.961039		BUD31	-0.235435														CDK10	-0.215435		EVI2B	0.567187		RHBDD2	-0.375293		CNKSR3	0.638689		C3orf62	0.225995		CEP128	-0.293069		C2CD3	0.490383		CAMKK1	-0.807046
			RIC8B	-1.16561		PPM1A	0.584365		BVES	0.0168456														CDK12	0.168272		EVI5L	-0.282363		RHBDD3	0.204371		CNN1	-0.371326		C3orf65	0.310097		CEP164	0.780151		C2CD4B	-0.356451		CAMKK2	-1.26096
			RMDN1	-0.861625		PPM1D	0.921061		BXDC2	-0.0828679														CDK13	0.185637		EVL	-0.274443		RHBDL3	0.34092		CNOT2	0.223436		C3orf70	0.655308		CEP170B	0.423734		C2CD5	-1.11681		CAMKV	-0.674385
			RMND1	-0.654078		PPM1K	1.30197		BXDC5	-0.0882942														CDK14	-0.415768		EXOC6	-0.493686		RHEB	-0.291799		CNOT3	-0.268213		C4BPA	0.479276		CEP250	0.322224		C2orf40	-0.950924		CAMSAP1	-0.786119
			RNASE2	1.46504		PPM1L	0.773466		BYSL	-0.199811														CDK16	-0.416601		EXOC8	-0.439018		RHOBTB3	0.311847		CNOT6	0.208992		C4orf19	0.383847		CEP290	0.837052		C2orf43	-0.623357		CAMTA1	-0.891541
			RNASEH1	-0.835199		PPP1R15A	1.46716		BZRAP1	-0.243518														CDK18	0.549333		EXOG	-0.175773		RHOQ	0.407888		CNOT6L	0.143724		C4orf3	0.907565		CEP350	1.53417		C2orf47	-0.866156		CAND1	-0.727228
			RNASEL	0.998331		PPP1R1C	-1.05318		BZW1	-0.135857														CDK19	0.673917		EXOSC1	-0.277465		RICTOR	0.273084		CNOT7	-0.499309		C4orf32	0.21228		CEP41	-0.494825		C2orf50	0.364319		CANX	-0.474252
			RND2	-1.88503		PPP1R32	-1.34365		BZW2	-0.128974														CDK2	0.286372		EXOSC4	-0.230999		RIMBP2	-0.534307		CNPPD1	0.20344		C4orf33	0.260267		CEP44	-0.5346		C2orf68	0.436993		CAP1	-0.796002
			RNF115	-0.763314		PPP1R36	-1.70793		C10orf10	0.0106409														CDK20	-0.420212		EXOSC5	-0.238465		RIMS1	-0.369773		CNPY2	-0.333157		C4orf36	-0.221731		CEP57	-0.551074		C2orf69	0.945071		CAP2	-1.03484
			RNF13	-0.878492		PPP1R3F	1.02926		C10orf104	0.714287														CDK2AP1	0.523527		EXOSC6	-0.233654		RIN2	0.385328		CNPY3	0.169257		C4orf45	-0.389725		CEP57L1	-0.180302		C2orf73	0.22302		CAPN1	0.563411
			RNF145	-1.23913		PPP2R1B	0.941878		C10orf105	0.179063														CDK5	-0.715066		EXOSC7	-0.174374		RNASE6	0.683213		CNR1	-0.737418		C4orf48	-1.75406		CEP68	-0.51657		C2orf80	-1.79902		CAPN2	-0.770127
			RNF167	-1.29024		PPP2R2D	1.25092		C10orf107	-0.0556969														CDK5R1	-0.561373		EXPH5	0.405924		RND3	-0.346797		CNRIP1	-0.383905		C5orf15	0.315331		CEP70	-0.743934		C2orf88	0.770782		CAPN3	-0.360536
			RNF34	-1.43577		PPP4R3A	0.660285		C10orf109	0.047098														CDK5R2	-0.755415		EXTL1	-0.333321		RNF10	-0.103446		CNST	-0.450253		C5orf22	0.309385		CEP78	0.254707		C3orf14	-1.74102		CAPN5	0.330487
			RNPEP	-1.01181		PQLC3	-0.829298		C10orf11	0.239769														CDK5RAP3	0.364164		EXTL2	-0.315166		RNF112	-0.310169		CNTFR-AS1	0.137367		C5orf24	1.25072		CEP83	-0.785813		C3orf17	-0.208765		CAPN6	0.271116
			RNPS1	-0.708195		PRDM10	0.74627		C10orf111	0.0420555														CDK7	-0.340366		EYA2	0.38292		RNF114	0.259748		CNTN1	-0.585206		C5orf42	-0.323199		CEP85	-0.696681		C3orf22	-0.318449		CAPNS1	-1.51905
			ROCK1	0.553722		PRDM16	-2.39381		C10orf114	0.358516														CDK8	-0.324686		EZR	0.573757		RNF130	0.31421		CNTN4	-0.765804		C5orf45	-0.738663		CEP85L	0.927208		C3orf30	0.465784		CAPRIN1	-0.558064
			ROGDI	-0.616437		PRH1	-0.622413		C10orf116	3.51597														CDKL2	-0.221469		F11R	0.336945		RNF150	-0.278925		CNTN5	-0.538091		C5orf56	0.833097		CEP89	0.532014		C3orf38	1.88023		CAPRIN2	-1.32501
			ROPN1	0.529783		PRICKLE4	0.534998		C10orf118	-0.0355778														CDKL3	0.139535		FAAH	-0.289025		RNF165	-0.444907		CNTNAP1	-0.255791		C5orf58	0.354567		CEP97	0.859121		C3orf52	-0.352159		CAPS	0.564134
			RORA	1.02226		PRKAG2	1.20235		C10orf132	0.166256														CDKN1C	0.768067		FABP3	-0.748637		RNF40	-0.124264		CNTNAP2	-0.784498		C5orf63	0.352708		CEPT1	-1.38455		C3orf55	-0.22082		CAPS2	-0.618632
			RPL15	-0.807597		PRKCQ-AS1	-1.02352		C10orf137	0.0500256														CDKN2AIPNL	-0.440617		FAF1	-0.319139		RNPC3	0.398725		CNTNAP5	-0.498168		C5orf64	0.453269		CER1	0.281128		C3orf58	-0.366214		CAPZA1	-0.899822
			RPL3	-1.55693		PRKN	-0.807387		C10orf140	-0.083383														CDKN2C	0.484323		FAHD1	-0.646139		ROGDI	-0.26522		CNTRL	0.264887		C5orf66	0.509736		CERK	-0.744401		C3orf65	-0.3151		CAPZA2	-1.05759
			RPL5	-0.996176		PRKRIP1	-0.619822		C10orf18	0.270162														CDKN2D	-0.674609		FAIM2	-0.333367		RORA	0.389339		COA1	-0.277592		C6orf10	0.253873		CERS5	-1.06718		C3orf70	0.684983		CAPZB	0.635483
			RPN2	2.45532		PRND	-2.75415		C10orf26	0.345747														CDKN3	-0.380908		FAM102B	-0.692645		RPGRIP1L	-0.38417		COA3	-0.220457		C6orf106	0.758848		CES2	0.729952		C3orf79	-0.158456		CARD14	0.347333
			RPP14	-0.983356		PROSER1	0.494677		C10orf28	0.0589142														CDS1	-0.552031		FAM107A	0.526358		RPL14	0.203978		COA5	-0.1654		C6orf120	-0.631403		CES5A	0.314453		C3orf80	-0.964377		CARD16	0.206229
			RPS4Y1	-3.07637		PRPF38A	-0.626124		C10orf32	-0.415646														CDS2	-0.238874		FAM110B	-0.452824		RPL22	0.147543		COBL	0.209254		C6orf123	0.250983		CETN1	0.258963		C4orf17	0.462418		CARD6	0.476399
			RPS4Y2	-2.42274		PRPF38B	0.877632		C10orf33	0.286501														CDYL	0.10732		FAM111A	0.492394		RPL34	0.106588		COCH	-0.315047		C6orf136	-1.13259		CETN2	-1.28789		C4orf19	0.562255		CARHSP1	0.297621
			RPS6KA3	0.895677		PRPF4B	1.06163		C10orf35	-1.28519														CDYL2	-0.500815		FAM118A	0.400698		RPL7L1	-0.124011		COG1	-0.321292		C6orf164	-0.297964		CFDP1	-1.29986		C4orf27	-1.22523		CARKD	-1.38712
			RPS6KA5	-1.37527		PRR13	-0.845261		C10orf38	1.52027														CEBPA	0.319803		FAM120A	0.15272		RPS10P7	0.315716		COG2	0.267417		C6orf223	0.444323		CFL2	-0.744936		C4orf29	0.320597		CARM1	0.789088
			RPS6KB1	-1.03188		PRR22	-0.976684		C10orf39	0.273875														CEBPB	0.555675		FAM122A	-0.279742		RPS25	0.191132		COG3	-0.334124		C6orf226	-0.349982		CFLAR	0.514832		C4orf3	0.866313		CARS	0.265524
			RPS6KB2	-1.18946		PRR7	-0.978641		C10orf4	-0.0354351														CEBPD	0.838169		FAM126B	-0.568073		RPS27L	0.289617		COL12A1	-0.360204		C6orf25	-0.340117		CGA	0.376074		C4orf33	-0.197966		CARS2	-0.499089
			RRBP1	0.594784		PRRT3	-1.66211		C10orf40	0.00307422														CEBPZOS	-0.427751		FAM127A	-0.281685		RPS28	0.149682		COL1A1	-0.230122		C6orf57	-0.613003		CGGBP1	-0.784765		C4orf47	0.361984		CARTPT	-1.61809
			RRP1	-1.03348		PRSS23	-0.912699		C10orf44	-0.0216346														CECR1	0.425757		FAM131A	-0.522563		RPS29	0.281482		COL21A1	0.581668		C6orf62	-0.671729		CGN	0.460721		C5orf15	-0.411671		CASC10	0.764665
			RSL1D1	-1.02622		PRTFDC1	-1.01511		C10orf46	-0.174496														CECR2	0.554008		FAM131B	-0.350035		RPS6	0.177721		COL23A1	-0.284258		C6orf89	0.213256		CGREF1	-0.55554		C5orf24	1.66259		CASC17	0.18937
			RSPH3	-0.704469		PSIP1	-1.09849		C10orf47	0.0254417														CECR6	-0.548027		FAM134A	-0.35568		RPS6KA5	0.270126		COL25A1	-0.205973		C7orf26	-0.493822		CGRRF1	-0.721982		C5orf28	-0.319524		CASC4	1.16693
			RSU1	-1.30295		PSMA3-AS1	1.08966		C10orf49	0.0141623														CELF1	-0.395892		FAM155B	-0.235742		RPUSD3	-0.326166		COL26A1	-0.545852		C7orf50	-1.01931		CHAC1	0.486566		C5orf34	-0.296182		CASC5	0.270857
			RTF2	-1.23762		PSMB1	-0.633349		C10orf54	0.0652206														CELF2	-0.410698		FAM161B	0.217947		RQCD1	-0.318136		COL27A1	0.652407		C8G	-0.37949		CHAF1A	-0.288863		C5orf47	-0.282517		CASD1	-1.49079
			RTN3	-1.00418		PSMB10	-0.543829		C10orf55	-0.00401662														CELF3	-0.242363		FAM162A	-0.333711		RSAD1	0.247015		COL2A1	-0.179917		C8orf33	-1.39172		CHCHD1	-0.781852		C5orf56	1.02833		CASK	-1.04964
			RUFY3	-0.993168		PSME1	-0.433351		C10orf56	2.86489														CELF4	-0.343282		FAM173A	-0.253737		RSBN1	0.237882		COL5A3	0.430476		C8orf46	-1.51722		CHCHD2	-1.34633		C5orf63	0.603761		CASKIN1	0.765051
			RUVBL1	-1.46758		PSTK	0.571152		C10orf57	-0.0475367														CELF5	-0.501224		FAM174A	-0.472068		RSPH9	-0.244889		COL6A1	-0.132841		C8orf49	0.158205		CHCHD3	-0.283177		C5orf66	0.613017		CASKIN2	0.381716
			RWDD4	-0.890279		PTGER1	-0.96456		C10orf58	0.582127														CELF6	-0.307957		FAM174B	-0.384476		RTBDN	-0.208577		COLCA2	0.505663		C8orf58	-0.273232		CHCHD4	-0.655289		C6orf106	-0.333925		CASP10	0.385128
			RXRG	-0.915115		PTGES	1.15075		C10orf59	0.0781663														CELSR1	-0.166045		FAM181A	0.314293		RTF1	-0.320198		COPA	0.172622		C8orf59	-1.42662		CHCHD5	-0.29918		C6orf120	-0.594897		CASP2	0.37462
			RYK	-0.91376		PTGES3	0.967152		C10orf6	-0.010297														CELSR2	-0.17163		FAM181B	0.467366		RTN4RL1	-0.381984		COPB1	0.226437		C8orf66	0.249327		CHCHD6	-1.17043		C6orf132	-0.729294		CASP6	0.89145
			S100PBP	0.719855		PTPN1	-0.934742		C10orf62	0.0298434														CEND1	-0.409196		FAM188A	-0.307018		RTN4RL2	-0.582823		COPE	-0.169255		C8orf74	0.316769		CHCHD7	-0.688069		C6orf136	-1.22347		CASP8	0.605651
			SAMD4B	-0.599444		PTPN13	1.18715		C10orf65	0.0456832														CENPB	0.37691		FAM189A2	0.507123		RUNDC3A	-0.281449		COPG1	-0.256754		C8orf82	-0.627502		CHD1	0.743035		C6orf164	-0.334604		CASP8AP2	-0.642933
			SAP30	0.811841		PTPN22	0.71571		C10orf67	0.00406799														CENPBD1	-0.196258		FAM198B	0.434693		RUNX2	0.449532		COPG2IT1	-0.316902		C9	-0.325772		CHD2	-1.39217		C6orf223	-0.653777		CASQ2	0.629634
			SARAF	-1.58664		PTPRA	-0.625003		C10orf72	0.431701														CENPBD1P1	-0.222849		FAM19A1	-0.916663		RUSC1-AS1	0.392828		COPS3	-0.293666		C9orf114	-1.14051		CHD4	0.949682		C6orf48	-0.514739		CASR	0.349947
			SCAF11	-1.30119		PTPRJ	-0.712609		C10orf75	0.051961														CENPL	0.164049		FAM19A2	-0.993998		S100A4	0.438963		COPS4	-0.374282		C9orf116	-0.336307		CHD6	-0.616263		C6orf62	0.771142		CASS4	0.342145
			SCAF8	-0.530563		PTPRS	-0.896949		C10orf76	0.0900571														CENPU	0.160428		FAM208A	0.370327		S100A8	1.76029		COPS6	-0.126248		C9orf117	0.515165		CHD7	0.409715		C6orf89	0.463521		CAST	-0.396955
			SCIN	1.53563		PTRH2	0.585109		C10orf83	-0.366886														CENPV	-0.248245		FAM210A	-0.370383		S100A9	0.749428		COPS7A	-0.45689		C9orf142	-0.602481		CHD9	1.2527		C7orf13	-0.324406		CAT	-0.468657
			SCO1	-0.898794		PTTG1	1.04154		C10orf85	0.073867														CENPW	-0.478823		FAM213A	0.311127		SAFB2	0.32014		COPS7B	-0.127672		C9orf156	0.420622		CHERP	0.604074		C7orf50	-1.09148		CATIP-AS1	0.3389
			SCOC	-1.11178		PTTG2	1.12285		C10orf88	-0.21792														CEP104	0.233753		FAM216A	-0.698629		SAMD14	-0.28755		COPS8	-0.233		C9orf16	-1.64047		CHGB	-2.25705		C7orf57	-0.209854		CATSPER1	0.241354
			SCP2	-1.61294		PURB	-0.632838		C10orf90	0.0220749														CEP112	0.228485		FAM216B	0.518471		SAMD4A	0.418137		COPZ1	-0.302347		C9orf24	-1.23788		CHIC1	-0.869395		C7orf69	0.284962		CATSPERG	0.33614
			SCRN2	-0.817669		PURG	1.19149		C10orf92	-0.0997706														CEP120	0.241633		FAM219A	-0.185589		SAMHD1	0.459183		COQ2	-0.190428		C9orf3	0.487094		CHIC2	-0.488897		C7orf73	0.53946		CBFA2T2	1.44775
			SCYL2	0.828729		PWP1	-0.656873		C10orf95	0.269748														CEP128	0.214219		FAM32A	-0.16229		SAMM50	-0.210155		COQ4	-0.207871		C9orf47	0.46261		CHID1	-0.62688		C8orf34	-0.202936		CBL	-0.550589
			SDHA	-1.21854		PYCR1	1.37173		C10orf97	-0.274452														CEP135	0.239122		FAM3C	-0.601281		SAMSN1	0.357618		COQ7	-0.249151		C9orf62	0.411744		CHKA	-0.767599		C8orf37	0.518171		CBLN1	0.204639
			SDHAF4	-0.923344		PYCR2	-0.692695		C11orf10	0.200839														CEP152	0.154638		FAM49A	-0.444172		SARM1	-0.196569		COQ9	0.241225		C9orf85	0.727852		CHML	-0.162416		C8orf44	-0.591159		CBLN2	-1.13957
			SDHAP1	-0.877028		PYCR3	-1.4657		C11orf17	-0.192254														CEP162	0.148933		FAM49B	-0.486548		SASH1	0.479327		CORO1A	-0.462294		C9orf89	-1.0487		CHMP1B	-0.679529		C8orf46	-1.41364		CBLN3	0.58445
			SDHC	-1.38912		PYROXD1	-0.906		C11orf2	0.207415														CEP164	0.362168		FAM50B	-0.255173		SASS6	0.149117		CORO1C	0.162742		C9orf9	-0.829649		CHMP2A	-1.78603		C8orf82	0.438039		CBLN4	-1.15743
			SEC14L1	-1.05237		PYROXD2	-0.547363		C11orf24	-0.415917														CEP170B	-0.435626		FAM65C	0.744331		SAT1	0.376897		CORO2A	-0.312836		CA1	0.37806		CHMP2B	-1.15435		C8orf88	-1.43094		CBR1	-0.651492
			SEC14L2	-1.59337		QDPR	-0.615635		C11orf30	0.162874														CEP19	-0.287013		FAM69B	-0.321166		SAV1	0.288804		CORT	-0.411118		CA10	-1.70933		CHMP4B	-1.08481		C9	-0.381861		CBR3	-0.626876
			SEC24C	-1.19653		QKI	0.977284		C11orf31	-4.86073														CEP350	0.40066		FAM71E1	-0.290033		SCAF11	0.269952		COTL1	0.349113		CA11	-2.75988		CHMP5	-0.965935		C9orf117	0.246739		CBR4	1.45069
			SELENBP1	-1.47361		QSER1	-0.614329		C11orf32	-1.00988														CEP41	-0.346502		FAM78B	-0.517862		SCFD2	-0.199051		COX10	-0.24421		CA12	0.360433		CHMP7	-0.599607		C9orf16	-0.552247		CBS	0.407178
			SELENOO	0.53362		QTRT1	-0.611063		C11orf41	-0.599701														CEP44	0.449569		FAM84A	-0.681938		SCG3	-0.383847		COX15	-0.278231		CA2	1.23947		CHN1	-0.724811		C9orf172	-1.01504		CBX1	-1.16558
			SELL	-0.933425		RAB11FIP5	0.787562		C11orf46	-0.08446														CEP57L1	-0.171624		FAM84B	0.461829		SCIN	0.205357		COX18	-0.207092		CA5B	0.386522		CHP1	-1.2578		C9orf24	-0.735726		CBX3	-0.726793
			SEMA7A	-0.933642		RAB14	-0.995583		C11orf48	-0.0649798														CEP63	0.173145		FAM98A	-0.327964		SCN3B	-0.698184		COX20	0.289722		CA7	0.273082		CHRDL2	0.370792		C9orf40	-0.576629		CBX5	0.208845
			SENP3	0.838841		RAB22A	0.524082		C11orf49	-0.405277														CEP68	-0.309335		FAM98C	-0.224879		SDHAF1	-0.150627		COX5A	-0.420819		CA8	0.371312		CHRM1	-1.2688		C9orf57	-0.192698		CBX7	-0.836276
			SEPHS1	-1.48144		RAB24	0.6299		C11orf51	-0.327183														CEP76	-0.201396		FANCB	0.236418		SDHC	-0.219946		COX6A1	-0.147062		CA9	0.421974		CHRM2	0.340665		C9orf64	1.5531		CBX8	0.387812
			SEPT5	-1.12798		RAB31	0.526234		C11orf52	0.0226671														CEP78	0.431387		FANCM	-0.191058		SEC14L4	0.164069		COX6B1	-0.131784		CAAP1	-0.638773		CHRNA10	0.29597		C9orf69	0.570624		CBY1	-0.930188
			SERP1	0.894989		RAB3IP	0.879086		C11orf53	0.0306767														CEP95	0.298017		FAP	0.401351		SEC22C	0.242384		COX7B	-0.291024		CABIN1	-0.834914		CHRNA3	0.235641		C9orf72	-0.261372		CCAR2	-1.48082
			SERPINA3	1.43126		RAB4B	-0.872159		C11orf54	0.206286														CEPT1	0.311793		FAR2	-0.606861		SEMA4F	-0.258673		COX8A	-0.192146		CABLES1	0.640533		CHRNB2	-0.458453		C9orf91	-1.11506		CCBE1	0.261849
			SERPIND1	0.632893		RAB9A	0.654733		C11orf55	-0.00431164														CERCAM	0.878106		FARSA	-0.430964		SEMA5B	-0.292815		CP	0.538603		CABP1	-1.93905		CHST10	-1.05689		CA1	0.307526		CCBL1	0.856726
			SERPINI2	1.41858		RABAC1	0.710012		C11orf56	-0.126689														CERS2	0.580567		FARSB	-0.327682		SEPP1	0.559742		CPEB4	0.32192		CABP4	0.57099		CHST11	1.69814		CA10	-2.3524		CCBL2	-0.976756
			SET	-1.2981		RABGEF1	0.600795		C11orf57	-0.0590017														CERS6	-0.443259		FAS	0.408423		SEPT7	-0.480928		CPLX2	-0.634597		CACFD1	0.560898		CHTOP	-0.732427		CA12	0.676374		CCDC104	-1.17247
			SEZ6	0.575093		RABL6	0.914671		C11orf58	-0.0159766														CFC1	-0.217214		FASN	-0.274993		SERPINA1	0.954078		CPM	0.65291		CACHD1	0.713635		CIAO1	-0.333007		CA2	1.01552		CCDC106	0.486505
			SF3B3	0.688179		RACGAP1	0.631151		C11orf59	-0.138779														CFDP1	-0.172576		FASTKD2	-0.386729		SERPINA5	0.254063		CPNE1	0.196935		CACNA1B	-1.05788		CIAPIN1	-0.937505		CA3	-0.200756		CCDC108	0.431691
			SFMBT1	0.516882		RAD21	0.757748		C11orf60	-0.127607														CFHR2	0.143091		FAXC	-0.664997		SESN1	0.250799		CPNE3	0.330307		CACNA1C	-0.46216		CIB1	-0.89914		CA6	-0.308696		CCDC11	0.781178
			SFXN2	-0.827959		RAD51B	-0.615536		C11orf61	0.115037														CFI	0.834562		FBF1	0.1744		SESTD1	0.196603		CPNE4	-0.427109		CACNA1D	-0.668678		CIB2	0.194573		CA8	-0.381308		CCDC113	-1.25627
			SFXN3	-0.758991		RAD51C	-0.777364		C11orf67	0.363787														CFL1	-0.149936		FBLL1	-0.609813		SETD3	0.25616		CPNE5	-0.500197		CACNA1E	-1.49113		CINP	-0.793107		CAB39	-1.54594		CCDC114	0.418931
			SGSM1	-1.81335		RAMP2	-0.734336		C11orf70	0.0277162														CFL2	0.452923		FBLN7	-0.399297		SETD7	-0.192442		CPNE6	-0.186043		CACNA1G	-0.701995		CIPC	-1.31384		CABLES1	1.07979		CCDC117	0.420504
			SGTA	-1.05372		RAMP2-AS1	-0.958097		C11orf71	-0.0209946														CFLAR	0.372484		FBXL17	-0.242223		SEZ6	-0.316548		CPNE8	-0.283818		CACNA1I	-0.817037		CIRBP	-0.878074		CABLES2	-0.507192		CCDC12	-0.756445
			SH3BGRL2	-0.688387		RANBP17	-0.919741		C11orf73	-0.303621														CGREF1	-0.658391		FBXL2	-0.39688		SEZ6L	-0.313159		CPNE9	-0.277062		CACNA1S	-0.32758		CIRBP-AS1	0.306328		CABP1	-1.19011		CCDC124	-0.338374
			SH3D21	0.865586		RANBP2	0.631498		C11orf74	-0.238929														CHAC1	-0.478028		FBXL7	0.318826		SFTPD	-0.226305		CPQ	0.414317		CACNA2D2	0.246802		CIRH1A	-1.28273		CABP2	-0.370579		CCDC125	0.57413
			SH3RF1	0.703525		RAP2C-AS1	-0.853569		C11orf75	0.0426092														CHAC2	-0.237867		FBXO11	-0.25955		SGIP1	-0.377728		CPS1	0.213467		CACNA2D3	-1.60544		CISD1	-0.713436		CABP4	-0.483547		CCDC129	0.236459
			SHARPIN	-0.966495		RAPGEF2	0.477182		C11orf77	0.0317245														CHAMP1	-0.171008		FBXO16	-0.457119		SGK223	-0.310194		CPSF6	-0.273672		CACNA2D4	0.328812		CIZ1	-0.273373		CABP7	-0.515964		CCDC130	0.402725
			SHMT1	-1.03666		RARS2	-0.767668		C11orf79	0.265951														CHCHD1	-0.30704		FBXO22	-0.234808		SGSM2	-0.163622		CPSF7	0.181151		CACNB1	-0.522597		CKAP2	-0.162		CABYR	-1.22646		CCDC132	-1.51788
			SHQ1	-0.666169		RASD1	0.944125		C11orf80	-0.0867166														CHCHD10	-0.280674		FBXO25	-0.19391		SGSM3	-0.306202		CPT1C	-0.140677		CACNB2	-0.429317		CKAP5	-0.787278		CACFD1	0.702825		CCDC136	-1.42389
			SIGLEC1	-0.881959		RASSF1	0.804908		C11orf9	1.85714														CHCHD2	-0.243839		FBXO3	-0.261639		SH2D3C	-0.206987		CPVL	0.430596		CACNB3	-1.07236		CKB	-0.752104		CACHD1	0.474515		CCDC141	0.26021
			SIRPA	1.14163		RBBP4	0.781255		C12orf10	-0.232259														CHCHD3	-0.192228		FBXO30	0.335587		SH2D5	-0.444638		CR1	0.305984		CACNG2	-1.71538		CLASP1	-0.695683		CACNA1B	-1.19464		CCDC144A	0.328706
			SIVA1	0.68536		RBBP8	-0.989158		C12orf24	-0.585866														CHCHD4	-0.167938		FBXO32	0.326093		SH3TC1	0.541459		CRB1	0.504572		CACNG3	-1.92822		CLASP2	-0.828251		CACNA1C	-0.816186		CCDC149	0.384044
			SIX4	1.08616		RBKS	-1.39795		C12orf26	0.0217535														CHCHD6	-0.535221		FBXO8	0.324247		SHF	-0.224022		CRB2	0.39568		CACNG4	-0.396319		CLCA2	-0.221801		CACNA1D	-0.952136		CCDC15	0.455813
			SLAIN2	0.604266		RBM12	-0.730846		C12orf29	-0.162471														CHD1	0.382006		FBXO9	-0.410947		SHISA3	0.187932		CREB1	0.175013		CACNG6	0.923589		CLCN2	0.282874		CACNA1E	-0.9686		CCDC150	0.38801
			SLAMF8	1.8638		RBM15	0.778408		C12orf30	-0.0573895														CHD1L	0.258735		FBXW2	-0.296548		SHISA8	-0.306135		CREB3L1	-0.340019		CACNG8	-0.96733		CLCN3	-0.816407		CACNA1G	0.429878		CCDC151	1.25502
			SLC12A8	-1.49777		RBM3	-2.49066		C12orf32	-0.191588														CHD2	0.194832		FBXW4	0.287927		SHISA9	-0.366877		CREB3L2	0.435856		CACTIN	-0.576178		CLCN4	-0.98688		CACNA1I	-0.485973		CCDC152	1.68521
			SLC16A12	-1.5298		RBM43	-1.3202		C12orf34	0.1627														CHD3	-0.309991		FBXW5	-0.204429		SIRT1	0.329391		CREBBP	0.247607		CACUL1	0.239798		CLCN5	0.19951		CACNA2D3	-2.16222		CCDC157	0.332982
			SLC16A4	-0.880821		RBMX	-0.671983		C12orf35	0.0999245														CHD4	0.293798		FBXW7	-0.652196		SIRT2	0.446438		CREBL2	0.225121		CACYBP	-0.832176		CLCN6	-0.698339		CACNB1	0.66767		CCDC163P	0.485172
			SLC20A1	-0.900632		RBP1	-0.8995		C12orf39	0.0501628														CHD5	-0.460576		FCGBP	0.6887		SIX4	0.295266		CREBRF	0.405426		CAD	-0.718861		CLCN7	0.4637		CACNB2	1.37314		CCDC168	0.305089
			SLC22A23	1.3238		RBPJ	0.673915		C12orf4	-0.0949047														CHD7	0.5981		FCGR2B	0.421503		SLA	0.453799		CREG2	-0.737308		CADM1	0.776031		CLDN15	0.47879		CACNB3	-0.73591		CCDC169	0.302676
			SLC25A12	-2.0665		RCC2	0.639457		C12orf41	-0.0634132														CHD9	0.286775		FCGR2C	0.541927		SLAIN2	0.211345		CREM	-0.105639		CADM2	-0.491009		CLDN17	0.261882		CACNG2	-0.391761		CCDC178	0.454656
			SLC25A24	0.710025		RDM1	-1.18743		C12orf42	-0.00575099														CHDH	0.483795		FCGRT	0.41661		SLC11A1	0.195812		CRH	-1.63937		CADM3	-0.630875		CLDN18	0.296806		CACNG3	-1.69343		CCDC181	0.803941
			SLC25A25	-1.34045		RECK	-1.48421		C12orf43	-0.492671														CHEK1	0.284966		FDX1L	-0.331451		SLC11A2	0.250422		CRHBP	-0.692977		CADM3-AS1	0.42945		CLDN19	0.251745		CACNG4	-0.455668		CCDC184	-0.934963
			SLC25A37	1.02716		RELL2	0.942168		C12orf45	-0.138074														CHERP	0.11516		FECH	-0.276395		SLC15A3	0.273341		CRHR1	-0.443548		CADM4	-0.330392		CLDN3	0.291098		CACNG6	0.605288		CCDC185	-0.208769
			SLC25A43	-1.69246		REX1BD	-0.506486		C12orf48	-0.00559407														CHGA	-0.620718		FEN1	-0.426646		SLC16A2	-0.248447		CRIP2	-0.385907		CADPS	-1.82477		CLDN4	0.277719		CACNG7	-0.383394		CCDC25	-0.519206
			SLC26A6	0.77262		RFESD	-0.863967		C12orf49	-0.429688														CHGB	-1.05594		FER	0.167046		SLC17A7	-0.371308		CRIPAK	0.333779		CALB1	-1.69356		CLDN6	-0.455646		CACNG8	0.225969		CCDC26	0.18468
			SLC2A9	-0.47621		RFLNB	1.04741		C12orf5	-0.185594														CHI3L1	1.14513		FERMT2	0.369785		SLC19A3	0.319146		CRIPT	0.351298		CALB2	-0.861939		CLDN7	0.260273		CACTIN	0.44648		CCDC28A	-1.44735
			SLC30A9	-0.837007		RFPL2	0.775924		C12orf50	-0.00661187														CHIC1	-0.330979		FGD2	0.269591		SLC1A7	0.375826		CRKL	-0.508154		CALCA	-0.352678		CLDND1	-1.23189		CACUL1	-0.568803		CCDC28B	0.415794
			SLC31A1	-1.37314		RFTN1	-0.43772		C12orf51	-0.298615														CHID1	-0.234181		FGD4	0.296796		SLC25A11	-0.384239		CRMP1	-0.373148		CALCOCO2	0.860407		CLEC1A	0.407356		CACYBP	-0.777767		CCDC30	0.424148
			SLC31A2	0.932314		RGMB-AS1	-0.562229		C12orf52	-0.230299														CHL1	-0.616464		FGD6	0.488711		SLC25A15	-0.207245		CROT	-0.40954		CALCRL	0.418353		CLEC2L	-0.970673		CADM1	0.712847		CCDC33	0.347919
			SLC35A5	-1.31571		RGP1	-1.02962		C12orf54	-0.00747429														CHM	-0.373665		FGF12	-1.10641		SLC25A22	-0.340775		CRTAP	0.311416		CALD1	0.822273		CLEC4M	-0.228752		CADM3	-0.720992		CCDC34	-1.37707
			SLC35C1	0.73431		RGPD1	1.34806		C12orf57	-0.761783														CHML	-0.607734		FGF13	-0.957278		SLC25A28	0.34516		CRTC3	0.30273		CALHM2	-0.693862		CLEC7A	0.349153		CADM4	-0.664438		CCDC36	0.387886
			SLC36A4	0.93113		RGPD2	1.26436		C12orf59	-0.0249154														CHMP1B	-0.283682		FGF14	-0.380772		SLC25A44	-0.237937		CRY1	0.39681		CALM1	-0.722252		CLGN	-0.715087		CADPS	-2.57552		CCDC47	-0.665939
			SLC39A1	-0.623028		RGPD5	0.815912		C12orf62	-0.687104														CHMP4B	-0.326674		FGF2	0.625787		SLC27A4	-0.33034		CRY2	-0.347544		CALML5	-0.483364		CLIC5	0.198886		CADPS2	-1.00148		CCDC50	-0.962122
			SLC39A3	-1.01618		RGS22	-2.36176		C12orf65	-0.0840756														CHMP5	-0.281189		FGF9	-0.768209		SLC30A3	-0.556174		CRYAB	0.588868		CALN1	-2.30632		CLIP1	1.59929		CAHM	0.701685		CCDC53	-0.989765
			SLC39A6	-1.19699		RGS4	0.791192		C13orf1	-0.421428														CHN1	-0.520387		FGL1	0.194641		SLC30A9	-0.336402		CRYBA2	-0.187854		CALU	0.328308		CLIP3	-0.546414		CALB1	-2.09591		CCDC57	0.362325
			SLC4A10	-1.69252		RHBDD1	-0.60585		C13orf15	4.10612														CHORDC1	-0.397336		FH	-0.287855		SLC35A2	-0.310173		CRYBB1	-0.155346		CALY	-2.75022		CLK1	-0.868085		CALCA	-0.404146		CCDC6	-1.23864
			SLC4A2	-1.67615		RIBC1	-1.20394		C13orf16	-0.144														CHP1	-0.378405		FHL2	-0.915333		SLC35B1	-0.27102		CRYBG3	0.422698		CAMK1	-1.22633		CLK2	-0.407364		CALCOCO2	0.670195		CCDC62	0.348451
			SLC5A3	1.23084		RIMKLA	0.658489		C13orf18	-0.050806														CHPF2	-0.224453		FIBP	-0.447236		SLC38A2	0.362615		CRYM	-0.805701		CAMK1D	-0.480237		CLK4	-0.666395		CALD1	2.40691		CCDC66	0.261504
			SLC6A20	-1.5505		RMDN1	-1.08647		C13orf21	-1.32805														CHRAC1	0.342064		FIG4	-0.206176		SLC38A7	-0.209797		CRYZL1	-0.168606		CAMK1G	-1.36374		CLN5	-0.648248		CALM1	-3.02494		CCDC69	0.627011
			SLC9A1	-0.696683		RMI2	-0.82529		C13orf23	-0.0916161														CHRDL1	-0.406705		FKBP11	-0.337004		SLC39A3	-0.315795		CSF1	0.30302		CAMK2A	-0.355615		CLN8	0.714093		CALML3	0.296265		CCDC7	0.48457
			SLCO1A2	-1.42178		RNASE2	0.919296		C13orf27	-0.0614286														CHRM1	-0.866073		FKBP15	0.354811		SLC39A7	-0.233916		CSF2RA	0.191322		CAMK2B	-1.21755		CLNK	0.358663		CALML4	0.516233		CCDC71	0.32676
			SLTM	0.647776		RND1	1.13468		C13orf30	-0.00396986														CHRM2	-0.202902		FKBP1B	-0.635951		SLC39A9	-0.159832		CSF2RB	0.337465		CAMK2D	-0.6821		CLNS1A	-1.13002		CALR	-0.549256		CCDC79	0.295008
			SLU7	0.516452		RNF141	-0.506007		C13orf31	-0.0387922														CHRM3	-0.676855		FKBP3	-0.182416		SLC44A5	-0.358721		CSF3R	0.324733		CAMK2G	-0.877514		CLP1	0.261968		CALU	0.623575		CCDC8	0.53644
			SMARCA2	-0.96609		RNF181	-0.513139		C13orf33	0.0788823														CHRNA3	-0.218933		FKBP5	0.821235		SLC45A1	-0.300558		CSGALNACT2	0.271368		CAMK2N1	-0.745436		CLPP	-0.492064		CALY	-1.865		CCDC81	0.359244
			SMARCA4	-1.49784		RNF215	-0.932973		C14orf100	-0.0552159														CHRNA4	-0.224406		FKBP8	-0.227895		SLC46A3	0.244691		CSK	0.241111		CAMK2N2	-0.874109		CLPTM1L	-1.70667		CAMK1	-0.743558		CCDC82	-0.591707
			SMARCD1	-0.753064		RNF31	-0.64685		C14orf101	-0.0622638														CHRNB2	-0.245407		FKRP	-0.248529		SLC52A2	-0.231722		CSMD1	-0.462348		CAMKK1	-0.598337		CLSTN1	-0.534809		CAMK1G	-1.42666		CCDC85B	-1.2373
			SMC1A	0.709648		RNF6	0.572289		C14orf102	0.0334376														CHRNE	-0.107981		FLAD1	-0.26669		SLC5A11	0.506783		CSNK1A1	0.149525		CAMKK2	-0.989059		CLSTN2	-1.03701		CAMK2B	-1.43566		CCDC88A	-1.20637
			SMIM12	-1.29492		ROBO2	-1.96302		C14orf104	-0.0313416														CHST1	-0.366364		FLI1	0.420917		SLC6A17	-0.414941		CSNK1D	-0.299531		CAMKV	-0.886256		CLTA	-0.923077		CAMK2D	-1.23343		CCDC88C	0.442464
			SMIM7	-0.750246		ROCK1	0.495707		C14orf105	0.00573482														CHST11	0.265779		FLJ32255	0.192682		SLC8A2	-0.48288		CSNK2A1	-0.186918		CAMSAP1	-1.06713		CLTB	-1.19285		CAMK2G	-0.929506		CCDC90B	-1.03033
			SMNDC1	0.687196		RORA	1.12492		C14orf106	-0.0347683														CHST14	0.268122		FLJ38717	0.246584		SLC8A3	-0.318004		CSPG5	-0.367856		CAMSAP2	0.449162		CLTC	-1.16984		CAMK2N1	-0.72988		CCDC91	-0.953173
			SMS	-0.398333		RP9P	1.02758		C14orf108	-0.0589121														CHST2	-0.478932		FLJ41170	-0.416128		SLCO1A2	0.479824		CSRNP2	-0.252867		CAMSAP3	-0.345681		CLTC-IT1	0.446953		CAMK2N2	0.352424		CCDC92	-0.832083
			SMYD3	-0.935928		RPA3	-0.685106		C14orf109	-0.0780623														CHST3	0.469278		FLRT3	-0.600978		SLCO3A1	0.1926		CSRNP3	-0.460572		CAMTA1	0.332207		CLU	-1.09276		CAMK4	-1.03699		CCDC93	0.406298
			SNAI3-AS1	1.73935		RPAIN	-1.07388		C14orf112	-0.553489														CHST6	0.899611		FLT1	0.146606		SLIT1	-0.476628		CSRP1	0.644065		CAMTA2	-1.18618		CLUAP1	-0.759213		CAMKK1	-1.56053		CCHCR1	0.432753
			SNIP1	-1.25685		RPL10	-0.580546		C14orf119	0.0142938														CHSY3	-0.31849		FMNL3	0.455817		SLIT3	-0.276081		CST7	0.208		CAND1	-0.635015		CLUHP3	0.542762		CAMKK2	-1.89516		CCK	-1.91403
			SNRNP70	-1.80893		RPL10A	-0.775041		C14orf121	0.0645787														CIAO1	-0.255586		FMO2	0.381528		SLMO1	0.169311		CSTA	0.336718		CAND1.11	0.252634		CLVS1	-0.40414		CAMKMT	0.385718		CCKAR	0.286404
			SNTA1	-0.919134		RPL15	1.00976		C14orf122	-0.344688														CIAPIN1	-0.436897		FNDC5	-0.610615		SLN	-0.369362		CSTF1	-0.311828		CAND2	-1.80369		CLYBL-AS2	0.179694		CAMKV	-1.584		CCKBR	-0.962947
			SNU13	-0.694398		RPL23AP82	-1.93968		C14orf124	0.409593														CIB1	0.275739		FOCAD	-0.631949		SLX4	-0.172458		CSTF2	-0.132915		CANT1	-0.609255		CMAHP	-0.195807		CAMP	-0.340561		CCL13	0.433567
			SNURF	-1.24254		RPL28	1.23762		C14orf126	-0.0915497														CIDEA	-0.284769		FOXJ1	0.44427		SMA4	0.590753		CTBP1-AS2	-0.232774		CANX	-0.38703		CMAS	-1.39132		CAMSAP1	-0.820336		CCL16	0.442878
			SNX10	1.14082		RPP40	-0.835542		C14orf129	-0.177955														CIDEB	0.170858		FOXK2	-0.227381		SMAD3	-0.284398		CTBP2	0.399576		CAP1	-1.1303		CMBL	0.858298		CAMSAP2	0.462603		CCL17	0.450086
			SNX17	-1.9118		RPS4Y1	-3.31956		C14orf130	-0.05161														CIDEC	-0.207374		FOXN3	0.245187		SMAD5	0.320302		CTC1	-0.248557		CAP2	-1.5099		CMC2	-0.597399		CAMTA1	-2.21494		CCL19	0.42604
			SNX19	-0.701395		RPS4Y2	-2.5184		C14orf135	0.0368392														CIITA	0.312976		FOXO1	0.435267		SMARCC1	0.307731		CTCF	0.147903		CAPN1	-0.864094		CMC4	-0.483422		CAMTA2	0.374723		CCL2	0.329161
			SNX9	-1.14426		RPS6KA3	0.900124		C14orf138	-0.220174														CILP2	-0.145597		FOXO3	0.202403		SMKR1	-0.366034		CTDSP2	0.388036		CAPN13	0.224419		CMIP	1.17198		CAND1	-1.06861		CCL28	0.341202
			SOAT1	-0.813582		RRP1B	-0.853877		C14orf140	0.0183916														CINP	-0.204497		FOXP1	0.316527		SMPD3	-0.273783		CTDSPL2	-0.357377		CAPN14	-0.127738		CMKLR1	0.229958		CANX	-0.230333		CCL4	0.238788
			SOD2	1.387		RSAD2	-1.48113		C14orf147	0.558049														CIRBP	0.279563		FOXRED1	-0.188059		SMUG1	-0.247644		CTH	-0.21059		CAPN15	-0.905565		CMPK1	-1.67614		CAP1	-1.14839		CCL5	0.483201
			SON	-1.10499		RSC1A1	-0.710959		C14orf148	-0.0128912														CIRH1A	-0.332377		FPR3	0.221673		SNAI3-AS1	-0.248384		CTIF	-0.133266		CAPN2	0.648176		CMSS1	-0.758166		CAP2	-1.5524		CCM2	-1.00054
			SORBS2	-0.593126		RSL1D1	1.13055		C14orf152	0.451069														CISD1	-0.542846		FRAS1	-0.927667		SNAP23	0.382733		CTNNA1	0.13583		CAPN3	-0.323489		CMTM4	0.255658		CAPG	0.502093		CCNA1	-0.971699
			SORBS3	0.545813		RSPH14	-0.69961		C14orf153	-0.0172843														CISD2	-0.226447		FRMD4A	-0.231865		SNIP1	-0.216077		CTNNB1	0.302094		CAPN5	-0.423412		CMTM8	0.697336		CAPN1	1.24954		CCNB1	-0.762747
			SOX6	-1.17391		RTL8A	-0.738275		C14orf155	0.00928304														CISD3	-0.155818		FRMD6	0.435858		SNRNP48	0.252502		CTNNBIP1	-0.19034		CAPN7	-0.358703		CMYA5	-0.716753		CAPN10	0.406783		CCNB1IP1	-0.807064
			SPAG17	0.793629		RUNX2	0.694855		C14orf156	-0.308613														CITED1	-0.469232		FRMPD4	-0.690259		SNX27	0.23187		CTPS2	0.36305		CAPNS1	-1.90015		CNBP	-1.40569		CAPN13	-0.224465		CCNB2	0.321197
			SPAG5-AS1	0.649315		RUSC1-AS1	-1.01155		C14orf159	0.120687														CITED2	-0.871602		FRRS1L	-0.538517		SNX9	0.195791		CTSC	0.526234		CAPRIN1	0.866515		CNDP2	0.335629		CAPN15	-0.620709		CCNC	-0.849949
			SPAG7	-1.0628		RWDD2B	-1.09507		C14orf169	-0.0732892														CKAP4	-0.253353		FRS3	-0.210401		SOAT1	0.305341		CTSH	0.513992		CAPRIN2	-0.675288		CNFN	0.233557		CAPN2	0.665793		CCND2	-0.552201
			SPAG9	-1.13497		RYBP	0.658326		C14orf172	-0.0552863														CKAP5	-0.223872		FSCN1	-0.283309		SORBS2	-0.293238		CTSS	0.650934		CAPS	0.568391		CNGA4	0.275068		CAPN3	1.52364		CCND3	0.471607
			SPATA5L1	0.679046		S100A13	-0.766676		C14orf174	-0.0119859														CKLF	0.21797		FSD1	-0.402637		SORCS3	-0.43133		CTTN	0.826063		CAPZA1	0.468761		CNGB1	0.378914		CAPN6	-0.287602		CCNDBP1	-2.09774
			SPDYE8P	1.13246		S100A4	1.13532		C14orf179	-0.0261026														CKS2	-0.63046		FST	-0.346051		SOS1	0.218624		CTXN1	-0.815869		CAPZA2	-1.09539		CNIH1	-0.691188		CAPN8	-0.33328		CCNE1	0.525918
			SPEN	0.810396		S100B	-1.59698		C14orf2	-2.18617														CLASP2	-0.365523		FSTL1	0.574648		SOX13	0.557763		CUL1	-0.105197		CAPZA3	-0.230667		CNIH3	-0.792068		CAPN9	-0.373068		CCNF	0.29057
			SPG11	-1.07587		SAC3D1	0.504173		C14orf21	-0.0120793														CLCA4	1.10963		FSTL5	-0.623865		SP1	0.34292		CUL2	-0.260592		CAPZB	-0.606337		CNKSR1	0.351665		CAPNS1	-1.22788		CCNG2	0.634009
			SPG7	-1.36401		SAMD1	0.870956		C14orf23	-0.0162581														CLCC1	0.370048		FTL	0.156851		SP100	0.401563		CUL3	-0.344631		CARD16	0.156659		CNN3	-1.05423		CAPRIN1	-1.49315		CCNH	-1.60232
			SPIN1	-0.874729		SAP18	-0.614353		C14orf24	-0.114812														CLCN2	0.207434		FTO	-0.156719		SPAG9	0.302002		CUL4A	0.187391		CARD6	0.560618		CNNM2	-0.503307		CAPRIN2	-1.53991		CCNI	-1.46122
			SPOPL	0.737854		SAP30L	1.10902		C14orf28	-0.0175276														CLCN4	-0.333075		FUNDC1	-0.362488		SPATA13	0.467744		CUL5	-0.182847		CARD8	1.08443		CNOT1	-0.762376		CAPS	0.705958		CCNJ	0.389967
			SPP1	1.81401		SAPCD1	-1.51473		C14orf4	-0.0263892														CLCN5	0.147829		FUS	-0.124942		SPATA2L	-0.364274		CUL7	-0.138334		CARKD	-1.07994		CNOT10	-0.648189		CAPS2	-0.171501		CCNT2	-1.10612
			SPTA1	-0.652049		SARDH	-0.821076		C14orf44	-0.206071														CLEC10A	-0.163311		FXN	-0.208376		SPATA5	0.211962		CUX1	0.292629		CARM1	-1.32692		CNOT11	-0.804482		CAPZA3	-0.396602		CCNY	-0.731637
			SPTBN1	-1.21141		SARNP	-0.741483		C14orf45	-0.0696955														CLEC12B	-0.108651		FXYD5	0.483082		SPECC1L	0.144269		CWC22	0.253176		CARS	-1.17089		CNOT2	-0.623876		CAPZB	0.447485		CCR1	0.453377
			SRGAP2	0.879509		SARS2	-0.706736		C14orf48	-0.00280952														CLEC1A	0.254004		FXYD7	-0.682021		SPEF1	-0.267885		CWC27	0.272896		CARS2	-1.05772		CNOT4	-0.886273		CARD10	-0.679082		CCR2	0.275709
			SRGAP2C	1.34811		SAYSD1	1.00751		C14orf73	0.0263902														CLEC2B	0.529563		FYB	0.349019		SPG20	0.299927		CWF19L1	-0.167035		CARTPT	-0.633621		CNOT7	-0.675748		CARD14	-0.741388		CCR3	0.329331
			SRI	-1.02614		SBNO1	0.841908		C14orf79	-0.0775302														CLEC2D	0.139368		FYCO1	0.455721		SPP1	0.642863		CWF19L2	0.240353		CASC10	0.306951		CNOT8	-0.902231		CARD16	0.572823		CCR4	0.380014
			SRP68	-1.2091		SCAND1	-0.541409		C14orf80	-0.0453829														CLEC2L	-0.636944		FYN	0.25331		SPPL3	-0.227377		CX3CL1	-0.615601		CASC15	0.272371		CNPY2	-0.952905		CARD8	0.76997		CCSAP	-0.635669
			SRP72	-1.06365		SCGB3A1	-1.27037		C14orf82	-0.02954														CLEC4A	0.228571		FZR1	-0.130617		SPR	0.255985		CXADR	-0.341608		CASC17	0.350471		CNRIP1	-0.863631		CARF	-0.230481		CCSER2	-1.53263
			SRP9	-1.47067		SCRN2	-0.717896		C14orf83	-0.0838194														CLEC4G	-0.681095		G3BP2	-0.53048		SPRED1	-0.253373		CXCL1	0.506029		CASC6	0.301181		CNST	0.916063		CARHSP1	0.764327		CCT2	-2.09035
			SRSF2	0.683691		SCYL1	0.532693		C14orf93	0.0197323														CLEC7A	0.997835		GAB3	0.319221		SPRN	-0.340007		CXCL16	0.465713		CASK	0.289466		CNTFR-AS1	0.142083		CARKD	-0.574801		CCT4	-2.3159
			SRSF4	0.712237		SCYL2	0.655572		C14orf94	0.47322														CLIC1	0.605263		GABARAPL1	-0.502001		SPRY4-IT1	-0.281233		CXCL5	0.300185		CASKIN1	-0.576777		CNTN1	-0.89875		CARM1	0.756673		CCT5	-1.01591
			SS18	-0.714276		SDCCAG8	-1.21936		C15orf15	-0.526758														CLIC4	0.758789		GABBR1	0.397602		SQRDL	0.421924		CXCR4	0.881043		CASP1	0.251206		CNTNAP2	1.11989		CARS	-0.309296		CCT6A	-1.01456
			ST13	-0.92346		SDF2	0.88159		C15orf17	-0.287982														CLIC5	-0.197833		GABBR2	-0.835553		SREK1	0.239435		CXorf24	0.261998		CASP14	0.292079		CNTNAP5	0.250088		CARS2	-0.519241		CCT7	-1.60378
			ST3GAL2	0.629358		SDHAF4	-1.37938		C15orf21	-0.353513														CLINT1	-0.184185		GABRA1	-0.97345		SRM	-0.246821		CXorf38	0.317827		CASP7	0.791514		CNTRL	1.30499		CARTPT	-2.04072		CCT8	-1.44427
			ST6GALNAC2	-1.1473		SEC14L2	-1.52372		C15orf23	-0.164434														CLIP3	-0.452289		GABRA4	-0.675962		SRPRB	-0.23894		CXorf40A	-0.419788		CASP8	0.88021		COA1	-1.44426		CASC10	0.387694		CD160	0.291864
			STAG3L2	-0.988637		SEC24A	0.821443		C15orf24	-0.806132														CLK1	0.612683		GABRA5	-1.12144		SRR	-0.414345		CXorf40B	-0.408978		CASP9	-0.292672		COA3	-1.22266		CASC14	-1.2228		CD164	-0.658423
			STAG3L3	1.14728		SEC24D	0.897388		C15orf26	-0.00500764														CLK2	0.162819		GABRB2	-0.728935		SRRD	-0.184118		CYB561	-0.427715		CASQ2	0.401138		COA4	-0.409985		CASC15	-0.299952		CD1A	0.673257
			STAM2	0.65765		SEC31A	0.450097		C15orf29	0.0639591														CLK4	0.296347		GABRB3	-0.782756		SRRM1	0.268266		CYB561D1	-0.176625		CAST	0.602654		COA5	-0.765459		CASC17	0.315444		CD200	-1.62004
			STAT1	-1.29559		SEC62	0.901571		C15orf37	-0.046733														CLMN	0.771277		GABRD	-1.03828		SRRM2	0.34427		CYB561D2	-0.195691		CASZ1	0.484807		COBLL1	0.290686		CASC18	-0.250613		CD209	0.361348
			STEAP1	1.04656		SEL1L3	-0.534604		C15orf38	0.169423														CLN5	0.338655		GABRG1	0.60183		SRSF1	0.29904		CYBA	0.435395		CAV1	0.487181		COG1	-0.893894		CASC2	-0.43795		CD22	0.461323
			STIMATE	-1.49874		SELENBP1	-0.775381		C15orf39	0.0111643														CLNS1A	0.309797		GABRG2	-1.322		SRSF12	-0.316666		CYBB	0.443392		CAV2	0.829677		COG2	-0.810342		CASC22	-0.402958		CD244	0.226424
			STK38L	0.752804		SELENOI	0.730173		C15orf40	-0.0396981														CLOCK	-0.244526		GAD1	-1.1818		SRSF7	0.269641		CYC1	-0.206514		CBFA2T3	-0.622327		COG3	-1.48464		CASC4	1.22981		CD248	0.327439
			STOML2	-1.19039		SELENOK	0.614769		C15orf42	-0.0227043														CLPTM1	-0.348402		GAD2	-0.956836		SSBP4	-0.184074		CYCS	-0.296456		CBFB	0.67623		COG6	-0.202645		CASC5	0.179438		CD274	0.259882
			STX16	0.772848		SELENOS	0.912084		C15orf44	-0.0413882														CLPTM1L	-0.256723		GADD45GIP1	-0.297463		SSFA2	0.338777		CYFIP1	0.262988		CBL	1.32094		COG8	0.425223		CASD1	-1.09071		CD276	0.333273
			STX18	-1.50104		SEM1	-1.02477		C15orf52	0.0791055														CLSPN	-0.0947578		GAL3ST4	0.175264		SSH3	0.142146		CYFIP2	-0.251634		CBLB	0.673314		COIL	-1.15728		CASK	-0.350469		CD2BP2	-0.822445
			STX1A	0.87028		SENP6	-1.03892		C16orf13	-0.390817														CLSTN1	-0.385239		GALNT11	-0.470963		SSSCA1	-0.341863		CYGB	-0.283801		CBLC	-0.335906		COL11A1	0.994656		CASKIN1	1.0017		CD300C	0.454396
			STXBP2	-1.19337		SEPT5	-0.697793		C16orf24	-0.831574														CLSTN2	-0.777836		GALNT12	-0.463282		SST	-1.43344		CYP26B1	-0.833847		CBLL1	-0.47357		COL11A2	0.54453		CASKIN2	0.590099		CD300LF	0.30695
			STXBP5	1.01898		SERHL2	-0.932571		C16orf3	-0.0160283														CLSTN3	-0.712381		GALNT14	-0.723441		SSTR1	-0.632286		CYP2E1	-0.273881		CBLN4	-1.16691		COL1A1	0.278015		CASP1	-0.421677		CD300LG	0.212603
			SUCLA2	-1.20892		SERPINA3	0.901852		C16orf30	0.486475														CLTA	-0.241266		GALNT15	0.85292		ST3GAL3	-0.229488		CYP2J2	0.478854		CBR4	0.411246		COL20A1	0.249171		CASP10	0.379704		CD320	-0.57332
			SUCLG2	-1.35125		SERPINB13	-0.885082		C16orf33	-0.491709														CLTB	-0.332665		GALNT9	-0.326141		ST6GAL2	-0.65993		CYP2U1	0.3324		CBX2	0.568522		COL25A1	0.355079		CASP12	-0.247588		CD36	0.37074
			SUFU	0.667206		SERPINC1	2.27305		C16orf42	-0.152947														CLTC	-0.396942		GAN	0.323003		ST6GALNAC3	0.431036		CYP39A1	0.155184		CBX7	0.729994		COL27A1	1.88979		CASP16	-0.345962		CD38	0.427357
			SUGT1	0.750961		SERPINE1	1.70267		C16orf44	0.107815														CLU	0.233276		GAP43	-1.12917		ST6GALNAC5	-0.68857		CYP3A43	-0.129493		CBY1	-0.373325		COL4A2	0.631651		CASP4	-0.338124		CD4	0.653269
			SUMO1	-1.16351		SERPINH1	1.60682		C16orf45	-1.91004														CLUL1	-0.478105		GAPDH	-0.128899		ST8SIA3	-0.395916		CYP46A1	-0.416211		CC2D1A	-1.15009		COL4A3BP	-0.887688		CASP6	0.874758		CD40	0.237364
			SUMO1P1	1.28989		SETMAR	-0.784092		C16orf46	-0.138335														CLVS1	-0.619733		GARNL3	-0.291784		STAG1	0.20351		CYP4X1	-0.329041		CC2D1B	-0.333294		COL5A1	0.383713		CASP7	1.47479		CD44	0.379955
			SUMO1P3	-0.87811		SFTPA1	0.989442		C16orf48	0.450466														CLVS2	-0.359619		GARS	-0.446256		STAG2	0.333331		CYSTM1	0.307768		CC2D2B	0.778067		COL5A3	0.925583		CASP8	0.28429		CD46	-1.27882
			SURF6	-1.04537		SFTPD	-1.53402		C16orf5	0.419037														CMAHP	0.319851		GAS6	0.169961		STAU1	0.102246		CYTH2	-0.342453		CCAR2	-1.3071		COL6A1	0.824118		CASP9	-0.259412		CD47	-0.758339
			SUSD6	0.563197		SFXN2	-1.04173		C16orf53	1.05615														CMAS	-0.79964		GAS7	-0.273276		STEAP3	0.30027		CYTH3	-0.189333		CCBL1	0.234786		COL7A1	0.235474		CASR	-0.392077		CD48	0.413788
			SUV39H2	-0.886876		SGK3	-1.03269		C16orf54	-0.04425														CMC1	-0.25574		GATM	0.400755		STIM1	-0.150937		CYTIP	0.207301		CCBL2	-1.78332		COL9A2	0.401303		CAST	0.597832		CD5	0.604632
			SV2A	-1.23425		SGMS1	0.822874		C16orf55	0.0487104														CMC4	0.284387		GBAP1	-0.193741		STK16	-0.310972		CYTL1	0.645907		CCDC101	-0.542526		COLGALT1	0.30209		CASZ1	-0.381308		CD52	0.581541
			SYNE2	-1.34592		SGMS2	1.23613		C16orf57	-0.261376														CMIP	-0.371646		GBF1	-0.208558		STK25	-0.238592		DAAM1	0.435462		CCDC106	-0.993965		COLQ	-0.669415		CAT	1.29036		CD55	-0.722016
			SYNGR2	-1.11674		SGSM3	0.772496		C16orf58	-0.215476														CMSS1	-0.413397		GBP3	0.910176		STK3	0.333765		DAB1	-0.205721		CCDC108	-0.463179		COMMD1	-0.847863		CATR1	-0.27445		CD58	0.221816
			SYT9	-0.984742		SHISA3	-2.35729		C16orf59	-0.098308														CMTM3	0.530643		GCAT	-0.189637		STK32C	-0.230351		DACT1	-0.388013		CCDC112	-0.790585		COMMD10	-0.501168		CATSPERG	-0.314774		CD59	-1.36653
			TAB2	0.744725		SHISA5	-1.0115		C16orf61	-0.506839														CMTM6	0.391396		GDAP1	-0.57406		STK4	0.183601		DACT3-AS1	-0.135791		CCDC113	-1.2972		COMMD3	-0.773121		CAV1	1.28924		CD6	0.270568
			TADA2A	-0.815817		SIAH3	1.31872		C16orf62	0.00677496														CMTM7	0.287084		GDAP1L1	-0.492564		STMN3	-0.206378		DAGLA	-0.344071		CCDC114	-0.771415		COMMD4	-0.605621		CAV2	-0.52171		CD63	-1.11206
			TADA2B	-0.834123		SIGLEC1	-1.56323		C16orf68	-0.126131														CNIH1	-0.176697		GDI1	-0.144771		STOML1	-0.270381		DAGLB	-0.355547		CCDC117	0.365006		COMMD7	-0.44477		CAV3	-0.420505		CD79A	0.527815
			TAF15	-0.684571		SIK2	0.679211		C16orf7	0.207006														CNIH3	-0.661968		GDPD1	-0.493772		STOX2	-0.163075		DAK	-0.139558		CCDC120	-0.216242		COMMD9	-0.644666		CBFA2T2	1.44315		CD80	0.223981
			TAF4	0.783301		SIRT3	-0.779882		C16orf70	-0.0581144														CNIH4	1.05812		GDPD2	0.350566		STRIP1	-0.207849		DALRD3	-0.303824		CCDC124	-1.34515		COMT	-0.52086		CBFB	1.1458		CD81	-0.682366
			TAF5L	-1.0396		SIRT4	0.858827		C16orf75	-0.106647														CNKSR2	-0.940845		GEM	0.949375		STX12	-0.189589		DANCR	0.267008		CCDC126	-0.603001		COPB1	-1.47028		CBL	0.986618		CD82	0.338387
			TAF9B	-0.822365		SIRT5	-0.817061		C16orf79	0.17118														CNKSR3	0.693876		GEMIN2	-0.267691		STX1A	-0.507375		DAPP1	0.286419		CCDC127	-0.911524		COPG1	-1.86988		CBLB	0.538884		CD83	-1.35325
			TAGLN2	-0.832703		SIRT7	0.995106		C16orf80	-0.690501														CNN1	-0.339202		GEMIN6	-0.151834		STX6	-0.191936		DARS	0.233555		CCDC13	0.407895		COPG2IT1	-1.84091		CBLC	-0.577828		CD84	0.895763
			TANGO2	-1.06542		SIX4	1.09987		C17orf28	0.226728														CNNM3	0.454912		GEMIN7	-0.229544		STXBP3	0.273522		DAZAP1	0.159316		CCDC130	-0.579238		COPRS	-0.782229		CBLN2	-1.64128		CD9	0.54537
			TANK	-1.12552		SKA2	-0.750833		C17orf32	-0.223329														CNOT1	0.113765		GFAP	0.400905		SUB1	-0.468244		DBF4B	0.268698		CCDC132	-0.254889		COPS2	-1.13734		CBR1	-0.647409		CD99L2	-2.09166
			TAOK1	0.602557		SKIL	0.863406		C17orf37	0.293556														CNOT2	0.157763		GFM1	-0.247881		SUGP2	0.199264		DBI	0.499537		CCDC136	-0.252324		COPS3	-1.59073		CBR3	-0.668891		CDA	0.473635
			TBC1D32	-1.23028		SLAIN2	0.719906		C17orf38	0.00971027														CNOT3	-0.133406		GFM2	-0.270749		SULF2	-0.330707		DBP	-0.314161		CCDC137	-0.757315		COPS4	-1.351		CBR4	1.15891		CDAN1	0.873399
			TBCB	-0.533993		SLC12A7	0.840244		C17orf39	-0.0246835														CNOT4	0.243867		GFOD1	-0.59734		SURF4	-0.1652		DCAF11	-0.211787		CCDC14	-0.879685		COPS5	-1.94671		CBS	0.91926		CDC123	-1.98428
			TBCC	-0.551323		SLC14A2	1.91897		C17orf45	1.42965														CNOT6	0.202276		GFOD2	-0.278082		SUSD4	-0.362283		DCAF12	0.244593		CCDC149	-0.469532		COPS6	-1.69574		CBX2	0.289927		CDC14B	0.307764
			TBCD	-1.33353		SLC16A11	-0.973973		C17orf48	-0.0360797														CNOT7	-0.241525		GFPT1	-0.328456		SVOP	-0.698704		DCAF12L2	-0.273501		CCDC152	0.635746		COPS7A	-0.878221		CBX3	0.359579		CDC16	-0.568637
			TBL3	-1.4301		SLC22A15	0.744248		C17orf49	-0.142731														CNP	0.748133		GGCT	-0.346946		SWAP70	0.510044		DCAF15	-0.199006		CCDC153	-0.499294		COPS7B	-0.598232		CBX3P2	-0.186774		CDC20B	0.301781
			TCAF1	-1.11654		SLC22A8	-1.21949		C17orf51	-0.523357														CNPPD1	0.185581		GGCX	-0.330729		SYN1	-0.301642		DCAF4	-0.216563		CCDC157	-0.436468		COPS8	-0.425908		CBX4	0.550453		CDC23	-0.931897
			TCAP	1.3571		SLC23A2	-1.26218		C17orf55	0.0287771														CNPY2	-0.292634		GGT7	-0.297852		SYNE1	-0.53691		DCAF6	-0.427647		CCDC159	-0.914732		COPZ1	-0.884033		CBX5	1.02032		CDC25A	0.205551
			TCF4	-0.851723		SLC23A3	1.20866		C17orf56	0.116866														CNPY3	0.169866		GHITM	-0.374092		SYNGR1	-0.299616		DCAF7	-0.172035		CCDC163P	1.11862		COQ10A	-0.571517		CC2D1A	1.73167		CDC25C	0.393083
			TCN2	-1.03047		SLC25A21-AS1	-1.25943		C17orf58	-0.28119														CNPY4	0.176857		GIMAP1	0.231434		SYNM	0.340698		DCAF8	0.42648		CCDC167	-0.418815		COQ10B	-0.905176		CC2D1B	0.312976		CDC27	-0.811678
			TCP1	-1.28462		SLC25A36	-0.836815		C17orf59	0.0925575														CNR1	-0.928631		GIMAP4	0.409572		SYT5	-0.733194		DCBLD1	-0.324642		CCDC169	0.235885		COQ2	-0.687571		CC2D2A	-0.252987		CDC37	-1.305
			TCP10	0.780954		SLC26A1	0.759698		C17orf6	-0.00526396														CNRIP1	-0.519387		GINS1	-0.300344		SYTL3	0.19268		DCBLD2	-0.189358		CCDC17	0.334961		COQ3	-0.942769		CC2D2B	0.4614		CDC37L1	-0.669335
			TCP10L	1.05031		SLC29A4	-0.90107		C17orf60	0.0557243														CNST	-0.343912		GJA1	0.645126		SYTL5	-0.555088		DCDC2	-0.185468		CCDC170	0.549041		COQ4	-0.548775		CCAR1	1.11348		CDC40	-1.23162
			TCTA	-1.05022		SLC2A4RG	-1.02002		C17orf63	-0.138732														CNTLN	0.211443		GKAP1	0.302805		TAB2	0.272993		DCHS2	-0.130386		CCDC171	-0.585707		COQ5	-0.750784		CCBE1	-0.532279		CDC42	-0.907961
			TEC	-0.77171		SLC31A2	0.905904		C17orf67	0.0459809														CNTN1	0.49509		GLCCI1	-0.321653		TAC1	-0.901037		DCLK1	-0.802563		CCDC173	0.450655		COQ6	-0.619489		CCBL1	0.443335		CDC42BPB	0.884635
			TECPR2	0.936726		SLC34A2	-2.47198		C17orf68	-0.0997264														CNTN4	-0.592873		GLI2	0.238477		TAC3	-0.47835		DCLK2	0.297172		CCDC176	-0.488677		COQ7	-0.424871		CCDC104	-1.19775		CDC42EP3	-0.838191
			TECTA	-0.668228		SLC35C1	0.711561		C17orf70	-0.084606														CNTN5	-0.904624		GLIS3	0.805481		TAF3	0.270146		DCLK3	-0.124526		CCDC178	0.437656		COQ9	-1.39441		CCDC108	-0.249678		CDC42EP4	0.764211
			TENM3	-1.27307		SLC36A4	1.07524		C17orf71	-0.0545711														CNTN6	-0.228791		GLMN	-0.279074		TAF9B	-0.225778		DCLRE1C	0.253563		CCDC181	-0.937171		CORO1C	-1.44531		CCDC113	-0.819752		CDC42-IT1	0.328615
			TESK2	0.765904		SLC38A10	0.609151		C17orf72	-0.0610776														CNTNAP1	-0.542145		GLOD4	-0.325984		TARBP1	-0.335637		DCP2	-0.288975		CCDC184	-0.624923		CORO2A	-0.555236		CCDC117	0.442352		CDC42SE2	-1.48248
			TFDP1	-1.18779		SLC39A11	-0.918036		C17orf75	-0.178783														CNTNAP2	-0.562571		GLRB	-0.857222		TARBP2	-0.137174		DCTN1	-0.199494		CCDC22	-0.556536		COTL1	-1.17627		CCDC120	-0.315646		CDC5L	-0.592118
			TFDP3	-1.11505		SLC39A14	0.992463		C17orf76	-0.445574														CNTNAP5	-0.693365		GLRX2	-0.405241		TASP1	-0.529959		DCTN1-AS1	-0.467141		CCDC24	-1.82684		COX15	1.20408		CCDC122	-0.142213		CDC7	-0.735218
			TGFB3	1.11663		SLC49A3	-0.623068		C17orf80	-0.0437837														CNTRL	0.331224		GLRX3	-0.37718		TATDN2	-0.178883		DCTN2	-0.180266		CCDC25	-0.852975		COX20	1.13268		CCDC124	-0.501593		CDC73	-0.596778
			TGFBRAP1	0.656268		SLC5A3	1.78666		C17orf81	-0.154995														COA1	-0.286303		GLS	-0.762087		TAZ	0.194695		DCTN3	-0.364094		CCDC3	-1.3386		COX4I1	-1.48162		CCDC126	-0.240065		CDCP1	0.24572
			TH	0.593644		SLC6A16	-1.149		C17orf87	0.0516757														COA3	-0.281497		GLS2	-0.608307		TBC1D24	-0.244862		DCTN5	-0.37439		CCDC30	0.455796		COX5B	-0.994628		CCDC127	-0.442498		CDH10	-0.636557
			THAP2	1.37902		SLC9A3R1	-0.755895		C18orf1	-0.317984														COA5	-0.168346		GLT1D1	-0.630943		TBC1D2B	0.278671		DCTPP1	-0.281906		CCDC33	0.717194		COX6B1	-1.4665		CCDC129	0.213636		CDH11	0.623446
			THEM4	-0.874826		SLC9A7	0.519068		C18orf10	-0.915184														COA6	-0.430255		GLT8D2	-0.543779		TBC1D32	-0.282965		DCUN1D4	-0.294173		CCDC36	0.272014		COX6B2	0.482035		CCDC13	0.268984		CDH17	0.247503
			THOC1	-0.93601		SLC9A8	-0.70526		C18orf17	-0.0178231														COA7	-0.276502		GLYR1	-0.184994		TBC1D4	0.227255		DCUN1D5	-0.283608		CCDC40	-0.640927		COX6C	-1.23551		CCDC130	0.406752		CDH18	-1.3183
			THOC2	0.965078		SLC9B1	-1.48553		C18orf19	-0.0513112														COG1	-0.367772		GMDS	-0.607324		TBL1X	0.397407		DCX	-0.274405		CCDC47	0.44767		COX7A1	-1.27043		CCDC132	-1.38578		CDH19	-0.768874
			TICAM1	0.725776		SLCO1A2	-1.06528		C18orf21	-0.197244														COG6	-0.242574		GMNC	0.23883		TBL2	-0.182312		DDA1	-0.466157		CCDC50	0.823357		COX7B	-0.96261		CCDC134	0.356754		CDH2	0.578279
			TIMM23	-0.612215		SLCO3A1	0.741018		C18orf22	-0.123218														COG8	0.274258		GMNN	0.480511		TBL3	-0.232126		DDAH2	0.281174		CCDC53	-0.709473		COX8A	-0.703204		CCDC136	-1.43172		CDH22	0.595733
			TK2	-0.898932		SLCO4A1	1.45321		C18orf24	-0.00484653														COL12A1	-0.373335		GMPR	0.947298		TBX19	0.18494		DDB1	-0.236548		CCDC54	0.285854		CP	0.53788		CCDC14	-0.539147		CDH26	0.361201
			TLE3	0.741276		SLFN13	1.28924		C18orf33	-0.0420527														COL21A1	0.975085		GNA12	0.33607		TCEA2	-0.254951		DDB2	0.2618		CCDC57	-0.756732		CPD	-0.860978		CCDC141	-0.224791		CDH6	0.467169
			TLE6	0.761137		SLMAP	0.537884		C18orf34	-0.0089708														COL23A1	-0.328621		GNA13	0.512743		TCTA	-0.210593		DDC	-0.156768		CCDC58	-0.559539		CPEB4	0.953513		CCDC144CP	-0.283256		CDH7	0.235544
			TM7SF2	-1.36358		SLX1A	-0.693219		C18orf37	-0.142138														COL26A1	-0.639421		GNAI2	0.202544		TCTN3	-0.245897		DDHD2	-0.205729		CCDC59	-0.696754		CPED1	0.269155		CCDC148-AS1	-0.244396		CDH8	-0.723829
			TMBIM1	-1.22565		SMAD5-AS1	1.12118		C18orf45	0.144413														COL27A1	0.522015		GNAI3	0.284256		TDRD6	0.460587		DDIT4	0.945315		CCDC6	-0.869162		CPLX2	0.67794		CCDC149	0.90086		CDHR1	-0.627614
			TMCO3	-1.85468		SMARCA5	1.17037		C18orf49	0.0161459														COL28A1	0.210453		GNAL	-0.523365		TEAD1	0.278403		DDIT4L	0.594727		CCDC60	0.303578		CPN2	0.274017		CCDC15	0.358133		CDHR5	0.317475
			TMED2	-1.48703		SMG1	0.781826		C18orf50	-0.0364389														COL4A3BP	-0.23094		GNAO1	-0.313092		TECPR1	-0.132066		DDN	-0.448675		CCDC61	-0.61603		CPNE1	-0.7138		CCDC150	-0.285932		CDIP1	-0.777892
			TMED4	-0.945577		SMG1P1	0.692274		C18orf51	-0.12008														COL4A5	0.865469		GNAS	-0.178112		TECR	0.490576		DDOST	-0.474619		CCDC64	-0.630855		CPNE3	-1.65495		CCDC151	0.815247		CDK10	1.29153
			TMEM109	-1.30744		SMIM10L2B	-1.52263		C18orf55	0.145586														COL4A6	0.157747		GNAZ	-0.238057		TECTA	-0.332308		DDR1-AS1	0.232219		CCDC67	0.228397		CPNE6	-1.30441		CCDC152	1.53474		CDK12	0.452145
			TMEM121B	0.925137		SMIM19	-1.04225		C18orf58	0.0179848														COL5A2	-0.692813		GNB5	-0.312083		TEX10	0.316977		DDR2	0.363958		CCDC7	0.294445		CPNE7	0.306987		CCDC154	-0.472646		CDK13	2.04942
			TMEM135	-0.744117		SMIM30	-0.520403		C19orf10	-0.167211														COL6A1	0.273378		GNG12	0.648388		TEX15	0.159877		DDRGK1	-0.188151		CCDC71L	-0.34361		CPSF1	0.209321		CCDC163P	1.22636		CDK16	0.379577
			TMEM144	-1.05406		SMIM4	-0.891292		C19orf12	-0.132172														COL8A2	0.559033		GNG2	-0.958598		TFCP2	-0.222882		DDX1	-0.254779		CCDC77	0.229706		CPSF2	-0.298709		CCDC167	-0.361728		CDK2	0.390067
			TMEM14B	-0.937298		SMNDC1	0.631986		C19orf16	0.0672255														COL9A2	0.515948		GNG3	-0.923118		TFDP1	-0.245428		DDX10	-0.340987		CCDC78	-0.648409		CPSF3	-1.15539		CCDC168	-0.285449		CDK5	-1.55557
			TMEM170A	0.971271		SMPDL3A	0.683411		C19orf18	0.0938904														COLCA2	0.714687		GNG4	-0.701139		THEM6	-0.211008		DDX11	0.233429		CCDC79	0.437356		CPSF3L	0.428286		CCDC169	-0.277903		CDK5RAP3	-0.929126
			TMEM179B	-0.736094		SNAI1	1.40259		C19orf2	0.212036														COLEC12	0.812673		GNG7	-0.238361		THEMIS2	0.318474		DDX17	0.165365		CCDC80	0.323502		CPSF6	-1.27891		CCDC17	0.203145		CDK7	-1.56157
			TMEM18	-0.856223		SNAI3-AS1	1.54246		C19orf20	0.0130485														COMT	0.281071		GNL1	-0.390685		THOP1	-0.175872		DDX18	-0.248342		CCDC84	-1.23433		CPT1C	-0.496889		CCDC170	0.236122		CDK8	-0.838656
			TMEM184C	-0.609617		SNAPC5	-0.918358		C19orf21	0.562412														COPA	0.177582		GNPNAT1	-0.226168		THPO	-0.166926		DDX19A	-0.236174		CCDC85B	-1.81003		CPTP	0.516739		CCDC171	-0.277216		CDKAL1	0.194884
			TMEM192	-0.874492		SNAPIN	-0.814876		C19orf22	-0.0899513														COPE	0.199577		GNRH1	0.43247		TIAL1	0.224279		DDX23	0.178837		CCDC86	-1.20904		CPXM2	0.370448		CCDC176	-0.770375		CDKL2	-0.761589
			TMEM230	-1.54222		SNCA	-0.947502		C19orf23	0.0229214														COPG1	-0.293149		GOLIM4	0.637569		TIFA	0.437251		DDX24	-0.193819		CCDC88A	0.386646		CR2	-0.14375		CCDC184	-1.38544		CDKL3	0.998092
			TMEM245	-1.15388		SNED1	-0.599397		C19orf24	0.0751736														COPG2IT1	-0.746901		GOSR2	-0.205356		TLN2	-0.3094		DDX25	-0.32087		CCDC88C	-0.229942		CRAMP1L	1.09594		CCDC186	0.724952		CDKN2A	0.371186
			TMEM263	0.815402		SNRK	-0.796372		C19orf25	0.0936124														COPS2	-0.182328		GOT1	-0.863058		TLR2	0.587681		DDX28	-0.126453		CCDC9	0.362685		CRB2	0.291473		CCDC24	-0.845237		CDKN2AIPNL	-0.453326
			TMEM39A	0.62331		SNRNP48	0.800676		C19orf26	0.0145143														COPS3	-0.378445		GOT2	-0.293659		TM4SF18	0.388411		DDX39A	0.376153		CCDC90B	-0.668192		CRBN	-0.765848		CCDC25	-1.18781		CDKN2C	0.430439
			TMEM47	-0.907118		SNRPD3	-0.598991		C19orf33	0.049301														COPS4	-0.544491		GPALPP1	-0.313053		TM7SF2	-0.381426		DDX3X	0.205705		CCDC91	-1.30575		CRCP	0.745322		CCDC28A	-1.16603		CDKN2D	-0.529454
			TMEM51	0.817803		SNRPF	-0.623903		C19orf39	0.0433248														COPS5	-0.322171		GPATCH11	-0.179664		TMC8	0.335297		DDX41	-0.238255		CCDC92	-2.14842		CREB3L1	0.643952		CCDC3	-0.563932		CDO1	-2.13265
			TMEM62	-0.539029		SNTG2	-1.02772		C19orf40	13.1252														COPS6	-0.192559		GPC4	0.363795		TMCC2	0.311801		DDX49	-0.151467		CCDC93	-0.510983		CREB3L2	0.261676		CCDC30	0.279648		CDON	0.199691
			TMEM86B	1.02532		SNX21	-0.659724		C19orf41	0.00355746														COPS7A	-0.484924		GPD1	-0.436211		TMEM106B	0.317269		DDX51	-0.208805		CCDC94	-1.23027		CREBBP	1.03213		CCDC34	-1.19902		CDR1	0.27721
			TMEM88	-0.806815		SNX6	-0.522287		C19orf42	-0.30653														COPS8	-0.33821		GPHN	-0.2751		TMEM141	-0.163281		DDX52	0.233672		CCHCR1	-0.294615		CREBRF	0.630525		CCDC37-AS1	0.210749		CDRT1	0.315098
			TMEM95	-0.673572		SNX8	-0.741049		C19orf43	0.384957														COPZ1	-0.293121		GPI	-0.574084		TMEM158	-0.622338		DDX54	-0.204074		CCK	-2.27804		CREBZF	-0.661388		CCDC38	-0.295409		CDS1	-1.0697
			TMSB4Y	-1.41132		SORT1	0.991586		C19orf44	0.0104202														COPZ2	0.231953		GPLD1	-0.314139		TMEM18	-0.16916		DDX55	-0.212782		CCKAR	-0.386595		CREG1	-1.14499		CCDC40	-0.403973		CDS2	-0.795408
			TMX2	-1.01713		SOWAHC	1.35252		C19orf47	-0.0401023														COQ10B	-0.236842		GPM6B	0.188126		TMEM180	-0.202738		DDX59	0.233349		CCKBR	-1.68986		CRELD1	-0.764696		CCDC42B	-0.675653		CDSN	0.299638
			TNFSF13	-1.34153		SPA17	-1.3563		C19orf51	0.0102331														COQ3	-0.179602		GPN2	-0.270312		TMEM181	-0.236358		DEAF1	-0.260533		CCL13	0.375942		CRELD2	-0.656297		CCDC50	1.18097		CDYL2	-0.74137
			TNNC1	-1.23166		SPAG16	-1.30028		C19orf52	-0.0468976														COQ4	-0.322664		GPNMB	1.0804		TMEM198	-0.341385		DEK	0.291988		CCL16	0.440533		CREM	-0.461708		CCDC51	-0.907389		CEACAM19	0.475868
			TNRC6A	1.07599		SPAG8	-1.86405		C19orf54	0.0291011														COQ7	-0.169182		GPR107	-0.227829		TMEM205	-0.20404		DENND2A	0.286513		CCL2	0.738719		CRH	0.363356		CCDC57	-0.413623		CEACAM5	0.627186
			TOM1	-1.513		SPART	1.06359		C19orf56	1.00302														CORO1A	-0.592549		GPR116	0.322114		TMEM208	-0.259958		DENND4C	0.361825		CCL20	0.419067		CRHR1	-0.369667		CCDC59	0.689899		CEACAM6	0.290639
			TOMM22	-0.735219		SPATA19	-0.745288		C19orf57	0.0635269														CORO1B	0.221685		GPR12	-0.694296		TMEM243	0.245002		DENND5A	0.216124		CCL28	-0.354222		CRIPT	1.27788		CCDC6	-1.09457		CEBPB	1.51404
			TOMM34	-1.09968		SPATA33	-1.01923		C19orf59	0.047844														CORO2A	-0.213737		GPR123	-0.452628		TMEM31	0.226718		DENND6A	0.246982		CCL4	0.366021		CRISP1	-0.176957		CCDC61	-0.430878		CEBPG	-0.713573
			TOMM40	-1.48703		SPATA4	-1.63867		C19orf6	0.961112														COTL1	0.47585		GPR125	0.648835		TMEM59	0.346736		DENND6B	-0.265745		CCL5	0.383145		CRK	-1.30712		CCDC63	-0.368909		CECR6	-0.70677
			TOMM70	-0.828831		SPCS3	0.900524		C19orf62	-1.43853														COX10	-0.259041		GPR155	-0.474575		TMEM59L	-0.354876		DENR	-0.349704		CCL8	0.226907		CRKL	-0.89653		CCDC64	-0.685289		CEL	0.89971
			TOR1A	-0.813011		SPECC1	-0.869097		C19orf63	0.294942														COX11	-0.376166		GPR158	-0.962375		TMEM67	-0.163501		DEPDC5	-0.237268		CCNA1	-1.03629		CRLS1	-0.773763		CCDC64B	-0.501258		CELA1	0.442065
			TOR1AIP1	-0.874521		SPECC1L	0.666893		C1D	-0.662243														COX14	-0.208042		GPR171	0.198826		TMEM80	0.17456		DERA	0.43179		CCNA2	0.497876		CRMP1	-1.27858		CCDC69	0.550683		CELA3A	0.308059
			TOR3A	-1.19151		SPIN3	-0.648463		C1GALT1	-0.0406278														COX17	0.211429		GPR173	-0.27902		TMEM8B	-0.19846		DES	-0.300605		CCNB1	-1.06761		CROCCP2	1.0854		CCDC7	0.249271		CELF1	-0.563112
			TP53	-0.804123		SPON1	1.5494		C1GALT1C1	0.0240315														COX20	0.281555		GPR180	-0.378501		TMEM9	-0.193975		DESI1	-0.185166		CCNB1IP1	-0.589659		CRY2	-1.2942		CCDC71	-0.521667		CELF2	-0.415322
			TPD52L1	1.67634		SPOPL	0.60443		C1orf102	-0.343723														COX4I1	-0.201085		GPR22	-0.986282		TMF1	0.244437		DFFA	0.274296		CCND1	0.387243		CRYGS	-0.80859		CCDC71L	-0.475369		CELF2-AS1	0.542151
			TPM1	-1.0805		SPR	0.850119		C1orf103	0.0932894														COX5A	-0.417462		GPR61	-0.310108		TMTC3	0.308449		DFNB31	0.365047		CCND2	0.411339		CRYM	-0.678584		CCDC78	-0.249574		CELF4	0.902422
			TPM3	-0.899904		SPRYD7	-0.862004		C1orf107	-0.00988896														COX6A1	-0.236032		GPR82	0.191916		TNFAIP1	-0.166657		DGAT2	-0.173679		CCNE2	0.505277		CRYZL1	-0.567283		CCDC82	-0.675163		CELF5	0.669476
			TPM3P9	-0.727125		SPTB	-0.791716		C1orf108	-0.138891														COX6B1	-0.28187		GPR85	-0.639283		TNFAIP3	0.395645		DGCR10	-0.471666		CCNF	-0.161355		CS	-0.454548		CCDC83	-0.160564		CELSR1	0.546406
			TPMT	-0.845527		SRA1	-0.753921		C1orf109	-0.0669618														COX6B2	-0.123167		GPR98	0.662506		TNFRSF10A	0.327725		DGCR5	-0.297879		CCNG1	0.90187		CSAD	0.95265		CCDC85B	-0.612101		CELSR3	0.43701
			TPTE2P5	0.848565		SRARP	1.54259		C1orf110	0.00566023														COX6C	-0.314905		GPRASP1	-0.508555		TNFRSF10B	0.245706		DGCR9	-0.379855		CCNG2	0.609117		CSDC2	0.598237		CCDC85C	0.457288		CENPA	0.277117
			TRA2A	0.903749		SRBD1	-1.18945		C1orf112	0.0137752														COX7A1	-0.434708		GPRC5B	0.526386		TNFSF13B	0.463192		DGKA	-0.305673		CCNI	0.624682		CSDE1	-1.01605		CCDC88A	2.38674		CENPBD1	-0.591917
			TRABD	0.830549		SREK1	0.730277		C1orf114	-0.0468362														COX7A2	-0.283327		GPRIN1	-0.556218		TNIP1	0.134167		DGKB	-0.69669		CCNL1	-0.389467		CSE1L	-1.19547		CCDC88C	0.345475		CENPBD1P1	1.35334
			TRAF3IP1	-1.3629		SRI	-0.986914		C1orf115	-2.91078														COX7B	-0.389356		GPS1	-0.218479		TNIP2	0.333573		DGKE	-0.366062		CCNL2	-0.608549		CSF3R	0.233915		CCDC9	-0.900823		CENPF	0.234193
			TRAF3IP2-AS1	0.904617		SRSF10	0.588024		C1orf119	0.713175														COX7B2	-0.185833		GPSM3	0.29733		TNKS	0.170995		DGKG	0.398509		CCNO	-0.719536		CSMD1	-0.128615		CCDC91	-0.449559		CENPJ	0.358453
			TRAF6	0.84314		SRSF4	0.65048		C1orf121	0.0270664														COX7C	-0.1518		GRAMD1C	0.537526		TNPO1	0.331127		DGKH	-0.299186		CCNT1	1.22365		CSMD2	0.790578		CCDC92	-0.885425		CENPL	0.433735
			TRAM1L1	-1.38607		SRSF5	-0.897446		C1orf123	-0.112154														COX8A	-0.242005		GRAMD3	0.72302		TNR	-0.135835		DGKI	-0.511368		CCNY	0.58962		CSN3	0.205176		CCDC93	-0.59161		CENPN	0.26448
			TRAP1	-1.2213		SS18L1	0.568348		C1orf127	0.0156507														CP	1.5389		GRB2	-0.263173		TNRC6B	0.333764		DGKQ	-0.183166		CCNYL1	-1.08494		CSNK1A1	-0.782192		CCIN	-0.432214		CENPU	0.285307
			TRAPPC11	-1.36492		SSFA2	0.587528		C1orf128	-1.4553														CPEB3	-0.683387		GREB1L	-0.294683		TNS1	0.298159		DGKZ	-0.371133		CCP110	0.662583		CSNK1D	-0.709203		CCK	-2.96445		CENPV	-1.09494
			TRAPPC2	0.675302		SSPN	-1.15586		C1orf132	0.0769086														CPEB4	0.245878		GREM2	-0.373549		TOLLIP	-0.627431		DGUOK	-0.175982		CCR1	1.04449		CSNK1G1	0.243577		CCKBR	-1.66418		CEP104	0.784368
			TRAPPC2L	-0.607107		SSR4P1	-1.10724		C1orf135	-0.0323851														CPLX1	-0.879527		GRHL1	-0.397211		TOM1L1	-0.274964		DHDDS	-0.239603		CCR10	-0.826599		CSNK1G2	0.855724		CCL2	0.719802		CEP112	0.288894
			TREX2	-1.27335		SSSCA1	-0.86821		C1orf142	-0.402996														CPLX2	-0.627199		GRIA2	-0.551646		TOR1A	-0.28816		DHFR	0.540652		CCR2	0.307139		CSNK2A1	0.523288		CCL20	-0.26322		CEP120	-0.484708
			TRIM13	0.986603		ST3GAL1	0.957331		C1orf144	0.401031														CPM	0.719011		GRIA3	-0.547182		TOR1AIP1	0.252966		DHPS	-0.184103		CCR4	0.498158		CSNK2A2	-0.538883		CCL23	-0.190217		CEP135	0.59553
			TRIM23	-1.67256		ST3GAL3	-0.54935		C1orf145	-0.0161449														CPNE2	0.473495		GRIA4	-0.838237		TP53I11	-0.316085		DHRS11	-0.66118		CCR5	0.662697		CSNK2B	-1.80486		CCL27	-0.30866		CEP152	0.531613
			TRIM27	-0.744862		ST3GAL5	1.18112		C1orf149	-1.53883														CPNE3	0.273518		GRIK1	-0.361463		TP53RK	-0.150059		DHRS2	-0.149291		CCR7	0.276874		CSPG5	-0.470663		CCL7	-0.253803		CEP162	0.409643
			TRIM4	-1.24874		ST6GAL1	1.05227		C1orf151	-0.539283														CPNE4	-1.03567		GRIK2	-0.377453		TPBGL	-0.339428		DHRS7B	-0.40452		CCR8	0.327994		CSPP1	1.37543		CCM2	-0.994168		CEP192	-1.11638
			TRIP11	-1.31381		ST6GALNAC2	-1.28676		C1orf159	-0.0465258														CPNE5	-0.579262		GRIK5	-0.593		TPD52L1	0.545362		DHX15	0.144296		CCRN4L	0.532106		CSRNP1	1.02379		CCM2L	0.56256		CEP250	0.43629
			TRIP12	-1.47093		ST7-AS1	-1.98564		C1orf161	0.00392329														CPNE7	-0.190817		GRIN1	-0.692753		TPI1	-0.240272		DHX30	-0.192412		CCS	-0.639619		CSRNP2	-0.93097		CCNA1	-1.24865		CEP41	-1.22283
			TRMO	-0.95529		STARD7	0.604632		C1orf162	0.568754														CPNE9	-0.584296		GRIN2A	-0.897042		TRAM1L1	-0.272448		DHX32	0.138318		CCSAP	-0.512524		CSRNP3	0.812903		CCNB1IP1	-0.548938		CEP55	0.237124
			TRMT44	-0.929694		STEAP1	0.973457		C1orf163	-0.21956														CPPED1	0.418882		GRIPAP1	-0.190141		TRAPPC9	-0.181938		DHX33	-0.15637		CCSER1	0.319268		CSTB	-0.594702		CCNB2	-0.758244		CEP57L1	0.176314
			TRNAU1AP	-0.794244		STK24	0.698912		C1orf165	-0.691744														CPQ	0.594987		GRK6	-0.172313		TREM2	0.450359		DHX35	-0.33428		CCT2	-1.21249		CSTF1	-0.657731		CCNC	0.60438		CEP63	-0.835469
			TRPM3	-1.98293		STK24-AS1	-1.49682		C1orf166	-0.0514462														CPS1	0.268843		GRM1	-1.01814		TRIB2	-0.248488		DHX36	-0.243778		CCT4	0.328986		CSTF2T	-0.679474		CCND2	-0.521312		CEP68	-0.809312
			TRPV1	0.749722		STK38L	0.879819		C1orf168	-0.00336396														CPSF3L	0.164545		GRM2	-0.417352		TRIM13	0.271371		DHX40	0.144018		CCT7	-1.40955		CSTF3	-0.809413		CCNDBP1	-1.41822		CEP70	0.37573
			TSC22D1	-1.02887		STRADA	-0.621755		C1orf172	0.0501522														CPSF6	-0.251985		GRM5	-0.591685		TRIM14	0.253365		DHX57	-0.172893		CCZ1	0.34464		CTAGE5	0.282668		CCNE2	-0.190145		CEP78	0.489712
			TSC22D2	0.627586		STRIP2	-1.26661		C1orf173	-0.873591														CPSF7	0.196145		GRN	0.192443		TRIM22	0.663308		DIAPH2	-0.210889		CD109	0.874293		CTBP1	-1.02542		CCNF	-0.582867		CEP83	-0.321267
			TSGA10	1.5209		STRN	0.644089		C1orf175	-0.0250386														CPT1C	-0.366855		GRP	-0.964043		TRIM36	-0.418725		DIAPH3	0.350324		CD151	-0.444487		CTBP1-AS	0.230757		CCNG2	0.501584		CEP85	0.361598
			TSNAX	-1.86316		STX17-AS1	-0.816801		C1orf176	-0.0142488														CPTP	-0.122014		GRPEL1	-0.24722		TRIM38	0.350626		DICER1	0.452244		CD163	1.27998		CTCF	-0.633273		CCNH	-1.24011		CEP85L	0.428577
			TSPAN33	-1.58867		STX1A	0.731142		C1orf179	0.00230369														CR1	0.134978		GRPEL2	-0.243364		TRIM4	0.234439		DIDO1	0.275906		CD177	0.400413		CTDNEP1	0.290579		CCNI	-0.898677		CEP89	0.382029
			TSPAN7	-1.01255		STXBP5	0.757146		C1orf182	21.936														CRB1	0.600606		GRSF1	-0.248245		TRIM47	0.393346		DIO2	-0.238497		CD1A	0.605307		CTDSPL	0.633718		CCNJ	0.596516		CEP95	0.767653
			TSPYL1	-1.96834		SUGT1	0.81603		C1orf183	-0.0627737														CRB2	0.488471		GSDMD	0.189832		TRIM5	0.314597		DIP2A	0.290077		CD1B	0.457166		CTDSPL2	-0.604599		CCNJL	-0.805501		CEP97	0.336719
			TSR1	-0.728066		SULT1A2	-0.950262		C1orf189	0.0501012														CREB1	0.119295		GSK3B	-0.289368		TRIM52	0.254264		DIRAS1	-0.497836		CD2	0.708183		CTH	-0.814316		CCNL2	-0.524496		CER1	0.446718
			TSR2	-1.59747		SULT1C2	-0.937144		C1orf19	-0.117124														CREB3L1	-0.255757		GSKIP	-0.543529		TRIM56	0.384865		DIRAS2	-0.269437		CD200	-1.42942		CTHRC1	-0.364443		CCNT1	1.31236		CERCAM	0.504313
			TSTD2	-0.742494		SULT1C4	-1.07568		C1orf191	0.083796														CREB3L2	0.606268		GSS	-0.312643		TRIM8	0.259477		DIS3L2	0.516352		CD200R1	0.290307		CTLA4	0.399262		CCNT2-AS1	-0.255921		CERK	-0.731587
			TTC12	-0.957881		SVOPL	-1.41244		C1orf192	0.027116														CREB3L4	0.180218		GSTA4	-0.39598		TRIM9	-0.392847		DISP2	-0.270225		CD207	0.440496		CTNNA1	-1.10821		CCNY	0.772813		CERS3	0.392825
			TTC13	0.65904		SWSAP1	-0.824908		C1orf194	0.00647146														CREB5	0.501126		GSTM3	0.423329		TRMT61A	-0.238128		DKK2	-0.364841		CD209	0.393716		CTNNA2	-1.41406		CCNYL1	-0.359459		CERS6	-0.853189
			TTC19	-1.08529		SYMPK	-0.920046		C1orf198	1.40102														CREBRF	0.378755		GTPBP4	-0.196941		TRNAU1AP	0.231531		DKK3	0.404439		CD22	0.65767		CTNNAL1	-1.1431		CCNYL2	-0.299727		CETN2	-1.28605
			TTC4	-0.796729		SYNCRIP	-1.18324		C1orf20	0.00285959														CREBZF	0.24978		GTPBP8	-0.176889		TRPM7	0.253707		DLAT	-0.463952		CD274	0.30633		CTNNB1	-0.862929		CCP110	0.539822		CFDP1	-1.25001
			TTC7B	-0.848459		SYNRG	-1.01082		C1orf200	0.0203002														CREG2	-0.796431		GTSE1	0.161118		TSN	-0.142683		DLC1	0.299668		CD28	0.163124		CTNNBL1	-0.949579		CCR5	0.383673		CFHR4	0.306618
			TTI1	-0.785114		SYS1	1.14557		C1orf21	-0.434074														CRELD1	-0.337935		GUCY1A2	-0.349765		TSR3	-0.238716		DLD	-0.413348		CD2AP	0.44387		CTNND2	-0.684944		CCR6	-0.594989		CFHR5	0.179669
			TTLL11	-0.743497		SYTL1	-0.991793		C1orf210	-0.00393761														CRH	-1.50574		GUCY1B3	-0.545856		TSTA3	-0.185727		DLEU1	0.332457		CD2BP2	-0.402715		CTNS	0.306058		CCSAP	-0.778827		CFL1	-0.755941
			TTLL7	-1.19775		TAC1	2.05708		C1orf212	-0.474949														CRHBP	-0.862992		GUK1	-0.238482		TTC13	-0.162197		DLEU2	0.403204		CD300LB	0.582829		CTPS2	-0.596527		CCSER2	-0.248511		CFL2	-0.889559
			TTPAL	-0.927557		TADA2A	-0.757363		C1orf216	-1.58975														CRHR1	-0.371193		GYG2	0.477883		TTC19	-0.260077		DLG1	0.429092		CD300LF	0.499075		CTR9	-1.11435		CCT2	-1.63625		CFLAR	0.97495
			TTTY10	-1.02064		TADA2B	-0.966346		C1orf25	-0.0599245														CRIPAK	0.422253		GYPC	0.367314		TTC23	0.30796		DLG3	-0.398461		CD300LG	0.592676		CTSA	-0.745659		CCT4	-2.15171		CFP	0.518721
			TUBA1A	-1.39108		TAF15	-0.940472		C1orf26	0.0249327														CRIPT	0.498442		H2AFY	0.190861		TTPAL	-0.418281		DLG4	-0.256436		CD320	-0.622033		CTSB	0.615929		CCT5	-0.810743		CFTR	0.26689
			TUBA1C	-1.38267		TAF4	0.637141		C1orf27	0.0740096														CRISPLD1	0.629064		HABP4	-0.245552		TTYH3	-0.315222		DLG5-AS1	-0.111534		CD33	0.403427		CTSC	0.613911		CCT6A	-0.686019		CGA	0.419301
			TUBA4A	-0.933814		TAF5	0.797751		C1orf31	-0.227647														CRLS1	0.322205		HAGH	-0.3668		TUBB2A	-0.274019		DLGAP1	-0.791083		CD34	0.373502		CTSD	-0.620948		CCT7	-1.42513		CGGBP1	-1.12332
			TUBB4A	-1.34654		TAF9B	-1.39911		C1orf32	-0.00683762														CRMP1	-0.488119		HAPLN1	-0.477391		TUBB3	-0.383606		DLGAP1-AS1	0.252184		CD38	0.220247		CTSF	-0.491039		CCT8	-1.05023		CGRRF1	-0.840338
			TUBD1	0.555744		TAL1	1.01175		C1orf35	0.0690001														CRNDE	0.293563		HAR1A	-0.490347		TUBB4B	-0.300144		DLGAP1-AS2	0.269999		CD3E	0.52719		CTSL	-0.758437		CD109	0.811359		CHAD	0.43763
			TUBG2	-0.893591		TAOK3	0.79679		C1orf38	0.357327														CRNKL1	-0.203914		HAS1	-0.368452		TXNL1	0.313496		DLGAP2	-0.263583		CD40	0.581224		CTSLP8	0.406454		CD163	-0.341496		CHAF1B	-0.393321
			TUBGCP5	-1.12846		TARS	0.858253		C1orf41	-0.253276														CROT	-0.391292		HAUS2	-0.240476		TYROBP	0.603563		DLGAP3	-0.286072		CD44	2.3961		CTSV	-0.330587		CD163L1	0.343717		CHCHD1	-1.18098
			TULP4	0.644601		TATDN1	-0.710037		C1orf43	-0.238274														CRTAC1	-0.479		HBP1	0.359646		U2SURP	-0.303102		DLGAP4	-0.229196		CD46	0.377546		CTTN	1.44101		CD1E	-0.815605		CHCHD10	-0.806124
			TXLNA	-1.57084		TATDN3	-0.967178		C1orf49	0.0417763														CRTAP	0.491507		HBQ1	-0.341899		UBE2B	0.469134		DLK2	-0.465236		CD48	0.361659		CUEDC1	0.768509		CD200	-1.8768		CHCHD2	-1.81544
			TXLNGY	-2.69413		TBC1D16	0.858726		C1orf50	-0.0691375														CRTC3	0.397633		HCCS	-0.302075		UBE2D3	0.46336		DLL1	0.718996		CD55	-0.462332		CUEDC2	-0.880797		CD22	-0.524605		CHCHD4	-0.745926
			TXN2	-0.768131		TBC1D22A	-0.923912		C1orf51	-0.122229														CRY2	-0.236802		HCN1	-0.708162		UBE2E3	-0.254351		DLL3	-0.282907		CD58	0.347791		CUL1	-1.65443		CD24	-1.37215		CHCHD5	-0.508308
			TXNDC11	-1.34769		TBC1D8B	0.950009		C1orf52	-0.439463														CRYAB	0.702633		HDAC8	-0.19835		UBE2I	0.238372		DMAP1	-0.178787		CD6	0.400106		CUL2	-1.06487		CD244	-0.169802		CHCHD6	-1.12485
			TXNRD1	-1.70674		TBCA	-0.682016		C1orf53	-0.0474597														CRYBB1	-0.156326		HDAC9	-0.484774		UBE2M	-0.234879		DMPK	0.228593		CD63	0.534293		CUL3	-1.85483		CD274	-0.42124		CHCHD7	-1.05997
			UBAC2	-0.811562		TBCB	-0.660848		C1orf54	0.0397254														CRYBB2P1	0.222192		HDGF	0.212179		UBE2S	-0.377906		DMTF1	0.23403		CD69	0.220012		CUL4A	-0.592026		CD28	-0.328706		CHD1L	-0.664821
			UBE2E1	-1.39512		TBCC	-0.608329		C1orf57	-0.432887														CRYBG3	0.581762		HDGFRP3	-0.37027		UBE2Z	-0.209643		DMTN	-0.363676		CD79A	0.278561		CUL5	-0.755852		CD2AP	-0.65842		CHD2	-0.943488
			UBE2L6	-0.981688		TBL2	0.482537		C1orf58	0.762114														CRYL1	0.455352		HDX	-0.200775		UBXN2A	0.282897		DMWD	-0.343262		CD80	0.675781		CUL7	0.35314		CD2BP2	-0.755561		CHD4	0.588886
			UBE2T	0.71538		TCEA2	-1.06444		C1orf59	-0.102463														CRYM	-1.03136		HEATR5B	-0.300058		UHRF1	0.597737		DMXL1	0.200195		CD81	-0.599233		CUL9	-0.78019		CD300A	0.786847		CHD5	0.590119
			UBE3C	-1.11141		TCEAL2	-0.829084		C1orf61	-1.28552														CRYZL1	0.406345		HECTD1	0.196536		UNC13A	-0.319675		DMXL2	-0.42267		CD84	0.976842		CUTA	-0.575209		CD300LG	0.498133		CHD6	-0.597936
			UBLCP1	-1.31705		TCEANC2	0.694033		C1orf63	0.275609														CS	-0.207865		HECTD4	-0.310745		URM1	0.18565		DNA2	0.285008		CD8A	0.357479		CUTC	-1.20247		CD320	-0.593543		CHD7	0.441841
			UBOX5	-0.812963		TCF15	0.955017		C1orf64	0.356349														CSDE1	-0.136138		HECW2	-0.396235		USP11	-0.240396		DNAH1	-0.135875		CD9	0.548608		CUX1	0.981135		CD34	0.72225		CHD9	-0.561221
			UBP1	0.681608		TCIM	1.13461		C1orf65	-0.00439106														CSE1L	-0.261856		HELB	0.148811		USP31	0.35575		DNAH14	-0.152949		CD93	0.862656		CWC27	1.35565		CD36	-0.619948		CHEK1	0.249368
			UBQLN1	-1.23658		TECPR2	0.999825		C1orf66	0.150107														CSF1	0.222899		HENMT1	-0.593701		USP45	0.207923		DNAH17	-0.112793		CD97	-0.37917		CWF19L2	0.633585		CD3EAP	0.644783		CHERP	0.652682
			UBTF	-0.666271		TECTA	-0.898853		C1orf67	-0.00977139														CSF1R	0.579955		HEPH	0.419128		USP47	0.176451		DNAJA3	-0.157118		CD99L2	-0.803107		CX3CL1	-0.532602		CD4	0.563404		CHGB	-1.61307
			UBXN2B	0.952496		TESK2	0.515707		C1orf70	-0.0118922														CSF2RA	0.276014		HERC1	-0.262156		USP5	-0.218923		DNAJB12	-0.17319		CDAN1	-1.16459		CXCL11	-0.166946		CD40	-0.289104		CHIC1	-1.06417
			UBXN4	-1.1748		TEX30	0.761251		C1orf71	-0.349918														CSF3R	0.403167		HERC5	0.522888		USP7	-0.146316		DNAJB5	-0.459122		CDC123	-1.20465		CXCL13	0.191702		CD44	-0.613132		CHKA	-0.883397
			UCHL5	-1.01737		TFB1M	-0.706311		C1orf74	-0.0899067														CSGALNACT1	0.329755		HES4	-0.350159		USP9X	-0.155713		DNAJB6	0.647198		CDC14A	0.764381		CXCL16	0.548791		CD47	-0.797504		CHL1	-1.64758
			UCP2	-0.880104		TGFB3	1.19892		C1orf76	-0.0969814														CSK	0.214187		HEY2	0.409646		UST	-0.355091		DNAJC1	0.231675		CDC14B	1.34714		CXCL6	-0.28399		CD48	-0.58549		CHM	-0.904951
			UFM1	-0.769805		THAP2	1.44873		C1orf78	0.425962														CSMD1	-0.403147		HID1	-0.378104		VAMP2	-0.300886		DNAJC10	-0.369228		CDC16	-0.892754		CXorf40A	-1.61913		CD53	-0.329818		CHML	0.248922
			UGCG	1.3501		THBS3	-0.498227		C1orf81	-0.00568488														CSNK1A1	0.442749		HIF1AN	-0.162537		VAMP8	0.558328		DNAJC11	-0.199883		CDC20	-0.440969		CXorf40B	-1.57229		CD58	0.379467		CHMP1B	-0.418588
			UGP2	0.504704		THEM4	-0.846241		C1orf85	-0.053031														CSNK1G3	-0.298505		HIF3A	0.728906		VAPA	-0.298141		DNAJC13	-0.17544		CDC20B	0.275139		CXorf57	-1.08446		CD59	0.946611		CHMP2A	-1.96298
			UHRF2	0.756573		TICAM1	0.685981		C1orf86	0.198122														CSNK2A1	-0.393352		HIGD1A	-0.241448		VASP	0.262375		DNAJC14	-0.515213		CDC25C	0.32261		CXXC4	0.543555		CD6	-0.633376		CHMP2B	-1.09882
			UIMC1	0.559062		TIGD1	-0.663328		C1orf87	0.0450274														CSNK2A2	-0.194445		HIGD1B	0.415919		VEZT	-0.32384		DNAJC18	-0.162198		CDC27	-1.21449		CXXC5	0.626925		CD63	0.72926		CHMP4B	-1.30333
			UNC13D	0.744801		TIGD2	-0.743276		C1orf88	0.0440044														CSPG5	-0.417805		HINT1	-0.358321		VIP	-0.744937		DNAJC19	-0.27696		CDC34	-1.45792		CYB561	0.588475		CD7	-0.361634		CHMP5	-1.45299
			UNG	-1.21821		TIGD6	0.740368		C1orf89	-0.0173208														CSPP1	0.251942		HIPK1	0.328053		VIPR1	-0.349831		DNAJC21	0.188509		CDC37	-1.16116		CYB561D1	-0.328965		CD74	0.279705		CHMP7	-0.378704
			UPF1	0.614622		TIMM17B	0.686268		C1orf9	0.283193														CSRNP2	-0.350665		HIPK3	0.247467		VLDLR	-0.353599		DNAJC27	-0.30646		CDC40	-0.751759		CYB5B	-0.972867		CD80	-0.397615		CHN1	-0.907198
			UPF3A	-0.674826		TIMM23	0.467219		C1orf90	0.0731546														CSRNP3	-0.645501		HIST1H1C	0.515382		VNN2	0.244001		DNAJC27-AS1	-0.154122		CDC42	-1.10897		CYB5D1	-0.488417		CD81	1.1648		CHP1	-1.48324
			UPRT	-1.2256		TIMM8A	-0.54307		C1orf91	-0.0148326														CSRP1	0.77476		HIST3H2A	-0.221991		VPS53	-0.387291		DNAJC3	0.359205		CDC42BPB	-0.505461		CYB5D2	-0.468808		CD83	-1.49762		CHP2	0.367379
			UQCRQ	0.65533		TIMM8B	-0.65454		C1orf93	-0.0740584														CSRP2	0.589441		HIVEP1	-0.307691		VRK3	-0.154337		DNAJC30	-0.395268		CDC42EP1	0.354658		CYB5R1	-0.832689		CD84	1.29866		CHPT1	-0.671013
			URM1	0.859467		TIPIN	-0.910459		C1orf95	-0.257401														CSTB	0.232333		HIVEP2	-0.356638		VTA1	-0.289089		DNAJC5	-0.47128		CDC42EP3	-0.817818		CYBA	0.391303		CD8B	-0.215305		CHRDL1	-0.880328
			USF1	-1.31497		TK2	-0.610022		C1orf96	-0.500519														CSTF2	-0.114729		HK1	-0.347505		WAC	0.169826		DNAJC5G	-0.165689		CDC42EP4	-0.346604		CYBB	-0.328732		CD9	1.06109		CHRM1	-2.07269
			USF3	0.506182		TKFC	-0.926521		C1orf99	0.00777787														CTA-254O6.1	-0.22085		HKDC1	0.347212		WBP11	-0.33778		DNAJC8	-0.165762		CDC42EP5	-0.622717		CYCS	-0.859461		CD99	1.56947		CHRM2	0.400398
			USHBP1	-0.744633		TLDC1	-0.97394		C1QA	3.58354														CTA-29F11.1	0.233451		HKR1	-0.222298		WBP5	0.245264		DNAL4	-0.36921		CDC42SE1	-0.557717		CYFIP2	-1.13448		CD99L2	-1.05783		CHRM3	-0.671089
			USP15	0.706027		TM7SF2	-1.10478		C1QB	2.02976														CTB-119C2.1	0.288621		HLA-A	0.244976		WBSCR17	-0.442028		DNALI1	0.583352		CDC42SE2	0.962023		CYGB	0.356625		CDADC1	-0.767979		CHRM4	0.420515
			USP30	-0.892544		TMA7	-0.577645		C1QBP	-0.854776														CTB-31O20.2	0.378177		HLA-B	0.346418		WDR17	-0.253141		DNHD1	0.323593		CDC5L	-1.23492		CYHR1	-0.468638		CDAN1	1.16631		CHRNA3	0.322525
			USP31	0.831736		TMED5	0.795317		C1QC	1.60436														CTB-50L17.7	-0.403515		HLA-C	0.307002		WDR18	-0.25744		DNM1	-0.341301		CDC73	0.446111		CYLC1	-0.315751		CDC123	-1.08841		CHRNA5	0.346749
			USP32P2	1.29163		TMEM128	-1.4598		C1QL1	7.40684														CTBP1	-0.325457		HLA-DMA	0.710457		WDR37	0.50361		DNM1L	-0.214332		CDCA2	0.496022		CYLD	-1.14153		CDC14A	0.242376		CHRNB2	0.471048
			USP33	-1.43051		TMEM136	-0.605333		C1QL3	-0.0993554														CTBP2	0.30243		HLA-DMB	0.471103		WDR41	0.284605		DNM3	-0.291158		CDCA4	-0.49264		CYMP	-0.326021		CDC14B	1.12291		CHRNB3	0.23924
			USP37	0.801007		TMEM141	-0.77369		C1QL4	-0.00746126														CTBS	0.51247		HLA-DOA	0.341327		WDR46	-0.203277		DNTTIP1	-0.290485		CDCA8	0.238926		CYP1A1	0.231725		CDC14C	-0.282475		CHRNE	0.582519
			USP9Y	-2.40752		TMEM143	-0.550308		C1QTNF1	0.233197														CTC1	-0.272112		HLA-DPA1	0.814844		WDR77	-0.214463		DOC2A	-0.707924		CDCP1	0.243925		CYP1B1	0.754947		CDC16	-0.653997		CHST1	-0.486377
			UTP23	1.8472		TMEM147-AS1	-1.05902		C1QTNF2	-0.0117073														CTC-338M12.4	0.35779		HLA-DPB1	0.681859		WDR86	-0.203722		DOC2B	-0.21584		CDH10	-1.45558		CYP20A1	-0.152011		CDC20B	-0.254418		CHST10	-0.961977
			UVRAG	-1.37837		TMEM14B	-0.977704		C1QTNF3	0.156989														CTC-428G20.3	0.310681		HLA-DRA	1.01461		WFDC2	-0.143264		DOCK1	0.415264		CDH11	0.288729		CYP2A6	0.508401		CDC25A	-0.34189		CHST12	1.16388
			VAMP1	-1.00737		TMEM17	-1.21665		C1QTNF4	-1.40965														CTC-471C19.1	-0.65585		HLA-E	0.47544		WNK1	0.393638		DOCK11	0.36617		CDH12	-1.04561		CYP2C8	-0.577548		CDC25C	-0.284538		CHST13	0.373707
			VBP1	-0.801322		TMEM170A	0.783878		C1QTNF5	0.275598														CTC-471J1.2	0.171008		HLA-F	0.291976		WNT10B	-0.266659		DOCK2	0.314343		CDH18	-0.812632		CYP2C9	-0.380238		CDC37	-0.973866		CHST14	0.363619
			VDAC1	-1.45191		TMEM173	-1.07737		C1QTNF6	0.0134868														CTD-2033C11.1	0.150735		HLA-G	0.312092		WSB2	-0.245529		DOCK3	-0.421053		CDH19	0.673952		CYP2R1	-0.819485		CDC37L1	-0.424047		CHST5	0.458197
			VDR	1.50533		TMEM177	-1.30594		C1R	1.68102														CTD-3092A11.2	0.367109		HLA-J	0.215822		WTAP	-0.396478		DOCK4	0.286111		CDH22	-0.615145		CYP46A1	0.867955		CDC40	-1.85864		CHST6	0.61906
			VENTX	1.00142		TMEM18	-0.732761		C1RL	0.155055														CTDSP1	0.346842		HLF	-0.552351		XKR4	-0.326991		DOCK5	0.855303		CDH24	0.675013		CYP4A11	0.330209		CDC42	-2.11568		CHTOP	-1.10049
			VIM-AS1	-0.73786		TMEM181	0.766628		C1S	1.74051														CTDSP2	0.439643		HM13	-0.221122		XPO5	-0.205078		DOCK6	0.213155		CDH4	-0.949107		CYP7A1	-0.184944		CDC42BPA	1.12943		CHUK	-0.88217
			VIRMA	-1.18982		TMEM184B	0.90866		C2	0.0296066														CTHRC1	-0.357655		HMBOX1	0.576074		XRN1	0.275686		DOCK8	0.560427		CDH5	0.219305		CYTH2	-0.749201		CDC42BPB	0.598265		CHURC1	-0.801623
			VMA21	0.713638		TMEM185B	0.763619		C20orf10	-0.0186922														CTIF	-0.129921		HMCES	-0.273262		YARS	0.225989		DOCK9	0.500194		CDH6	0.518728		CYTL1	0.369217		CDC42EP3	-0.616023		CIAO1	-0.390537
			VMP1	-0.608661		TMEM206	0.99403		C20orf103	-0.529166														CTNNA1	0.444841		HMG20A	-0.227548		YIF1B	-0.245721		DOK3	0.621062		CDH8	-0.933471		CYYR1	0.699742		CDC42EP4	1.87366		CIAPIN1	-1.10253
			VN1R1	-1.05044		TMEM213	1.5909		C20orf106	-0.0159163														CTNNB1	0.29588		HMGCLL1	-0.559615		YJEFN3	-0.375322		DOK4	-0.29214		CDH9	-0.842277		DAAM1	0.955004		CDC42SE1	-1.60115		CIART	-0.58569
			VPS13A	0.677463		TMEM234	-0.807416		C20orf108	0.460618														CTNND2	0.246356		HMGCR	-0.558754		YPEL3	0.319082		DOK6	-0.366919		CDHR2	-0.307904		DAB1	0.996237		CDC42SE2	-1.17534		CIB1	-1.0898
			VPS13B	-0.78949		TMEM237	-0.873976		C20orf11	0.15861														CTNS	0.271828		HMGCS1	-0.538355		YTHDC1	0.215491		DOLK	-0.176625		CDIP1	-0.839115		DACH1	0.243602		CDC6	-0.221113		CIB2	0.349778
			VPS33A	-0.651108		TMEM256	-0.662834		C20orf111	-0.0442184														CTPS1	-0.461029		HMGN5	0.344578		YWHAZ	-0.199337		DONSON	0.284726		CDIPT	-0.523503		DAD1	-1.45255		CDC73	0.838376		CIC	0.562619
			VPS33B	-0.80189		TMEM263	0.558402		C20orf112	-0.191025														CTPS2	0.523529		HMOX2	-0.502573		ZBBX	-0.559837		DOPEY1	-0.274934		CDIPT-AS1	-0.525461		DAG1	-0.628437		CDCA7L	1.20079		CIDEB	0.296146
			VPS45	-1.17099		TMEM37	-0.944773		C20orf116	-0.184234														CTSC	0.596472		HMP19	-0.907022		ZBED6	0.592985		DOPEY2	-0.459388		CDK1	0.285016		DAGLB	-0.346138		CDCP1	-0.344003		CIITA	0.472755
			VPS52	-0.646452		TMEM39A	0.521249		C20orf117	-0.0102517														CTSH	0.712228		HN1	-0.730626		ZBTB14	0.144567		DPCD	-0.194953		CDK10	-1.22258		DALRD3	-0.431458		CDH1	-0.323449		CILP	0.40322
			VPS8	-0.627744		TMEM81	1.65868		C20orf119	-0.00426111														CTSO	0.415211		HNMT	0.464688		ZBTB33	0.225118		DPF3	0.360908		CDK12	-0.893649		DAP3	-0.638555		CDH10	-1.11591		CINP	-0.427926
			VSIG10L	0.963102		TMEM88	-1.24837		C20orf121	-0.323852														CTSS	0.628914		HNRNPA0	-0.280462		ZC3H14	0.361557		DPH2	-0.137589		CDK13	-0.2544		DAPK1	-1.5395		CDH11	0.889095		CIPC	-1.1578
			VWA3B	-1.02495		TMEM8B	-0.652292		C20orf132	-0.0253224														CTTN	0.178031		HNRNPC	-0.290356		ZCCHC12	-0.623411		DPM2	-0.195697		CDK14	-0.623808		DAPP1	0.285388		CDH12	-0.899269		CIR1	-0.524742
			WASF1	0.974154		TMOD2	1.30148		C20orf141	1.4965														CTXN1	-0.643371		HNRNPK	-0.219727		ZCCHC17	-0.206856		DPP10-AS1	-0.454494		CDK15	0.514401		DARS	-0.855023		CDH15	-0.832944		CIRBP	-1.57341
			WDFY3	0.860252		TMSB4Y	-1.29794		C20orf142	-0.121137														CUEDC1	0.424405		HNRNPLL	-0.231209		ZCCHC8	0.334546		DPP6	-0.450812		CDK16	-0.953185		DAXX	0.305377		CDH16	-0.29647		CIRH1A	-1.57822
			WDR17	-1.23172		TMTC1	0.900907		C20orf144	0.900597														CUEDC2	-0.198369		HNRNPUL1	0.221163		ZDHHC23	-0.637043		DPP7	-0.224649		CDK18	-0.485477		DAZAP1	0.863395		CDH18	-2.38462		CISD2	-0.703582
			WDR20	-0.788431		TNFAIP8	-0.788103		C20orf151	-0.0132588														CUL1	-0.233035		HOMER1	-0.698391		ZFAND5	0.342442		DPP8	-0.395703		CDK19	2.56911		DAZAP2	-1.27275		CDH19	0.488818		CIZ1	-0.436239
			WDR25	-0.91116		TNFAIP8L3	0.720722		C20orf165	0.0575118														CUL2	-0.374016		HOOK1	-0.916521		ZFP64	-0.182705		DPY19L1P1	0.209163		CDK2	0.566878		DBF4B	0.226271		CDH2	0.855568		CKAP2	0.228805
			WDR26	-1.33391		TNFRSF10B	0.609785		C20orf174	0.00998255														CUL3	-0.232028		HOTAIRM1	0.355947		ZFR2	-0.252134		DPY19L2	-0.255133		CDK20	-0.843865		DBI	-0.777459		CDH22	0.680433		CKAP4	-0.546001
			WDR73	-0.69382		TNFRSF10D	1.03266		C20orf175	0.00501293														CUL4A	0.292096		HP1BP3	0.215629		ZFYVE16	-0.266425		DPY19L4	0.385321		CDK2AP1	0.750514		DBIL5P2	0.32979		CDH26	-0.216615		CKAP5	-0.883015
			WDR82	-1.38268		TNFRSF19	0.953625		C20orf177	-0.935659														CUL5	-0.168564		HPCAL1	-0.522278		ZHX1	0.158944		DPYD	0.581914		CDK2AP2	-0.408712		DBN1	0.536704		CDH4	0.47191		CKB	-1.23723
			WIPF1	0.962916		TNFSF13	-1.1981		C20orf181	-0.00914202														CUX2	-1.06349		HPCAL4	-0.700559		ZKSCAN2	-0.110582		DPYSL4	-0.264822		CDK4	-0.655507		DBT	1.08759		CDH5	0.690671		CLASP2	-0.948768
			WNT9A	-0.746863		TNNC1	-1.36507		C20orf186	0.00968148														CWF19L1	-0.137903		HPRT1	-0.969244		ZMAT3	0.266684		DR1	-0.212989		CDK5	-2.16346		DCAF10	-0.379931		CDHR3	0.404982		CLASRP	0.992839
			WRB	-1.15889		TOR1AIP1	-0.572514		C20orf19	-0.0876353														CWF19L2	0.272722		HPS3	0.464199		ZMYM5	0.303112		DRAM1	0.487671		CDK5R1	0.38335		DCAF13	-1.085		CDIP1	0.916317		CLCA3P	0.185204
			WTAP	-0.576701		TOR1AIP2	0.764003		C20orf191	-0.124622														CX3CL1	-0.61876		HRAS	-0.28517		ZNF207	0.355142		DRAM2	0.274581		CDK5R2	-0.433976		DCAF16	-0.689063		CDK1	-0.453748		CLCC1	-0.392865
			WWOX	-1.63484		TP53TG1	-0.463516		C20orf195	0.0133906														CXADR	-0.345477		HRASLS	-0.400808		ZNF24	0.211228		DRAP1	-0.17079		CDK5RAP3	-0.499809		DCAF17	-0.334688		CDK10	1.47159		CLCN3	-1.21596
			XKR6	-0.890841		TPBG	1.0282		C20orf197	0.00811292														CXCL14	-0.589422		HSD17B1	-0.26184		ZNF26	-0.263193		DRD1	-0.553779		CDK6	1.02321		DCAF4	-0.854212		CDK12	0.504098		CLCN4	-0.922463
			XPOT	-0.969224		TPK1	-0.457868		C20orf199	0.0131614														CXCL16	0.604732		HSPA12A	-0.685317		ZNF334	-0.279174		DRD2	-0.105169		CDK7	-1.54006		DCAF4L2	-0.129424		CDK13	2.15707		CLCN5	-0.511702
			XRN2	-1.37273		TPM1	-0.54015		C20orf200	0.373277														CXCL2	0.164068		HSPA14	-0.198944		ZNF346	-0.176982		DRD5	-0.43058		CDK9	-0.474855		DCAF5	-0.561593		CDK20	-1.02615		CLCN7	0.494649
			YAE1D1	-1.48769		TPM3	-0.627682		C20orf24	-0.404621														CXCR4	0.814147		HSPA4L	-0.581641		ZNF382	-0.247128		DRG1	-0.153208		CDKAL1	0.320407		DCAF6	-1.06742		CDK2AP1	0.896649		CLDN1	0.3371
			YBX1	-1.02368		TPP1	0.801901		C20orf26	-0.00641331														CXorf21	0.189231		HSPB1	0.714407		ZNF396	0.216385		DRG2	-0.159469		CDKL1	-1.09898		DCAF7	-0.866362		CDK4	0.503465		CLDN10	-1.01651
			YKT6	-1.16145		TPPP2	-0.820296		C20orf29	-0.0881136														CXorf30	0.212709		HSPB11	-0.310735		ZNF425	-0.183158		DROSHA	-0.136974		CDKN1C	1.01475		DCAF8	0.921823		CDK5	-2.0569		CLDN10-AS1	0.230901
			YOD1	0.848817		TPTE2P2	-1.25184		C20orf3	-0.918575														CXorf36	0.238041		HSPB6	0.386312		ZNF436	-0.216332		DRP2	-0.428421		CDKN2AIP	0.904854		DCAKD	-1.23273		CDK5RAP1	-0.94887		CLDN15	0.425484
			YWHAZ	-1.01087		TRABD2B	0.757715		C20orf30	-0.200466														CXorf38	0.306655		HSPB8	0.788137		ZNF496	-0.204449		DSC2	0.276		CDKN2AIPNL	-0.444551		DCBLD1	1.01038		CDK6	-0.61817		CLDN18	0.365681
			ZBTB1	1.72667		TRAF3	0.710925		C20orf39	-0.941529														CXorf40A	-0.464602		HSPBP1	-0.208377		ZNF503	-0.192587		DSCR3	-0.253054		CDKN2B-AS1	0.177968		DCBLD2	-0.39374		CDK7	-1.2186		CLDN23	0.152397
			ZBTB39	0.554214		TRAF3IP2-AS1	0.741591		C20orf4	0.0386796														CXorf40B	-0.438059		HSPH1	-0.536094		ZNF512B	-0.193171		DSE	0.610332		CDKN2C	0.436331		DCD	0.236789		CDKL1	-0.85544		CLDN4	0.309948
			ZBTB46	0.836157		TRAF6	0.945772		C20orf46	-0.175066														CXXC4	-0.329291		HTR2C	-1.19965		ZNF518B	-0.289848		DSERG1	0.258702		CDKN2D	-0.39483		DCHS1	1.59248		CDKL3	0.573273		CLDN7	0.488827
			ZC3H10	0.807451		TRAM1	0.864654		C20orf54	0.384044														CYB561	-0.482533		HTR3C	0.175122		ZNF652	0.460097		DSG3	-0.153445		CDKN3	0.225963		DCLK1	-0.85078		CDKL5	0.219453		CLDN8	0.372222
			ZC3H11A	0.628537		TRAM1L1	-1.19436		C20orf59	0.0603537														CYB561A3	0.221444		HTR5A	-0.40741		ZNF664	0.229309		DSN1	-0.164337		CDON	0.174152		DCLRE1C	0.994848		CDKN1B	0.702288		CLDND1	-0.821071
			ZC3HAV1	-1.0333		TRAP1	-0.77111		C20orf67	0.108463														CYB561D1	-0.254258		HTT	-0.275996		ZNF706	-0.201283		DST	0.219174		CDR1	-0.379359		DCP2	-0.74412		CDKN2A	-0.620367		CLEC12A	0.223592
			ZCCHC4	-1.15458		TRAPPC2L	-0.956735		C20orf7	-0.151703														CYB5B	-0.223527		HUNK	-0.629515		ZNF764	-0.172431		DSTN	-0.227035		CDR2L	0.390712		DCPS	-0.43415		CDKN2B	-0.687797		CLEC1A	0.500957
			ZDHHC13	-1.49403		TRAPPC4	-0.537491		C20orf72	0.0890861														CYB5R2	0.660886		HUS1	-0.225708		ZNF785	0.179239		DTD1	-0.315483		CDRT15	-0.463284		DCTD	-1.06503		CDKN2B-AS1	-0.17005		CLEC1B	0.293259
			ZDHHC8	0.489696		TRAPPC6A	-0.834358		C20orf74	0.00562932														CYBA	0.530714		HYAL3	-0.307218		ZNF8	0.201343		DTNA	0.809416		CDS1	-1.28589		DCTN2	-0.92428		CDKN2C	-0.671226		CLEC2D	0.298479
			ZFC3H1	0.611535		TREX2	-1.30303		C20orf77	0.00222649														CYBRD1	0.687033		HYI	0.183494		ZNF800	0.33921		DTNBP1	0.172374		CDS2	0.277711		DCTN4	-1.04217		CDKN2D	-0.926459		CLEC2L	-1.13527
			ZFHX2	1.37625		TRIM13	0.936145		C20orf85	-0.0109079														CYC1	-0.245509		HYLS1	-0.297882		ZNF805	0.225633		DTWD1	0.377441		CDT1	-0.398328		DCTN5	-1.29964		CDKN3	-0.783951		CLEC3A	0.228952
			ZFYVE16	-1.10649		TRIM29	0.68813		C20orf91	-0.0672013														CYCS	-0.473901		HYOU1	-0.196987		ZNF83	0.343641		DTX2P1-UPK3BP1-PMS2P11	-0.266164		CDYL	0.688846		DCTN6	-1.30134		CDNF	-0.338354		CLEC4D	0.28163
			ZIC3	0.905251		TRIM45	-1.2469		C20orf94	0.0521754														CYFIP1	0.330504		IAH1	-0.218398		ZNRF1	-0.471483		DTX3	-0.230507		CDYL2	0.858014		DCUN1D1	-0.73815		CDR1	-0.548726		CLEC4E	0.231212
			ZMAT2	-1.3161		TRIM52-AS1	-0.961525		C20orf96	0.0661692														CYFIP2	-0.345807		IARS	-0.35496		ZRSR2	0.236024		DTX3L	0.56472		CEACAM1	0.275449		DCUN1D2	-0.790068		CDRT1	-0.279138		CLEC4GP1	0.530255
			ZMIZ2	1.30284		TRIM73	1.73351		C21orf116	0.0132172														CYGB	-0.379297		ICA1	-0.465879		ZSCAN25	-0.136483		DTYMK	0.181598		CEACAM21	0.617782		DCUN1D4	-0.904653		CDRT15L2	-0.746331		CLEC4M	0.262068
			ZMYM3	-0.636992		TRIOBP	-0.844927		C21orf125	0.0118188														CYLD	0.144574		ICMT	-0.216704		ZXDC	0.323639		DUS2	-0.145193		CEACAM5	0.674336		DCUN1D5	-1.24396		CDS1	-1.85602		CLEC7A	0.492867
			ZMYM6	-1.42151		TRMT44	-0.818266		C21orf131	0.407175														CYP1A1	-0.181932		ICOSLG	-0.280124					DUSP14	-0.25696		CEACAM6	0.311283		DCXR	-0.779502		CDS2	-1.38279		CLHC1	-0.38588
			ZMYND11	-0.825824		TRMT5	-0.955728		C21orf2	0.110156														CYP26A1	-0.274522		ID3	0.881122					DUSP16	0.327863		CEACAM7	0.419223		DDA1	0.406476		CDT1	-0.545429		CLIC5	0.283278
			ZNF100	-0.614336		TRO	0.898249		C21orf30	0.00611731														CYP26B1	-1.02095		ID4	0.837039					DUSP2	-0.528325		CEBPB	1.84152		DDB1	-0.815076		CDX2	-0.391458		CLINT1	-0.52272
			ZNF12	-0.787607		TRPM3	1.62844		C21orf33	-0.271871														CYP27A1	0.437763		IDH3A	-0.31905					DUSP28	-0.261411		CEBPE	-0.418056		DDHD1	-0.649911		CDY1	-0.302627		CLIP1	0.723405
			ZNF136	-1.19683		TRPM4	-0.535433		C21orf34	0.186924														CYP2C18	-0.104222		IDH3B	-0.235893					DUSP3	-0.562642		CECR2	1.54636		DDIT3	-0.487517		CDYL2	-0.729137		CLIP3	-0.823135
			ZNF146	-1.30739		TRPT1	-0.624489		C21orf41	0.00869968														CYP2U1	0.370273		IDH3G	-0.325873					DUSP4	-0.45576		CECR3	0.376369		DDOST	-1.16321		CEACAM19	0.338368		CLIP4	-0.937496
			ZNF177	0.960524		TSC22D2	0.729152		C21orf45	-0.0713175														CYP39A1	0.251393		IDI1	-0.21983					DUSP6	-0.657892		CECR5	0.47414		DDR2	0.390186		CEACAM3	-0.411127		CLK1	-1.09762
			ZNF189	-0.636459		TSEN54	1.63169		C21orf51	-0.412012														CYP3A4	0.15243		IER3IP1	-0.279029					DUSP7	-0.431884		CECR6	-1.2743		DDX1	-1.53027		CEACAM5	0.334272		CLK3	-0.469046
			ZNF2	-0.918305		TSGA10	1.39724		C21orf52	0.00528234														CYP46A1	-0.375894		IFI16	0.518624					DUT	0.149812		CECR7	0.266806		DDX10	-1.06378		CEACAM7	-0.146003		CLK4	-1.27746
			ZNF221	-0.67529		TSLP	1.65857		C21orf56	0.0833237														CYP4F12	0.21555		IFI27L2	0.172141					DVL2	0.216943		CECR9	0.318757		DDX11	0.70458		CEBPB	0.890231		CLMP	0.396307
			ZNF223	-0.567881		TSPAN12	1.00339		C21orf57	-0.0199419														CYP4F3	0.946638		IFIH1	0.414546					DYDC2	-0.165101		CEL	-0.958118		DDX11L2	0.739238		CEBPD	1.07199		CLN6	0.463818
			ZNF226	-1.27635		TSPEAR	-1.01956		C21orf62	0.0797218														CYP4V2	0.389376		IFITM10	-0.310586					DYM	0.209023		CELF1	0.395039		DDX17	-0.635039		CEBPG	-0.594276		CLN8	0.340361
			ZNF229	-0.937544		TSPYL1	0.718225		C21orf63	0.0815855														CYP4X1	-0.572852		IFITM2	0.624276					DYNC1H1	-0.363498		CELF2	0.784074		DDX18	-0.988538		CEBPZOS	-0.237686		CLNK	0.62109
			ZNF24	-1.12814		TSR1	-0.607783		C21orf7	-0.00708245														CYR61	0.639121		IFITM3	0.582844					DYNC1I1	-0.5233		CELF2-AS1	0.525435		DDX19A	0.54678		CECR1	0.874249		CLNS1A	-1.29362
			ZNF264	0.710476		TSTA3	-0.919364		C21orf70	-0.120579														CYTH1	0.309029		IFNGR1	0.365827					DYNC1LI1	-0.395992		CELF3	-0.672241		DDX20	-0.55623		CECR2	1.98529		CLOCK	-1.1931
			ZNF276	0.958374		TSTD3	-0.833529		C21orf71	-0.0857608														CYTH2	-0.300024		IGDCC4	0.682637					DYNC1LI2	0.292085		CELF4	-0.913567		DDX23	-0.63641		CECR5-AS1	-0.440394		CLPB	0.459165
			ZNF318	0.737421		TTC12	-1.43557		C21orf9	0.0622829														CYTH3	-0.196431		IGF1	-0.242466					DYNC2H1	-0.274554		CELF5	-0.776617		DDX24	-0.448864		CECR6	-1.23609		CLPTM1	0.543149
			ZNF320	-1.08112		TTC13	0.872512		C21orf91	0.116981														CYTIP	0.233303		IGF1R	0.427284					DYNC2LI1	-0.423073		CELSR1	-0.222004		DDX25	-0.950086		CELA3B	-0.246173		CLPTM1L	-0.711803
			ZNF322P1	0.626687		TTC16	-1.21743		C22:CTA-250D10.9	0.16946														CYTL1	0.535315		IGFBP5	0.459022					DYNLL1-AS1	-0.187983		CELSR2	-0.691491		DDX26B	-0.842049		CELF1	0.627561		CLPX	-0.9505
			ZNF330	-0.611839		TTC17	1.05011		C22orf13	0.401761														DAAM1	0.296175		IGFBP7	0.33874					DYNLT1	0.350765		CELSR3	-0.268235		DDX28	-0.498839		CELF2	-1.75062		CLRN1-AS1	0.194842
			ZNF382	-0.7962		TTC19	-0.904274		C22orf16	-2.46341														DAAM2	0.740397		IGFBPL1	-0.451337					DYRK1B	-0.305271		CEMIP	0.419158		DDX3X	-0.630081		CELF3	-0.585198		CLSTN1	-0.668632
			ZNF396	-1.25728		TTC23L	-1.64833		C22orf23	0.548672														DAB1	-0.54395		IGHMBP2	-0.116916					DYRK2	-0.402089		CEND1	-0.374562		DDX41	-1.05368		CELF4	1.55997		CLTA	-1.18597
			ZNF445	-0.727678		TTC3	0.787446		C22orf24	-0.00709249														DAB2IP	-0.34606		IGLON5	-0.377283					DYSF	0.446852		CENPBD1P1	-1.11436		DDX42	-1.03261		CELF5	0.947509		CLTB	-1.13293
			ZNF480	1.02642		TTLL1	-0.898038		C22orf25	-0.170078														DACH2	-0.493668		IGSF8	-0.41224					DYX1C1	-0.228568		CENPJ	-0.320136		DDX46	-0.864		CELSR1	-0.410162		CLTC	-1.33901
			ZNF491	-0.988955		TTLL6	-1.0302		C22orf28	-0.211958														DACT3	-0.31968		IKBKAP	-0.198785					DZIP3	-0.209287		CENPN	0.200015		DDX49	-0.391692		CELSR2	-0.595804		CLTC-IT1	0.686763
			ZNF500	1.49535		TTLL7	-1.01333		C22orf29	-0.0606573														DAG1	0.24278		IKBKB	0.350432					E2F3	-0.189988		CENPO	-0.455709		DDX5	-0.760142		CELSR3-AS1	-0.26128		CLTCL1	0.324377
			ZNF510	-0.889418		TTTY10	-0.758002		C22orf30	-0.100976														DAGLA	-0.404334		IKZF1	0.204744					EARS2	-0.271473		CENPT	-1.74432		DDX50	-1.06674		CEND1	-0.547765		CLU	-1.78702
			ZNF518B	0.673439		TTTY14	-2.52013		C22orf32	-0.305099														DAGLB	-0.251068		IKZF3	0.138404					EBI3	0.218534		CENPU	0.466766		DDX53	-0.180961		CENPBD1	-0.674825		CLUAP1	-0.822019
			ZNF532	0.888962		TTTY15	-3.17319		C22orf33	0.544228														DAK	-0.346961		IL13RA1	0.647953					EBLN2	0.348002		CENPV	0.413449		DDX54	0.538529		CENPBD1P1	1.14969		CLUH	0.358597
			ZNF544	-0.839843		TUBA8	-0.722473		C22orf9	4.22314														DAPK2	0.144166		IL15	0.379058					EBLN3	-0.268734		CENPW	-0.377174		DDX56	-0.439067		CENPF	-0.463398		CLUHP3	0.390176
			ZNF550	0.902296		TUBGCP5	-1.28581		C2CD2	0.401852														DAPP1	0.262768		IL17D	0.583346					EBP	-0.314215		CEP104	0.802748		DDX59	0.921416		CENPI	-0.312801		CLYBL	-0.868787
			ZNF552	-1.14538		TULP4	0.7181		C2orf15	-0.016088														DARS	0.298171		IL17RB	0.613193					ECHDC1	-0.223922		CEP112	0.232259		DDX6	1.16327		CENPL	0.323457		CLYBL-AS1	0.287908
			ZNF567	0.962266		TXLNGY	-2.50004		C2orf16	-0.00464703														DAZAP1	0.213057		IL18	0.475773					ECHS1	-0.155842		CEP128	0.321993		DEAF1	-0.804273		CENPO	-0.573986		CMAHP	0.236053
			ZNF569	-1.00273		TXN	-0.577287		C2orf24	0.582184														DAZAP2	0.227711		IL20RA	0.217177					EDA	0.178207		CEP131	-0.563654		DECR1	-0.914793		CENPU	-0.328774		CMAS	0.807121
			ZNF579	0.743276		UBC	1.20669		C2orf25	-0.481659														DBI	0.521345		IL5RA	0.145515					EDC3	-0.22896		CEP152	0.249533		DEF8	-0.469062		CENPW	-0.360521		CMBL	1.36756
			ZNF582	-0.738075		UBD	-1.58594		C2orf27	-0.0650358														DBIL5P	-0.206134		IL6ST	0.532123					EDF1	-0.0996463		CEP162	0.59036		DEFB124	0.446258		CEP104	0.576463		CMC2	-0.638574
			ZNF585A	0.865026		UBE2N	-0.511802		C2orf28	0.25346														DBNDD1	-0.407689		IL7	0.154307					EDRF1	-0.157139		CEP164	-0.686335		DEGS1	0.42004		CEP128	-0.37791		CMIP	1.37263
			ZNF609	0.646064		UBE2Q1	0.770974		C2orf29	-0.0747925														DBT	0.294397		ILF2	-0.237157					EED	0.273886		CEP170B	-0.334725		DENND1B	-0.185492		CEP152	0.572869		CMKLR1	0.462508
			ZNF620	-1.01664		UBE2T	0.688687		C2orf3	-0.0376995														DCAF10	-0.240579		ILK	0.176041					EEF1A1	0.101065		CEP250	-0.390086		DENND1C	0.332624		CEP162	0.374981		CMPK1	-1.51737
			ZNF621	-0.860717		UBE2V1	-0.459383		C2orf30	-1.44154														DCAF11	-0.186914		IMMP1L	-0.33508					EEF1A2	-0.426783		CEP290	-1.12715		DENND2A	-0.632447		CEP164	1.23441		CMSS1	-1.02035
			ZNF646	0.732724		UBTD2	0.866547		C2orf32	-1.27558														DCAF12	0.27022		IMMP2L	0.161988					EEF1D	0.404683		CEP350	-0.5356		DENND4A	-0.255419		CEP250	-0.516253		CMTM4	-0.622331
			ZNF669	-1.03699		UBXN10	-0.854259		C2orf34	0.120691														DCAF12L2	-0.466372		IMMT	-0.29708					EFCAB14	0.323027		CEP41	-1.24096		DENND5A	-0.668131		CEP350	1.08688		CMTM7	0.57403
			ZNF680	-1.14603		UBXN2B	0.83808		C2orf37	0.00747352														DCAF4	-0.304646		IMP3	-0.321831					EFCAB6	-0.114308		CEP44	-0.290095		DENND5B	0.514397		CEP41	-1.24172		CMYA5	0.368565
			ZNF692	0.817492		UCP2	-1.2541		C2orf39	-0.0184927														DCAF5	0.1743		IMP4	-0.268284					EFHC1	0.324512		CEP57	-0.69288		DENR	-0.466397		CEP44	0.236363		CNBP	-1.52179
			ZNF709	-0.639524		UFSP2	-0.879494		C2orf40	0.110719														DCAF6	-0.52975		IMPAD1	-0.167669					EFHC2	0.293403		CEP63	0.323335		DEPDC5	-0.568111		CEP57	0.917214		CNDP2	-0.857107
			ZNF710	0.651135		UGT1A6	1.31794		C2orf42	0.112872														DCAF8	0.38986		INA	-1.04591					EFHD1	0.653317		CEP68	-1.22421		DERA	-0.510691		CEP57L1	-0.240433		CNGB1	0.522697
			ZNF714	-0.682214		UHRF1BP1	0.888093		C2orf47	-0.202349														DCBLD1	-0.807209		INF2	-0.421911					EFNA1	0.454629		CEP70	0.259449		DERL1	-1.35485		CEP68	-0.927673		CNIH1	-0.738658
			ZNF75A	-1.27393		UHRF2	0.70703		C2orf49	0.0865239														DCC	-0.438536		INHBB	0.36475					EFNA3	-0.201841		CEP72	0.318004		DERL2	-0.674458		CEP70	0.670048		CNIH2	0.500101
			ZNF75D	0.562293		UIMC1	0.525607		C2orf50	-0.0037847														DCLK1	-0.62464		INPP4A	-0.472298					EFNA4	0.173818		CEP76	-0.423661		DERL3	0.332518		CEP76	-0.486006		CNIH3	-0.857318
			ZNF765	-0.588066		ULK2	-0.875992		C2orf52	-0.0110508														DCLK2	0.259911		INPP4B	-0.496678					EFNB3	-0.794303		CEP78	-0.814023		DESI2	0.434831		CEP83	-0.268025		CNIH4	-0.878517
			ZNF775	0.592409		UPF1	0.585903		C2orf53	0.0318801														DCLK3	-0.195603		INPP5D	0.422048					EFR3B	-0.283659		CEP85	0.490835		DFNB31	0.62471		CEP83-AS1	-0.531416		CNKSR1	0.544631
			ZNF808	-0.934507		USP31	0.771075		C2orf54	1.97432														DCLRE1B	0.251358		INPP5F	-0.765763					EFTUD2	-0.196691		CEP85L	0.670908		DGCR12	0.241154		CEP85	0.278795		CNKSR2	-1.01933
			ZNF813	-1.19463		USP32P2	0.726481		C2orf55	-1.11639														DCP2	0.332851		INPP5J	-0.262055					EGFEM1P	-0.260542		CEP89	-0.677679		DGCR5	-0.550031		CEP85L	1.18041		CNKSR3	0.297607
			ZNF844	-1.07685		USP40	-0.805633		C2orf56	-0.0687397														DCPS	-0.149632		INPPL1	0.327752					EGFL6	-0.221751		CEP97	1.06928		DGKE	-0.519799		CEP89	0.324046		CNOT1	-0.541989
			ZNFX1	-1.34178		USP48	0.547656		C2orf57	0.0483672														DCT	0.154766		INSIG2	-0.367108					EGFR	0.602247		CEPT1	-0.382969		DGKG	1.99969		CEP95	0.405924		CNOT10	-0.976631
			ZSCAN2	-0.801488		USP9Y	-2.19542		C3	1.11624														DCTN1	-0.239072		INSM1	-0.569724					EGLN1	0.190957		CER1	0.38502		DGKH	0.993422		CEP97	1.50046		CNOT2	-0.505415
			ZSWIM1	-1.3579		USPL1	0.55801		C3AR1	0.178317														DCTN1-AS1	-0.417504		INTS6	-0.185611					EGR1	-0.90422		CERS2	0.691059		DGUOK	-0.427383		CEPT1	0.567476		CNOT3	0.903117
						UTP23	1.80579		C3orf10	-0.965976														DCTN2	-0.229958		INTS8	0.185132					EGR2	-0.619797		CERS5	-0.417802		DHCR24	-2.37005		CER1	0.260293		CNOT7	-0.585822
						UTS2B	-1.12876		C3orf14	-0.446598														DCTN3	-0.52372		IP6K1	-0.168933					EGR3	-0.80834		CERS6	-1.17199		DHDDS	-0.639282		CERCAM	0.685846		CNOT8	-0.438649
						VAPA	-0.656543		C3orf15	-0.00318073														DCTN4	-0.186319		IPO4	-0.173619					EGR4	-0.828551		CES2	-0.593281		DHFRL1	0.750537		CERK	-0.584989		CNPY1	0.19708
						VAV3	0.88999		C3orf17	-0.125802														DCTN5	-0.43313		IPO5	-0.25597					EHBP1L1	-0.256785		CES3	-1.01983		DHPS	-0.666735		CERS2	1.11279		CNPY2	-1.51394
						VDR	1.29294		C3orf18	-0.169157														DCTPP1	-0.335667		IPO8	0.154351					EHD3	-0.288589		CES4A	-1.20418		DHRS7	-0.814719		CERS3	0.32468		CNPY3	1.79546
						VGLL3	1.30322		C3orf19	0.212919														DCUN1D5	-0.320255		IQCA1	0.402683					EHMT1	0.406194		CETN1	0.340628		DHRS7B	-1.16832		CERS5	-0.553037		CNR1	-1.68058
						VIPAS39	-0.596939		C3orf23	0.117081														DCX	-0.397353		IQCK	0.546894					EID1	-0.269578		CETN2	-1.5825		DHRS9	0.233976		CERS6	-1.6977		CNR2	0.503379
						VLDLR-AS1	-1.69099		C3orf24	0.085857														DDA1	-0.597956		IQGAP1	0.512831					EID2	-0.424582		CETP	0.616321		DHX15	-1.6324		CES1P1	-0.618752		CNRIP1	-0.998937
						VMAC	-1.05657		C3orf26	-0.941997														DDAH2	0.405614		IQGAP2	0.379694					EID2B	-0.51732		CFC1	-0.82237		DHX16	-0.675729		CETN2	-1.09644		CNST	-0.96717
						VPS25	-0.714382		C3orf28	-0.0847237														DDB2	0.34414		IQSEC1	-0.312871					EIF1AD	-0.176894		CFC1B	-0.600042		DHX29	-1.38421		CETN3	1.21121		CNTD2	0.558524
						VPS26B	0.669197		C3orf31	-0.072404														DDHD1	-0.312775		IQSEC3	-0.413265					EIF2AK2	0.178266		CFD	-1.02751		DHX30	-1.18422		CETP	0.273086		CNTN1	-0.814802
						VPS33A	-0.788393		C3orf37	-0.28768														DDIT4	0.694259		IRAK1	0.313655					EIF2B3	-0.2492		CFH	0.637567		DHX33	-0.473808		CFB	-0.921213		CNTNAP2	-0.557202
						VPS4B	-0.860936		C3orf38	-0.0503925														DDIT4L	0.515254		IREB2	0.204058					EIF2S1	-0.330424		CFI	0.731759		DHX34	0.547824		CFC1	-0.745285		CNTNAP3	0.215598
						VPS53	0.9157		C3orf39	-0.416537														DDN	-0.610333		IRF2	0.284328					EIF3B	0.263006		CFL1	-0.71082		DHX35	-0.380413		CFDP1	-0.884613		CNTNAP4	-0.971452
						VRK1	-0.749948		C3orf45	0.0310726														DDO	0.283736		IRF5	0.163981					EIF3I	-0.175259		CFL2	0.987589		DHX36	1.26013		CFI	0.722446		CNTNAP5	-0.649777
						VSTM4	-0.698386		C3orf52	-0.00665414														DDOST	-0.281893		IRF9	0.258866					EIF3K	-0.226879		CFLAR	0.479413		DHX57	0.26877		CFL1	-0.2719		CNTRL	0.674669
						VWA3B	-1.22775		C3orf54	-0.0322512														DDR2	0.764094		IRGQ	-0.270473					EIF4E2	-0.308955		CFP	-0.472692		DHX9	-0.600137		CFL2	-0.733726		CNTROB	0.575332
						WAC	0.769345		C3orf58	0.00655375														DDRGK1	-0.319203		ISCA1	-0.34546					EIF4E3	-0.547785		CFTR	0.304094		DIABLO	-0.814937		CFLAR	0.281755		COA1	-1.76507
						WAPL	0.67648		C3orf59	-0.218164														DDX1	-0.325704		ITFG1	-0.625681					EIF4G3	-0.37107		CGA	0.366134		DIAPH1	0.554124		CFTR	-0.380112		COA3	-1.54228
						WARS2	-0.878255		C3orf63	0.233536														DDX10	-0.486112		ITGA1	0.360993					EIF4H	-0.140652		CGGBP1	0.587465		DIAPH3-AS1	0.229056		CGA	-0.437631		COA4	-0.582625
						WASF1	0.91711		C3orf65	0.0104408														DDX11	0.240346		ITGA10	0.261716					EIF5A	-0.924058		CGN	0.649001		DICER1	0.900146		CGGBP1	-0.905627		COA5	-0.759494
						WASHC2A	0.657712		C4A	2.99455														DDX17	0.309669		ITGA6	0.476649					EIF5B	0.272464		CGREF1	-0.820749		DIDO1	-0.49695		CGN	0.53843		COA6	-0.49391
						WASHC3	-0.484462		C4B	3.43672														DDX19A	-0.180154		ITGB1	0.31582					EIF6	-0.20589		CHAC1	-0.57553		DIO2-AS1	0.216325		CGREF1	-1.39571		COA7	-0.489888
						WDFY3	0.742748		C4orf14	-0.194254														DDX20	-0.18083		ITGB4	0.95108					ELAC1	-0.172394		CHAF1A	-0.296596		DIO3	-0.278223		CGRRF1	-0.641072		COBL	-0.492854
						WDHD1	-1.31752		C4orf15	0.0099339														DDX23	0.164249		ITGB5	0.449521					ELAVL3	-0.24538		CHAF1B	-0.611069		DIP2A	0.822076		CHADL	0.834233		COG1	-1.40191
						WDR35	-0.856112		C4orf16	-0.146226														DDX24	-0.284179		ITGB8	0.540284					ELAVL4	-0.386723		CHCHD1	-0.911168		DIP2B	-1.07834		CHAF1A	-0.509649		COG2	-1.11874
						WDR37	-0.615951		C4orf18	0.501801														DDX25	-0.444086		ITPKB	0.705934					ELF1	0.303968		CHCHD10	-1.5735		DIP2C	-0.822622		CHAF1B	-0.448648		COG3	-0.87926
						WDR41	-0.434953		C4orf19	0.0741807														DDX27	0.132332		ITPR2	0.514296					ELF2	0.272425		CHCHD3	-1.21258		DIRAS1	-0.771079		CHAMP1	-0.33997		COG5	-1.06853
						WDR55	0.834127		C4orf20	-0.146654														DDX28	-0.128517		ITPRIPL2	0.481272					ELF4	0.224026		CHCHD5	-0.434885		DIS3L	-1.27127		CHCHD1	-1.14224		COG6	-1.09333
						WDR5B	-0.841068		C4orf21	-0.00955561														DDX39A	0.36998		ITSN1	0.472292					ELFN1	-0.153818		CHCHD6	-1.69386		DIS3L2	0.746649		CHCHD10	-1.1433		COG8	0.62881
						WDR70	-0.915391		C4orf26	0.00454358														DDX3X	0.229711		JAG2	-0.272616					ELFN2	-0.273183		CHCHD7	-0.273253		DIXDC1	0.578636		CHCHD2	-1.55415		COIL	-0.891671
						WDR93	-1.25994		C4orf27	-0.216588														DDX41	-0.236124		JAKMIP1	-0.436445					ELK1	0.24366		CHD1	1.01792		DKK3	-0.45173		CHCHD4	-0.645418		COL10A1	0.709346
						WDYHV1	-0.631531		C4orf28	-0.0598143														DDX49	-0.166027		JAM2	0.305932					ELK3	0.420922		CHD1L	0.659686		DLC1	-0.155905		CHCHD5	-0.862368		COL11A2	0.892918
						WHAMM	0.553311		C4orf30	-0.0205043														DDX51	-0.212771		JAZF1	-0.416062					ELK4	0.27813		CHD3	-0.647582		DLD	-1.83523		CHCHD6	-1.1652		COL12A1	0.24606
						WNK3	0.813995		C4orf31	0.00953191														DDX59	0.234641		JAZF1-AS1	-0.709988					ELL	-0.179074		CHD4	0.385364		DLEC1	0.323018		CHCHD7	-0.633919		COL14A1	0.180628
						WNT11	1.17918		C4orf32	0.0121541														DDX60	0.360305		JHDM1D-AS1	-0.258841					ELL3	0.146328		CHD5	-1.8308		DLG2	-0.737743		CHD1	0.836329		COL15A1	0.210087
						WWOX	-0.875379		C4orf33	-0.0534417														DEAF1	-0.351404		KALRN	-0.740484					ELMO1	-0.322826		CHD6	-1.28901		DLG3	-0.951385		CHD2	1.27211		COL16A1	0.602946
						XBP1	1.2045		C4orf34	-0.305303														DECR1	0.297476		KANK1	0.492443					ELMO2	-0.198235		CHD7	-1.01853		DLGAP1	-0.922493		CHD4	0.53067		COL1A1	0.419181
						XIST	3.54978		C4orf35	0.00661403														DEF6	0.242279		KANK2	0.584605					ELMO3	0.144968		CHD9	0.366555		DLGAP1-AS1	0.618895		CHD5	1.11859		COL1A2	0.72578
						XPO7	0.954514		C4orf36	-0.134925														DEF8	-0.324681		KANSL1	0.228253					ELOVL5	0.331392		CHDH	0.539431		DLGAP2	-0.598154		CHD6	-0.992411		COL20A1	0.480297
						YAE1D1	-0.693263		C4orf38	0.00563157														DEK	0.31934		KANSL1L	0.453117					ELOVL7	0.486586		CHEK1	-0.782199		DLGAP4	1.07613		CHD7	1.20037		COL22A1	0.278325
						YEATS4	-1.02374		C4orf39	-0.0154982														DENND1A	-0.189039		KANSL3	0.159009					ELP2	-0.16002		CHERP	0.837728		DLL4	0.497794		CHD8	0.47096		COL27A1	1.97913
						YME1L1	0.441249		C4orf6	0.356375														DENND1B	0.212997		KAT6A	0.290078					ELP3	-0.27709		CHGA	-0.726521		DLST	-0.544046		CHD9	1.67581		COL3A1	0.235581
						YPEL1	-0.468799		C4orf8	0.0396809														DENND2D	0.286328		KAT6B	0.247447					ELP4	0.265769		CHGB	-2.41472		DLX2	0.401323		CHDH	1.44226		COL4A1	-0.826368
						YY1	0.69453		C5	0.0198805														DENND4A	-0.277863		KAT7	-0.177392					ELP5	-0.179779		CHI3L1	0.431582		DMAP1	-1.56937		CHEK1	-0.394607		COL4A2	0.693011
						ZADH2	-1.04646		C5AR1	0.0633766														DENND4C	0.449484		KATNB1	-0.541754					ELP6	-0.228202		CHIAP2	0.237704		DMBX1	0.188705		CHERP	1.63637		COL4A3BP	-0.556442
						ZBED4	1.27317		C5orf13	-4.98885														DENND5A	0.374902		KAZN	-0.366689					ELTD1	0.54084		CHIC1	0.261849		DMKN	0.280288		CHGA	-1.33618		COL4A4	0.44152
						ZBTB1	2.34163		C5orf21	0.123774														DENND5B	-0.404079		KB-431C1.5	0.221905					EMC1	-0.295006		CHID1	-0.994801		DMPK	0.234475		CHGB	-2.97669		COL5A1	0.920364
						ZBTB11	0.929279		C5orf22	-0.250183														DENND6A	0.367065		KBTBD6	-0.473128					EMC3	-0.255658		CHKB	-0.817196		DMRT3	-0.33164		CHI3L1	1.74681		COL5A2	-1.39373
						ZBTB11-AS1	-0.748242		C5orf23	-0.0267469														DENND6B	-0.371452		KBTBD7	-0.19968					EMC4	-0.194114		CHKB-AS1	-0.512152		DMWD	0.63447		CHID1	-0.512005		COL5A3	0.82932
						ZBTB21	0.684655		C5orf29	0.021841														DENR	-0.427787		KBTBD8	-0.314295					EMC7	-0.162893		CHML	0.234533		DMXL2	-1.17317		CHL1	-0.35181		COL6A1	0.953685
						ZBTB3	-1.04265		C5orf3	0.0290285														DEPDC5	-0.20182		KCNA1	-0.942092					EMC9	-0.287651		CHMP1A	-0.64805		DNAAF2	-0.346502		CHM	-0.829533		COL6A5	0.214721
						ZBTB44	0.822293		C5orf32	2.16545														DERA	0.523037		KCNA4	-0.402727					EML1	-0.360916		CHMP1B	-0.344091		DNAH10	0.300008		CHML	-0.405556		COL6A6	0.283978
						ZBTB46	0.730569		C5orf33	1.05061														DERL1	-0.25866		KCNAB2	-0.725396					EMP1	0.886883		CHMP2A	-0.654939		DNAH11	0.403754		CHMP1B	-0.831712		COL7A1	0.543132
						ZBTB47	-0.605134		C5orf34	-0.0621872														DESI1	-0.163839		KCNB1	-0.569738					EMP3	0.619301		CHMP4B	-0.45816		DNAH7	-0.582496		CHMP2A	-1.10145		COL9A2	0.345452
						ZC3H11A	0.476159		C5orf38	0.0181213														DET1	0.158397		KCNB2	-0.275391					EMR2	0.349671		CHMP5	-0.939108		DNAI1	0.210311		CHMP4B	-1.21325		COL9A3	-0.846509
						ZCWPW1	-0.64336		C5orf39	0.104417														DFFA	-0.196894		KCNC1	-0.891763					EMX2	0.965196		CHMP6	-0.574673		DNAI2	0.372484		CHMP6	-0.777058		COLCA1	0.860164
						ZDHHC24	-1.07427		C5orf40	-0.135655														DFNA5	0.269888		KCNC4	-0.636517					EMX2OS	0.643133		CHMP7	-0.343617		DNAJA2	-1.63356		CHMP7	-0.541448		COLGALT2	-0.92955
						ZFAND2A	2.31812		C5orf5	-0.137899														DFNB59	0.259408		KCNF1	-0.50354					ENAH	0.351444		CHN1	-1.44638		DNAJA3	-0.500868		CHN1	-1.67121		COLQ	-0.407254
						ZFR	0.56465		C6orf1	-0.628259														DGAT2	-0.17169		KCNH5	-0.449141					ENC1	-0.434313		CHN2	0.355873		DNAJA4	-1.60537		CHORDC1	0.954968		COMMD1	-1.06877
						ZFX	0.90694		C6orf10	0.0036261														DGCR2	-0.233102		KCNIP2	-0.658095					ENGASE	0.205695		CHORDC1	0.953383		DNAJB11	-0.978244		CHP1	-1.33608		COMMD10	-0.816095
						ZFYVE26	0.567526		C6orf105	-0.223963														DGCR5	-0.42023		KCNIP4	-0.519735					ENO2	-0.453206		CHP1	-0.909321		DNAJB12	0.415529		CHP2	-0.478073		COMMD2	-0.63983
						ZFYVE28	-0.70435		C6orf106	-0.424323														DGCR9	-0.333195		KCNJ3	-0.557594					ENSA	-0.655499		CHP2	0.296591		DNAJB14	-0.968489		CHPF2	-0.61334		COMMD3	-0.686284
						ZIC3	0.675878		C6orf107	-0.0429101														DGKA	-0.527674		KCNJ4	-0.728971					ENTPD1	0.335765		CHPF	-0.53079		DNAJB5	0.342466		CHPT1	0.590678		COMMD4	-0.909504
						ZKSCAN1	-0.56575		C6orf108	-0.257435														DGKB	-1.0201		KCNJ5	0.127538					ENTPD1-AS1	-0.119477		CHPF2	-0.587609		DNAJB9	-0.7593		CHRAC1	0.361872		COMMD6	-1.19605
						ZMIZ2	1.02041		C6orf112	0.0222408														DGKE	-0.311751		KCNJ6	-0.700711					ENTPD6	-0.347664		CHRAC1	0.421087		DNAJC1	1.19621		CHRD	-0.805851		COMMD7	-0.475043
						ZMPSTE24	0.68281		C6orf113	-0.0417768														DGKG	0.272111		KCNJ9	-0.516791					ENY2	-0.152944		CHRD	-0.803031		DNAJC10	-1.02909		CHRDL1	1.46234		COMMD9	-0.89093
						ZMYM5	-1.11052		C6orf114	-0.0733992														DGKI	-0.550567		KCNK1	-0.630099					EP300	0.273633		CHRM1	-3.95319		DNAJC12	-0.410676		CHRM1	-2.22668		COMT	0.730209
						ZMYM6	-1.39593		C6orf115	-0.865928														DGKQ	-0.278453		KCNK10	-0.371079					EPB41	0.469259		CHRM2	0.550643		DNAJC14	-0.822768		CHRM3	-1.6992		COPA	-1.17977
						ZMYND12	-1.08788		C6orf117	-0.571351														DGKZ	-0.593167		KCNK2	-0.553122					EPB41L2	0.217987		CHRM3	-0.880683		DNAJC15	-0.837631		CHRM3-AS2	-0.247338		COPB1	-1.11781
						ZNF106	1.28566		C6orf118	0.0170408														DGUOK	-0.460244		KCNK3	-0.807303					EPB41L4B	-0.302487		CHRM5	0.474752		DNAJC16	-1.62123		CHRNA10	0.289418		COPB2	-0.83452
						ZNF131	0.673411		C6orf120	-0.156533														DHDDS	-0.273567		KCNK4	-0.513737					EPC1	0.297629		CHRNA10	-0.341896		DNAJC18	-0.452309		CHRNB3	-0.24723		COPE	-0.950459
						ZNF135	-0.822052		C6orf125	-0.135452														DHDH	-0.179806		KCNMA1	0.267342					EPG5	-0.329265		CHRNA5	0.304748		DNAJC19	-0.763535		CHST1	-0.548729		COPG2IT1	-1.79592
						ZNF136	-0.836366		C6orf128	-0.0103848														DHFR	0.472265		KCNN3	0.596224					EPHA10	-0.195504		CHRNB2	-0.430482		DNAJC2	-0.445149		CHST10	-0.66908		COPRS	-0.856409
						ZNF138	-0.680216		C6orf130	-0.164062														DHFRL1	0.3141		KCNQ2	-0.718753					EPHA2	0.220291		CHRNE	-0.309339		DNAJC21	-0.170562		CHST11	2.33963		COPS2	-1.86008
						ZNF157	1.16357		C6orf134	-0.107048														DHPS	-0.202419		KCNQ3	-0.594609					EPHA3	-0.288194		CHST1	-0.371367		DNAJC3	-1.48581		CHST12	0.831657		COPS3	-1.52304
						ZNF160	-0.600628		C6orf136	-0.354571														DHRS11	-0.619361		KCNQ5	-1.04088					EPHA4	-0.652085		CHST10	-0.684376		DNAJC30	0.650183		CHST13	-0.712001		COPS4	-1.78527
						ZNF17	-0.728083		C6orf142	-0.474841														DHRS3	0.469199		KCNS2	-0.57805					EPHA5	-0.52507		CHST12	-0.63019		DNAJC5	-1.22935		CHST14	0.586436		COPS5	-2.34494
						ZNF197	0.663231		C6orf145	0.218706														DHRS4-AS1	0.353366		KCNT1	-0.479101					EPHB3	-0.328626		CHST13	-0.356848		DNAJC7	-1.70869		CHST15	-0.257306		COPS6	-1.84718
						ZNF20	-0.708287		C6orf146	-0.00514165														DHRS7B	-0.246476		KCNV1	-1.19633					EPM2AIP1	0.362382		CHST14	0.400757		DNAJC8	-0.91072		CHST2	0.59705		COPS7A	-1.28059
						ZNF202	1.13848		C6orf150	0.00643257														DHRSX	0.19076		KCTD10	-0.194887					EPOR	0.166136		CHST2	-0.647858		DNAJC9	-0.82161		CHST3	0.657381		COPS7B	0.300811
						ZNF205-AS1	-0.919182		C6orf151	0.143041														DHTKD1	0.30985		KCTD15	0.270999					EPS15	-0.240194		CHST3	0.509422		DNAL1	-0.789787		CHST6	0.7029		COPS8	-0.668376
						ZNF213-AS1	-0.798942		C6orf153	-0.151232														DHX30	-0.173878		KCTD16	-0.678635					EPS15L1	-0.113916		CHST4	0.30508		DNASE1	1.34703		CHST7	0.742637		COPZ1	-1.50248
						ZNF219	0.687119		C6orf154	-0.283982														DHX32	0.12736		KCTD2	-0.146183					EPS8	0.468948		CHST6	0.609368		DNASE2	0.674453		CHST8	-0.749969		COQ10A	-0.605977
						ZNF226	-2.36888		C6orf159	-0.120034														DHX36	-0.280237		KCTD4	-0.435104					EPT1	-0.473937		CHST8	-0.940959		DND1	0.867742		CHSY1	1.11778		COQ4	-0.62174
						ZNF26	-0.631484		C6orf162	-0.0435877														DHX40	0.302846		KDELC2	0.352462					ERBB2IP	0.870747		CHSY1	0.736628		DNM1	-0.46533		CHSY3	-0.767078		COQ5	-0.695271
						ZNF271P	0.808396		C6orf163	0.0533727														DIAPH3	0.405737		KDM3A	0.426922					ERBB4	-0.28839		CHTF18	-0.900978		DNM1L	-1.6545		CHTOP	-0.456414		COQ6	-0.739685
						ZNF287	-0.86246		C6orf166	-0.257527														DICER1	0.503348		KDM3B	0.222139					ERC1	-0.23072		CHURC1	0.337377		DNM2	0.225479		CHURC1	-1.84324		COQ9	-1.54494
						ZNF318	0.82818		C6orf167	0.00391162														DIDO1	0.276805		KDM5A	0.191148					ERCC1	-0.214804		CIAO1	-0.577773		DNM3	-1.44382		CIAPIN1	-1.43232		CORIN	0.20722
						ZNF326	-1.53004		C6orf168	-0.508949														DIMT1	0.173119		KHDC1	-0.290672					ERCC2	-0.199971		CIAPIN1	-1.0979		DNPH1	-0.748681		CIB2	0.669435		CORO1B	-0.335474
						ZNF334	-0.951587		C6orf170	-0.0328143														DIO2	-1.07345		KHK	-0.175785					ERCC4	0.277811		CIART	-0.370894		DOCK10	-1.80397		CIDEC	-0.372837		CORT	-0.579452
						ZNF33A	2.15872		C6orf173	-0.0404542														DIP2A	0.351209		KHNYN	0.233004					ERCC5	0.233553		CIITA	0.32132		DOCK3	-0.953118		CIITA	-0.305128		COTL1	-0.499413
						ZNF33B	-0.787951		C6orf174	-0.0170511														DIP2B	0.3131		KIAA0101	0.263695					ERCC8	-0.26407		CILP	0.80939		DOCK6	0.397743		CIRBP	-1.00941		COX11	-0.533677
						ZNF343	-0.921775		C6orf176	-0.0337536														DIRAS1	-0.684664		KIAA0141	-0.229969					ERGIC3	-0.140612		CINP	-1.26778		DOCK8	0.297163		CIRBP-AS1	0.370358		COX14	-0.943697
						ZNF358	0.785756		C6orf190	-0.206214														DIRAS2	-0.716167		KIAA0232	-0.415116					ERI1	0.170009		CIRBP	-0.396626		DOCK9	1.38121		CIRH1A	-1.02063		COX19	0.372602
						ZNF398	0.821381		C6orf191	-0.0038764														DIS3	0.138581		KIAA0485	0.486656					ERI3	-0.308515		CIRBP-AS1	0.303811		DOK1	0.338472		CISD1	-1.64283		COX4I1	-2.28954
						ZNF436-AS1	-0.919927		C6orf192	0.870684														DIS3L2	0.355675		KIAA0513	-0.595484					ERICH1-AS1	-0.139492		CIRH1A	-1.9285		DOK3	0.777659		CISD2	-1.16389		COX5A	-1.4655
						ZNF518B	0.614126		C6orf199	-0.032915														DISP2	-0.472205		KIAA0895L	-0.233702					ERICH3	-0.973852		CISD1	-1.11321		DOK4	-0.583975		CISH	0.228705		COX5B	-1.22756
						ZNF546	0.913666		C6orf206	-0.0254205														DKFZp451B082	0.396384		KIAA1045	-0.676383					ERLEC1	-0.266825		CISD2	-1.42749		DOK6	0.835869		CITED1	-0.756808		COX6A1	-0.976078
						ZNF547	1.00477		C6orf211	-0.122988														DKFZP586I1420	0.252216		KIAA1107	-0.817458					ERO1L	-0.297914		CISD3	-0.714683		DOPEY1	-1.18745		CITED2	-1.011		COX6B1	-1.60559
						ZNF552	-1.2096		C6orf217	0.0061842														DKFZp667F0711	0.236045		KIAA1244	-0.358214					ERP29	-0.207842		CISH	0.227615		DOPEY2	-0.427406		CIZ1	-0.759224		COX6C	-1.68055
						ZNF554	-0.48962		C6orf218	-0.00388188														DKK2	-0.46052		KIAA1279	-0.298581					ERP44	-0.194494		CITED1	-1.12782		DOT1L	0.416073		CKAP2	-0.195898		COX7A2	-0.483138
						ZNF561	-0.669455		C6orf25	0.084284														DLAT	-0.558059		KIAA1324	-0.513536					ERV3-2	0.250745		CITED2	-0.355671		DPAGT1	-0.726642		CKAP5	-0.785668		COX7A2L	-0.926134
						ZNF572	-0.701483		C6orf32	-0.0422456														DLD	-0.420745		KIAA1430	0.236632					ERVW-1	0.121463		CITED4	-0.393655		DPCD	-0.810956		CKMT2-AS1	0.469364		COX7B	-1.01368
						ZNF596	-0.74638		C6orf35	-0.304191														DLEC1	0.224166		KIAA1467	-0.437116					ESR2	-0.156382		CIZ1	-0.527484		DPEP3	0.315466		CLASP1	0.316357		COX7C	-0.958648
						ZNF597	-0.641926		C6orf47	0.0428419														DLEU2	0.417996		KIAA1468	-0.335376					ESYT2	-0.296607		CKAP5	-1.09244		DPF2	-0.689852		CLASP2	-0.669468		COX8A	-0.896654
						ZNF610	-1.0357		C6orf52	-0.0068718														DLG1	0.457647		KIAA1549L	-0.587184					ETAA1	0.276409		CLASP2	-1.29212		DPH3	-1.30994		CLASRP	1.00081		CPA3	0.266041
						ZNF614	-0.852081		C6orf57	-0.196394														DLG2	-0.320729		KIAA1551	0.314534					ETS2	-0.315636		CLASRP	-0.488323		DPH5	-0.383201		CLC	-0.424735		CPAMD8	0.499063
						ZNF655	-1.07795		C6orf60	-0.0494656														DLG3	-0.562342		KIAA1586	-0.338462					ETV1	-0.512832		CLCA4	0.520499		DPM2	-0.534668		CLCA2	-0.554717		CPD	-0.763329
						ZNF658B	-0.731446		C6orf62	0.0129139														DLG4	-0.524772		KIAA1715	-0.208944					ETV5	-0.379295		CLCC1	-0.466992		DPP6	-0.919329		CLCC1	0.902308		CPE	-0.498197
						ZNF664	-1.29579		C6orf65	-0.637164														DLG5	0.266416		KIAA1958	0.354588					ETV6	0.229428		CLCN4	-0.350999		DPP8	-0.780886		CLCF1	-0.381011		CPEB1	-0.862544
						ZNF665	-0.846897		C6orf66	-0.312078														DLGAP1	-0.851406		KIAA2022	-0.690332					EVA1C	0.363804		CLCN7	-0.965312		DPP9	0.767395		CLCN3	0.620717		CPEB2-AS1	0.520645
						ZNF683	-0.743308		C6orf72	0.255286														DLGAP1-AS1	0.371362		KIF17	-0.388261					EVI2B	0.720255		CLDN11	2.42045		DPY19L3	-1.04045		CLCN4	-1.31068		CPEB3	0.472218
						ZNF706	-0.562292		C6orf81	0.0251747														DLGAP1-AS2	0.425748		KIF1B	0.361146					EVI5	0.357486		CLDN14	-0.243848		DPY30	-1.08829		CLCN5	-0.264967		CPEB4	0.660977
						ZNF74	0.67109		C6orf85	0.443329														DLGAP2	-0.673713		KIF1C	0.435623					EVI5L	-0.288168		CLDN16	0.735943		DPYSL2	-0.659249		CLCN6	-0.954923		CPED1	0.345372
						ZNF766	-0.695357		C6orf86	0.422219														DLGAP3	-0.457754		KIF21A	-0.295684					EVL	-0.250258		CLDN18	0.273284		DQ570096	-0.841685		CLCN7	0.40486		CPLX1	-0.899586
						ZNF777	-0.565352		C6orf89	0.397769														DLGAP4	-0.442647		KIF21B	-0.477273					EXO5	-0.225759		CLDN19	0.284594		DQ583756	0.365307		CLDN10-AS1	-0.241579		CPLX2	0.551387
						ZNF789	-1.17835		C7	0.299654														DLK2	-0.466433		KIF27	0.202867					EXOC4	-0.112647		CLDN3	-0.359448		DR1	0.589794		CLDN11	2.07359		CPLX3	0.483174
						ZNF839	-0.922635		C7orf10	-0.016893														DLL1	0.568867		KIF3A	-0.511482					EXOC6	-0.347691		CLDN4	0.559497		DRAM2	-1.07608		CLDN15	0.353311		CPM	0.192376
						ZRANB1	0.766159		C7orf11	0.190926														DLL3	-0.301805		KIF3C	-0.449131					EXOC7	-0.252579		CLDND1	0.291535		DRG1	-0.786799		CLDN2	-0.383363		CPNE3	-1.18955
						ZRSR2	0.790911		C7orf16	-0.0329832														DLX1	-0.280856		KIF4A	0.194883					EXOG	-0.131812		CLEC11A	-0.824494		DROSHA	-0.481238		CLDN23	-0.278188		CPNE4	-0.643135
						ZSCAN20	-0.575146		C7orf23	0.122409														DMAP1	-0.160529		KIF7	0.224435					EXOSC1	-0.201837		CLEC16A	-0.394382		DRP2	-1.10517		CLDN4	-0.241287		CPNE8	-0.816025
						ZSCAN29	0.645928		C7orf24	-0.758952														DMD	-0.249436		KIFAP3	-0.690052					EXOSC2	-0.296686		CLEC1A	0.985672		DSCAM	0.571721		CLDN5	1.10134		CPS1-IT1	0.299697
						ZSCAN4	1.55475		C7orf25	-0.0648481														DMTF1	0.206471		KLC1	-0.816823					EXOSC4	-0.169866		CLEC1B	0.347135		DSCAML1	0.235745		CLDN6	-1.11439		CPSF2	-0.585324
						ZSWIM9	0.782097		C7orf27	0.553279														DMTN	-0.501778		KLC2	-0.377531					EXOSC5	-0.263998		CLEC2B	0.610363		DST	-0.716961		CLDN8	-0.295017		CPSF3	-1.19312
						ZWINT	-1.06217		C7orf28B	-0.19227														DMWD	-0.333531		KLF11	0.159913					EXOSC6	-0.387663		CLEC2D	0.505602		DSTN	-1.38433		CLEC12B	-0.23391		CPXCR1	0.175447
									C7orf30	-0.279378														DMXL2	-0.610399		KLF15	0.549583					EXOSC7	-0.128092		CLEC2L	-0.955406		DSTNP2	-0.388891		CLEC16A	-0.646312		CR1	0.324093
									C7orf31	0.0340212														DNAAF2	-0.174727		KLF4	0.350977					EXOSC9	-0.219427		CLEC3A	0.27328		DSTYK	-1.09572		CLEC1A	0.361084		CR936796	-0.792014
									C7orf36	-0.122538														DNAH17-AS1	-0.126886		KLF6	0.437327					EXT1	-0.254899		CLEC4A	0.305296		DTD1	-1.03714		CLEC2D	-0.336108		CRABP2	0.35469
									C7orf40	-0.146314														DNAH9	0.23978		KLHDC3	-0.316427					EXTL1	-0.324462		CLEC4E	0.304107		DTNA	0.520922		CLEC2L	-0.874412		CRB1	-1.13685
									C7orf42	0.1915														DNAJA1	-0.438211		KLHDC4	-0.276327					EXTL3	-0.184346		CLEC4F	0.357813		DTNBP1	-1.27327		CLEC4C	-0.195206		CRB2	0.280471
									C7orf43	-0.113522														DNAJA2	-0.418637		KLHL18	-0.271644					EYA3	0.17733		CLEC4G	-0.289924		DTWD1	-0.867312		CLEC4M	-0.493744		CRBN	-1.15926
									C7orf44	0.0583532														DNAJA4	-0.471899		KLHL22	-0.320218					EZH1	0.613154		CLEC5A	0.366923		DTWD2	-0.247219		CLEC7A	0.235066		CREB3	-0.581882
									C7orf45	0.00849447														DNAJB14	-0.346424		KLHL29	-0.581279					EZR	0.732858		CLEC7A	0.420348		DTX2P1-UPK3BP1-PMS2P11	0.417679		CLECL1	-0.268196		CREB3L4	0.431061
									C7orf49	0.0191173														DNAJB4	-0.360133		KLHL35	-0.414072					F11R	0.483882		CLECL1	-0.39691		DTX3	0.732459		CLIC1	0.938311		CREBBP	0.558654
									C7orf50	-1.31597														DNAJB9	-0.219982		KLHL42	-0.240646					F2RL1	0.215826		CLGN	-0.825038		DUS4L	-0.338272		CLIC4	1.29512		CREBL2	-0.665665
									C7orf51	-0.199162														DNAJC1	0.249123		KLHL5	0.202104					F5	0.192265		CLIC1	0.697768		DUSP1	0.371296		CLIC5	-0.290919		CREG1	-1.33383
									C7orf53	0.156384														DNAJC11	-0.122938		KLHL6	0.270657					FABP3	-0.464915		CLIC3	-0.355623		DUSP12	-0.694204		CLIP1	1.01085		CREG2	-1.48206
									C7orf54	0.078338														DNAJC12	-0.377186		KLHL7	-0.202133					FAF1	-0.339886		CLIC4	1.33266		DUSP16	0.323219		CLIP3	-1.66335		CRELD1	-0.782961
									C7orf55	0.225446														DNAJC13	-0.290339		KLKB1	0.292605					FAM101B	0.530314		CLIC5	0.657655		DUSP18	0.567707		CLK2	-0.532877		CRELD2	-0.670316
									C7orf57	0.0108095														DNAJC18	-0.313992		KMT2C	0.253154					FAM102B	-0.364543		CLIP1	0.633634		DUSP5	-1.09637		CLK4	-0.166305		CRIP2	-1.02945
									C8B	-0.00449201														DNAJC19	-0.300039		KPNA6	-0.2947					FAM107A	0.628896		CLIP2	-0.814877		DUSP6	1.57732		CLMN	1.23337		CRIPT	-1.07999
									C8G	0.0214781														DNAJC27	-0.334164		KRAS	-0.299134					FAM107B	0.704188		CLIP3	-2.22109		DVL1	0.914871		CLN5	0.761027		CRK	-0.672164
									C8orf13	0.195898														DNAJC3	0.176841		KRCC1	0.288357					FAM110B	-0.304617		CLK2	-0.478253		DVL2	0.880893		CLN6	-0.481667		CRKL	-0.629735
									C8orf22	0.00442511														DNAJC30	-0.368764		KREMEN1	0.380855					FAM111A	0.408738		CLK4	1.0225		DVL3	0.23083		CLN8	0.313632		CRLF2	0.568696
									C8orf32	-0.069132														DNAJC5	-0.583292		KRT222	-0.986762					FAM114A1	0.394779		CLMN	0.752829		DYM	-0.495092		CLNK	0.760635		CRLS1	-0.515457
									C8orf33	-0.0889102														DNAJC6	-0.395193		KRT8P12	0.23579					FAM114A2	0.261291		CLMP	0.462925		DYNC1H1	-1.84526		CLNS1A	1.25675		CRMP1	-1.43445
									C8orf34	-0.0360904														DNAJC7	-0.258184		KRTAP5-AS1	-0.406704					FAM115A	-0.407235		CLN3	-0.337457		DYNC1I1	-1.20961		CLOCK	-0.949928		CRNKL1	-1.28584
									C8orf37	0.0175697														DNAJC8	-0.205979		L1CAM	-0.668098					FAM117B	-0.301415		CLN6	0.54623		DYNC1I2	-0.623902		CLPTM1	0.263209		CRNN	0.269744
									C8orf38	-0.147677														DNAL4	-0.567595		LAGE3	-0.250773					FAM118A	0.535244		CLN8	0.33765		DYNC1LI2	-0.650727		CLPTM1L	-0.558809		CROCC	0.444606
									C8orf4	-0.0796474														DNALI1	0.844727		LAIR1	0.548121					FAM120A	-0.253293		CLOCK	-0.658268		DYNC2H1	-1.0577		CLPX	0.491971		CROCCP2	1.01147
									C8orf40	-0.411998														DNHD1	0.401774		LAMA1	0.161256					FAM122A	-0.249169		CLPP	-1.10631		DYNC2LI1	-1.09538		CLSPN	-0.224034		CROT	-0.423406
									C8orf42	-0.0183813														DNM1	-0.660764		LAMA3	0.243844					FAM122B	0.236461		CLPTM1	-1.39896		DYNLL1	-1.4018		CLSTN1	-1.38887		CRTAC1	0.443846
									C8orf44	-0.0420959														DNM1L	-0.301503		LAMB1	-0.71852					FAM126B	-0.629254		CLPTM1L	-0.289048		DYNLL2	-0.354272		CLSTN2-AS1	-0.18004		CRTAP	0.50626
									C8orf46	-1.2906														DNM2	0.38937		LAMB2	0.420551					FAM127A	-0.284432		CLRN1	0.373042		DYNLRB1	-1.21898		CLSTN3	-0.976667		CRTC2	0.411262
									C8orf47	-0.0174856														DNM3	-0.371089		LAMC1	0.324362					FAM131A	-0.507893		CLSPN	0.278414		DYNLT1	-0.574759		CLTA	-1.35283		CRX	0.352008
									C8orf53	-0.00564213														DNTTIP1	-0.208779		LAMP5	-0.777701					FAM131B	-0.1996		CLSTN1	-0.601307		DYRK4	-0.930777		CLTB	-0.522731		CRYAB	-0.735876
									C8orf55	-0.136334														DOC2A	-0.950583		LAMTOR3	-0.446252					FAM132B	-0.511091		CLSTN2	0.528238		DZIP3	-1.08324		CLTC	-1.74304		CRYGD	0.356303
									C8orf56	0.174331														DOC2B	-0.178968		LAPTM4A	0.228322					FAM134A	-0.312032		CLTA	-0.93166		E2F1	0.363076		CLU	1.06008		CRYL1	-1.32488
									C8orf60	0.172785														DOCK1	0.536794		LARGE	-0.509238					FAM134C	-0.135775		CLTB	-0.696766		E2F2	0.241968		CLUAP1	-0.582514		CRYM	-1.25119
									C8orf68	-0.0237649														DOCK10	0.445286		LARP1B	-0.236163					FAM135B	-0.209988		CLTCL1	-0.564469		E2F3	0.980268		CLUHP3	0.431681		CRYZL1	-1.12273
									C8orf70	-0.0271743														DOCK11	0.464006		LARP4B	-0.428173					FAM149A	-0.241743		CLU	0.677546		E2F4	0.335877		CLYBL	-0.58958		CS	-0.538949
									C8orf73	0.112142														DOCK2	0.51599		LARP7	0.305727					FAM149B1	0.35266		CLUAP1	-0.823021		E2F5	-0.390266		CMAHP	-0.211411		CSDE1	-0.678998
									C8orf74	0.0514028														DOCK3	-0.580149		LCA5	0.414036					FAM153A	-0.171995		CLUH	-0.911903		E4F1	-0.517317		CMAS	-1.41492		CSE1L	-1.12656
									C8orf79	-0.119306														DOCK4	0.329349		LCAT	0.417487					FAM160A2	-0.338935		CLUHP3	0.414076		EAF1	-0.88065		CMBL	1.39633		CSF1	0.437228
									C9	0.0303727														DOCK5	0.996011		LCLAT1	-0.408474					FAM161B	0.244817		CLUL1	-0.389903		EAPP	-2.22571		CMC1	0.507616		CSF2RA	0.431472
									C9orf102	-0.0205623														DOCK6	0.202109		LCMT1	-0.313507					FAM162A	-0.201606		CLYBL	-0.680974		EARS2	-0.271482		CMC2	-0.881317		CSF3R	0.531448
									C9orf103	-0.184204														DOCK7	0.402399		LCP2	0.192366					FAM162B	-0.252275		CMAHP	0.265157		EBLN3	-0.956788		CMIP	0.611527		CSGALNACT1	-0.860949
									C9orf105	-0.180652														DOCK8	0.731481		LCTL	0.124581					FAM163A	-0.599595		CMAS	-0.760799		EBP	-0.526241		CMPK1	0.564054		CSK	0.713742
									C9orf109	0.062656														DOK4	-0.338914		LDB2	-0.735037					FAM166A	-0.19827		CMC1	-0.820271		ECD	-0.620817		CMSS1	-0.931324		CSMD2	0.544206
									C9orf114	0.0225436														DOK5	-0.356816		LDLRAD3	0.395805					FAM168B	-0.525396		CMC2	-1.10112		ECH1	-0.505076		CMTM3	0.886513		CSMD3	-0.559939
									C9orf116	-0.150225														DOK6	-0.593989		LDOC1	-0.324746					FAM171A1	0.233947		CMKLR1	0.433362		ECHDC1	-0.703797		CMTM4	0.534093		CSN1S2AP	0.217739
									C9orf119	0.0843889														DOLK	-0.227199		LEPROTL1	-0.171418					FAM171A2	-0.335219		CMPK2	-0.940181		ECHDC2	0.488104		CMTM5	0.463474		CSN2	0.275479
									C9orf123	-0.203108														DOPEY2	-0.471239		LGALS1	0.371314					FAM173A	-0.262671		CMSS1	-1.13127		ECHS1	-1.24168		CMTM6	1.62545		CSN3	0.512822
									C9orf125	-0.722148														DPCD	-0.264474		LGALS3	0.542499					FAM174B	-0.35985		CMTM1	-0.969121		ECI2	-1.12361		CMTM7	0.535028		CSNK1A1	-0.463738
									C9orf127	-0.093813														DPEP2	0.178521		LGALS8	-0.334877					FAM178A	0.262037		CMTM3	0.293808		EDA	0.345041		CNBD1	-0.18257		CSNK1A1P1	0.192774
									C9orf140	-0.0522286														DPF1	-0.293283		LGALSL	-0.36988					FAM179A	0.440368		CMTM4	0.817754		EDARADD	0.307195		CNGB3	0.25327		CSNK1D	-0.606071
									C9orf142	0.167304														DPF3	0.407883		LGI4	0.346127					FAM181B	0.563819		CMTM5	-0.589255		EDC3	-0.474342		CNIH1	-0.604213		CSNK1E	0.686272
									C9orf166	-0.330411														DPH2	-0.193543		LGMN	-0.374179					FAM185A	0.288099		CMTM6	1.59228		EDEM1	-0.828526		CNIH4	-0.392487		CSNK1G2	0.640278
									C9orf167	0.118124														DPH5	-0.250797		LHFPL2	0.370238					FAM188A	-0.443783		CMTM7	0.49391		EDEM2	-0.333448		CNKSR2	-1.27383		CSNK2A1	-0.56687
									C9orf18	0.00982748														DPH6	0.252566		LHFPL4	-0.489895					FAM189B	-0.27815		CMTM8	0.507653		EDF1	-0.777358		CNKSR3	0.449795		CSNK2A2	-1.08756
									C9orf21	0.0198172														DPM2	-0.15869		LIFR	0.512442					FAM192A	-0.198806		CMTR1	-0.598637		EDIL3	-0.940596		CNNM2	-0.399892		CSNK2B	-2.16282
									C9orf23	-0.111271														DPP10	-0.440247		LIG3	-0.143038					FAM193A	0.201046		CMYA5	0.577433		EDRF1	-0.790478		CNNM3	0.661953		CSPG4	0.485686
									C9orf24	-0.332687														DPP10-AS1	-0.70853		LIG4	-0.250969					FAM19A1	-0.698038		CNBD1	0.245678		EEA1	-0.379405		CNNM4	-0.404699		CSPG4P5	0.280322
									C9orf25	-0.881371														DPP6	-0.560484		LILRA4	0.303795					FAM200B	0.182781		CNDP2	-0.423023		EEF1A1	-1.40175		CNOT1	-1.10408		CSPP1	0.569731
									C9orf3	-0.0567982														DPP7	-0.190883		LILRA5	0.161077					FAM204A	-0.246025		CNFN	-1.02956		EEF1A1P42	-0.399091		CNOT10	-0.689916		CSRNP1	0.752472
									C9orf30	-0.220563														DPP8	-0.332974		LILRB2	0.215751					FAM208A	0.504731		CNGA3	0.265797		EEF1A2	-1.26147		CNOT2	-0.758439		CSRNP2	-1.20001
									C9orf32	-0.355076														DPY19L2P2	-0.752589		LIN7A	-0.547636					FAM20B	-0.29251		CNGB1	-0.630979		EEF1D	-1.53327		CNOT3	0.962371		CSRNP3	-0.633573
									C9orf33	-0.04869														DPY19L4	0.406007		LIN7B	-0.429898					FAM210A	-0.159139		CNIH2	-0.370327		EEF1E1	-0.367728		CNOT4	0.314757		CST11	0.358367
									C9orf37	-0.0275092														DPYD	0.374565		LINGO1	-0.457414					FAM213A	0.262451		CNIH3	-0.597837		EEF2	-1.37278		CNOT6	0.427073		CST3	-1.5611
									C9orf39	0.0113946														DPYS	-0.223983		LINGO2	-0.490153					FAM214B	-0.106781		CNIH4	-0.622154		EEPD1	0.329952		CNOT6L	-0.307804		CSTB	-1.32419
									C9orf4	-0.308579														DPYSL3	0.530709		LIX1	0.525088					FAM216A	-0.324509		CNKSR1	-0.426747		EFCAB14	-0.746334		CNOT7	-0.597424		CSTF1	-0.593266
									C9orf40	-0.0675844														DPYSL4	-0.51267		LIX1L	0.330176					FAM219B	-0.269199		CNKSR2	-0.887359		EFCAB2	0.302132		CNOT8	0.500438		CSTF2T	-1.00609
									C9orf41	-0.0898491														DR1	-0.262059		LMAN1	0.193053					FAM221A	0.392418		CNKSR3	0.448397		EFCAB6	0.440981		CNPPD1	1.33496		CSTF3	-0.769022
									C9orf46	-0.0771679														DRAM1	0.331086		LMBR1	-0.350427					FAM26F	0.209076		CNN1	-0.467912		EFCAB7	-1.03741		CNPY2	-1.01507		CT62	0.306873
									C9orf5	1.10464														DRAM2	0.348512		LMBRD2	-0.31785					FAM32A	-0.162451		CNNM1	-0.602111		EFEMP1	-1.20249		CNPY3	0.7565		CTAGE5	0.47936
									C9orf50	-0.0158008														DRD5	-0.509556		LMNTD1	0.267987					FAM3C	0.105365		CNNM2	-1.27505		EFHC1	-0.985441		CNPY4	-1.21444		CTBP1-AS2	0.515145
									C9orf52	-0.0979744														DRG1	-0.205593		LMO1	-0.229928					FAM49A	-0.439373		CNNM3	0.581201		EFHC2	1.13445		CNR1	-0.404507		CTCFL	0.265143
									C9orf58	0.30959														DRG2	-0.16665		LMO7	-0.50722					FAM49B	-0.459853		CNOT10	-0.427947		EFNB2	1.11063		CNRIP1	-1.52191		CTDSP1	0.427026
									C9orf6	-0.1186														DROSHA	-0.169351		LMTK2	-0.477301					FAM60A	0.33118		CNOT2	-0.658592		EFR3B	-1.34533		CNST	-2.30721		CTDSP2	0.384937
									C9orf61	0.996726														DRP2	-0.489818		LNP1	-0.257546					FAM63A	0.4049		CNOT3	-0.383889		EFTUD1	-0.599868		CNTD2	0.613929		CTDSPL	-0.559217
									C9orf7	0.161071														DSC2	0.432978		LNX1	-0.638972					FAM63B	0.38157		CNOT4	-1.22161		EFTUD2	-1.08954		CNTF	-0.221853		CTDSPL2	-0.876435
									C9orf72	-0.0332043														DSE	0.587941		LONRF2	-0.609569					FAM65A	-0.360227		CNOT6	0.717725		EGF	-0.296417		CNTFR	0.595323		CTH	-0.868096
									C9orf75	0.670584														DST	0.359976		LOXL3	0.294302					FAM65C	0.638371		CNOT6L	0.273102		EGFR	1.66624		CNTN2	0.544765		CTLA4	0.525125
									C9orf78	0.468839														DSTN	-0.395367		LPAR4	0.588492					FAM69B	-0.30458		CNOT7	-1.2274		EGR1	-1.36003		CNTN5	-0.377921		CTNNA1	-0.703393
									C9orf80	-0.0898692														DSTNP2	-0.228691		LPCAT4	-0.43618					FAM71E1	-0.378302		CNOT8	0.545446		EHBP1	-0.79347		CNTNAP1	-0.607483		CTNNBL1	-0.83338
									C9orf82	0.0296842														DSTYK	-0.318649		LPGAT1	-0.351095					FAM71E2	-0.137131		CNP	0.753591		EHBP1L1	0.391402		CNTNAP2	-0.901129		CTNND2	-1.07681
									C9orf85	-0.0108246														DTNA	0.914154		LPHN1	-0.408006					FAM73A	-0.719258		CNPPD1	0.322495		EHD2	0.444081		CNTNAP5	-0.495054		CTNS	0.417818
									C9orf86	-0.0291051														DTNB	-0.352841		LPIN1	0.352966					FAM76B	0.250431		CNPY2	-1.35187		EHD3	-1.32846		CNTRL	1.17474		CTPS1	-1.49937
									C9orf89	0.12945														DTNBP1	-0.328955		LPP	0.589311					FAM78B	-0.272536		CNPY3	-0.74535		EHF	0.27659		CNTROB	-1.24356		CTR9	-1.83087
									C9orf9	-0.0785935														DTWD1	0.29074		LPPR5	-0.852679					FAM81A	-0.239771		CNR1	0.26847		EHMT1	0.937893		COA1	-1.38692		CTSB	0.680892
									C9orf90	-0.0383863														DTX3	-0.231675		LRCH1	-0.343793					FAM83H	-0.263115		CNR2	0.444212		EI24	-0.475539		COA3	-0.889452		CTSD	-0.746638
									C9orf91	-0.808577														DTX3L	0.675208		LRCH4	0.240315					FAM84A	-0.454634		CNST	-0.807342		EIF1	-0.536267		COA5	-0.380744		CTSF	-0.717222
									C9orf93	-0.00704303														DTX4	-0.300349		LRFN2	-0.517053					FAM84B	0.757762		CNTN1	-0.813313		EIF1AX	0.844624		COA6	-1.20153		CTSH	-0.766986
									C9orf95	-0.149231														DTYMK	0.221376		LRFN3	-0.360798					FAM86A	-0.172952		CNTN2	0.792016		EIF1AY	-0.558369		COA7	-0.370349		CTSL	-0.771867
									CA10	-1.06441														DUSP1	0.663924		LRFN5	-0.608819					FAM86C1	-0.175822		CNTN3	-1.51174		EIF2AK1	-1.06002		COG1	-1.2753		CTSS	0.425986
									CA11	-1.59885														DUSP14	-0.418933		LRIG1	0.427743					FAM96A	0.23484		CNTN6	-0.412693		EIF2AK2	-0.775872		COG2	-0.80648		CTSZ	0.425154
									CA12	0.0364759														DUSP16	0.363464		LRP10	0.38057					FAM98C	-0.218261		CNTNAP1	-0.4643		EIF2B1	-1.49183		COG3	-1.03326		CTTN	1.94514
									CA13	-0.0224864														DUSP19	-0.187001		LRP11	-0.415112					FAN1	0.19468		CNTNAP2	-0.691517		EIF2B3	-1.17568		COG5	-0.541291		CTTNBP2NL	0.260116
									CA14	-0.256177														DUSP2	-0.488291		LRP2BP	0.389723					FANCA	-0.13315		CNTNAP4	1.21111		EIF2B4	-0.676524		COG6	-0.184848		CTXN3	-1.99407
									CA2	1.37454														DUSP26	-0.244726		LRP4	0.521309					FANCB	0.253578		CNTNAP5	-0.954421		EIF2B5	-0.438492		COG7	-0.65148		CUEDC1	0.386277
									CA3	0.0238381														DUSP27	-0.232877		LRP6	0.221571					FANCC	0.178197		CNTRL	0.846354		EIF2S1	-0.736597		COG8	0.679342		CUEDC2	-0.906372
									CA4	-0.332756														DUSP28	-0.208009		LRP8	-0.553782					FANCF	-0.287428		COA3	-1.10273		EIF2S3	-0.424545		COL11A2	0.580605		CUL1	-1.88369
									CA5A	0.0155647														DUSP3	-0.314146		LRPAP1	-0.230276					FANCL	0.274688		COA4	-0.754792		EIF3A	-1.57489		COL12A1	-0.652717		CUL3	-1.82322
									CA5B	0.0136195														DUSP6	-0.677805		LRPPRC	-0.469212					FAR2	-0.417023		COA5	0.572438		EIF3B	-0.654733		COL18A1	0.503613		CUL4A	-0.531161
									CA8	0.0394899														DUT	0.193238		LRRC20	-0.249163					FARS2	-0.25832		COBLL1	0.281476		EIF3C	0.415057		COL1A1	-0.30354		CUL4B	-1.10397
									CAB39	-0.85664														DVL2	0.283424		LRRC23	0.309288					FARSA	-0.504587		COCH	-0.841859		EIF3D	-1.61835		COL1A2	0.824983		CUL5	-1.19631
									CAB39L	0.236264														DVL3	0.28031		LRRC40	-0.327653					FARSB	-0.361497		COG1	-1.87726		EIF3F	-0.738342		COL21A1	1.33262		CUTA	-0.846652
									CABC1	0.159379														DYM	-0.191083		LRRC47	-0.273392					FASTKD2	-0.340277		COG4	-0.421988		EIF3G	-1.1784		COL22A1	-0.332223		CUTC	-1.08124
									CABIN1	0.232248														DYNC1H1	-0.211082		LRRC48	0.144484					FAT1	0.419676		COG5	-1.27851		EIF3H	-1.52721		COL25A1	-0.355853		CUX1	0.996794
									CABLES1	0.138523														DYNC1I1	-0.79136		LRRC49	-0.430964					FAXC	-0.440585		COG6	-1.02493		EIF3I	-1.18965		COL26A1	-0.694548		CUX2	1.3173
									CABLES2	-0.0780387														DYNC1LI1	-0.476955		LRRC4B	-0.375995					FBL	0.12066		COG7	-0.940335		EIF3J	-0.859951		COL27A1	2.4777		CWC25	-0.618498
									CABP1	-0.676625														DYNC1LI2	0.341388		LRRC7	-0.564693					FBLIM1	-0.231888		COG8	0.433041		EIF3J-AS1	-0.754259		COL28A1	-0.501324		CWF19L1	-0.298545
									CABP4	0.0551654														DYNC2LI1	0.194838		LRRC73	-0.742663					FBLL1	-0.368749		COL13A1	-0.495919		EIF3K	-1.40482		COL4A3	1.21544		CX3CL1	-0.629808
									CABP7	0.401419														DYNLL1	-0.284354		LRRC8A	0.274752					FBLN7	-0.700768		COL16A1	-0.422414		EIF3L	-0.504527		COL4A3BP	-0.610356		CX3CR1	0.575998
									CABYR	-0.168555														DYNLL2	-0.232958		LRRC8B	-0.681161					FBXL16	-0.233943		COL18A1	-0.950714		EIF3M	-0.797994		COL4A4	0.297478		CXCL14	-1.06412
									CACHD1	0.275007														DYNLRB1	-0.205769		LRRN3	-0.360656					FBXL17	-0.505284		COL1A1	0.238249		EIF4A3	-1.35354		COL4A5	1.15683		CXCR4	0.323729
									CACNA1A	0.180779														DYNLRB2	0.852072		LRRTM1	-0.847374					FBXL2	-0.367053		COL1A2	0.827912		EIF4B	-1.46702		COL5A2	-1.22165		CXorf21	0.614671
									CACNA1B	-0.00346531														DYNLT1	0.481191		LRRTM2	-0.453608					FBXL4	0.192499		COL20A1	-0.552515		EIF4E2	-1.27865		COL5A3	1.17659		CXorf22	0.352326
									CACNA1C	-0.0761762														DYNLT3	-0.340489		LRSAM1	-0.361589					FBXL7	0.448813		COL22A1	0.353685		EIF4E3	-0.817254		COL6A1	0.542288		CXorf23	-0.586817
									CACNA1D	-0.0850967														DYRK1B	-0.282448		LRTM2	-0.50461					FBXO10	-0.322909		COL24A1	-1.42989		EIF4EBP2	-0.331115		COL9A2	0.460569		CXorf36	0.459318
									CACNA1E	-0.268752														DYRK2	-0.336203		LRTOMT	0.329075					FBXO11	0.312016		COL26A1	-1.3896		EIF4ENIF1	-0.903493		COLCA2	0.839511		CXorf40A	-2.35423
									CACNA1G	-0.357661														DZIP3	-0.32079		LSM11	-0.554187					FBXO16	-0.392477		COL27A1	0.311678		EIF4G1	-0.849863		COLEC12	1.62389		CXorf40B	-1.82651
									CACNA1H	-0.016054														E2F3	-0.337715		LSM14A	0.247101					FBXO2	0.321432		COL4A2	-0.971897		EIF4G2	-0.943963		COLGALT1	-0.496032		CXXC1	0.948689
									CACNA1S	-0.00443429														EAF1	-0.388091		LSM4	-0.324988					FBXO28	-0.28613		COL4A3	1.22643		EIF4G3	0.505241		COLGALT2	-0.571682		CXXC5	-0.463398
									CACNA2D1	-0.0171482														EAPP	-0.220749		LSM5	-0.413697					FBXO3	-0.309759		COL4A3BP	-1.00362		EIF4H	-1.4667		COLQ	-0.472877		CYB561	0.451528
									CACNA2D3	-0.568341														EARS2	-0.281087		LST1	0.226913					FBXO30	0.30233		COL4A4	0.31022		EIF5	-1.02981		COMMD1	-1.67316		CYB561D2	0.351169
									CACNB2	-0.4115														EBLN2	0.339183		LTBP1	0.555627					FBXO32	0.351362		COL4A5	0.761169		EIF5A	-0.63054		COMMD10	0.341408		CYB5A	-0.785513
									CACNB3	-0.119785														EBLN3	-0.200233		LTBP3	0.190211					FBXO42	0.166625		COL4A6	0.524722		EIF5B	0.680876		COMMD3	-0.932501		CYB5B	-0.969482
									CACNB4	-0.367164														EBP	-0.305571		LTF	1.19214					FBXO5	0.199732		COL5A2	-0.79416		EIF6	-0.835168		COMMD4	0.471561		CYB5D1	-0.693466
									CACNG1	-0.0291234														ECE1	0.276529		LY86-AS1	-0.534212					FBXO7	0.261364		COL6A1	-0.402608		ELAC2	-0.441853		COMMD5	0.402555		CYB5R1	-0.843972
									CACNG2	-0.202031														ECHDC2	0.480212		LYNX1	-0.552726					FBXO8	0.403922		COL6A2	-0.869027		ELAVL3	1.83655		COMMD7	-0.421295		CYBA	0.446871
									CACNG3	-3.34848														ECHS1	-0.144029		LYRM4	-0.279402					FBXO9	-0.442641		COL8A1	0.245948		ELF1	0.84634		COMMD9	-0.632105		CYBB	0.389757
									CACNG6	-0.0148577														ECI1	0.218133		LYSMD2	-0.331225					FBXW12	0.31483		COL8A2	0.430305		ELF2	-1.37337		COMP	-0.528566		CYC1	-1.44716
									CACYBP	-0.0209502														ECM2	1.3352		MAATS1	0.359437					FBXW2	-0.293296		COL9A1	-0.698249		ELF5	0.246001		COMTD1	-0.442077		CYCS	-1.05339
									CAD	0.0468625														ECSIT	-0.222525		MACF1	0.280198					FBXW4	0.274849		COL9A2	0.785269		ELFN1-AS1	0.26226		COPB1	0.515643		CYFIP1	-0.450373
									CADM1	-0.133987														ECT2	-0.324417		MACROD2	-0.562927					FBXW7	-0.360373		COL9A3	-0.397331		ELFN2	0.949643		COPG1	-0.906421		CYFIP2	-0.641567
									CADM2	-0.0981268														EDA	0.241277		MAD2L1	-0.42233					FBXW9	-0.265724		COLCA1	0.365816		ELK4	-0.581871		COPG2	-0.568929		CYGB	0.463909
									CADM4	7.89922														EDC3	-0.228695		MAD2L1BP	-0.379286					FCER1G	0.827886		COLCA2	-0.504646		ELL2	-1.61475		COPG2IT1	-2.8281		CYLC1	0.323363
									CADPS	-1.4466														EDEM3	-0.194845		MADD	-0.277566					FCER2	-0.165226		COLEC12	1.05881		ELMO1	-1.49474		COPRS	-1.18122		CYLD	-0.948611
									CADPS2	-0.216208														EDF1	-0.199026		MAEL	-0.373156					FCGBP	0.763649		COLGALT1	-0.430296		ELMO2	-0.827528		COPS2	-1.51121		CYP19A1	0.48907
									CALB1	-0.540551														EDN2	-0.14585		MAF	0.464488					FCGR2A	0.856342		COLGALT2	-0.704426		ELMOD2	-0.622303		COPS3	-1.69256		CYP2A13	0.489003
									CALB2	-0.198197														EEF1A1	0.19135		MAFB	0.478157					FCGR2C	0.49635		COLQ	-0.481545		ELN	0.459477		COPS4	-1.6489		CYP2A6	0.419824
									CALCA	0.00731723														EEF1A2	-0.817402		MAGED1	-0.389556					FCGR3B	0.676797		COMMD1	-0.797885		ELOVL4	-0.896506		COPS5	-1.25778		CYP2A7P1	0.40008
									CALCOCO1	0.395897														EEF1D	0.513786		MAGEE1	-0.59327					FCHO2	0.314807		COMMD10	0.379957		ELOVL6	-0.96854		COPS6	-1.08694		CYP2B6	0.513556
									CALCOCO2	0.156262														EEF1E1	-0.464899		MAGEH1	-0.304036					FCHSD1	0.227178		COMMD2	-0.718261		ELP2	-0.525522		COPS7A	-0.773942		CYP2B7P	0.325833
									CALCR	-0.00668387														EEFSEC	-0.110214		MAGEL2	-0.686628					FCHSD2	0.265711		COMMD4	-0.654328		ELP6	-0.663515		COPS7B	-0.691717		CYP2C18	0.2985
									CALCRL	0.0438428														EFCAB14	0.461634		MAGI1	-0.291554					FDFT1	0.232365		COMMD5	-0.451613		EMB	-1.09191		COPS8	-0.626062		CYP2C8	0.41631
									CALD1	1.16748														EFCAB2	0.518939		MAGIX	-0.189477					FDX1L	-0.375931		COMMD6	0.591279		EMC1	-0.808032		COPZ1	-0.551959		CYP2C9	0.257554
									CALM1	-0.514961														EFCAB7	-0.328269		MAK16	-0.375338					FECH	-0.245317		COMMD7	0.288778		EMC10	0.45042		COPZ2	1.00667		CYP2D6	0.433825
									CALM2	-20.2534														EFCC1	-0.16944		MAL2	-1.49219					FEM1B	-0.492433		COMMD9	-2.26212		EMC2	-1.38074		COQ10B	-0.398096		CYP2E1	-0.245156
									CALM3	-1.02198														EFEMP1	1.04973		MALAT1	0.408686					FEN1	-0.544983		COMT	-0.414542		EMC3	-1.50205		COQ6	-0.657073		CYP2J2	-0.648252
									CALML3	-2.70767														EFEMP2	0.328693		MALSU1	-0.322241					FER	0.187534		COMTD1	-0.731557		EMC4	-0.964349		COQ9	-0.900877		CYP2R1	-0.634637
									CALML4	0.162421														EFHC1	0.400219		MALT1	0.243197					FERMT3	0.271714		COPB1	-1.32772		EMC7	-1.46875		CORIN	-0.31735		CYP39A1	0.179722
									CALML6	0.0133678														EFHC2	0.51334		MAML1	0.20237					FFAR4	-0.175871		COPE	-1.21345		EMC9	-0.78731		CORO1A	-1.33134		CYP3A4	0.74953
									CALN1	-0.290009														EFHD1	0.775583		MAML2	0.596423					FGD4	0.560113		COPG1	-0.746507		EME1	-0.845073		CORO1B	-0.392145		CYP3A5	0.331145
									CALR	0.998457														EFHD2	-0.507905		MANBAL	-0.220957					FGD5-AS1	0.189177		COPG2	-0.682795		EME2	0.485409		CORO2B	-0.628431		CYP46A1	0.379908
									CAMK1	-0.320777														EFNA1	0.644895		MANEAL	-0.502619					FGF12	-0.871114		COPG2IT1	-1.09076		EMG1	-0.770414		CORO6	-1.03575		CYP4A11	0.365633
									CAMK1D	-0.345883														EFNA3	-0.248134		MAOB	0.735399					FGF13	-0.521338		COPS2	-1.06088		EMID1	0.691693		CORO7	-0.504244		CYP4B1	0.230334
									CAMK1G	-0.143801														EFNA4	0.186845		MAP1A	-0.346673					FGF14-AS2	0.272232		COPS3	-1.10326		EMILIN2	0.224575		CORT	-0.334792		CYP4F12	0.561032
									CAMK2B	3.43838														EFNB2	-0.384374		MAP1B	-0.372581					FGF14-IT1	-0.270425		COPS4	-2.15844		EML3	0.487187		COTL1	1.29922		CYP4F30P	0.202135
									CAMK2D	-1.01372														EFNB3	-0.811272		MAP1LC3A	-0.45996					FGF16	-0.127447		COPS5	-0.959488		EML4	-1.06229		COX1	0.591239		CYP4V2	0.58546
									CAMK2G	-1.40322														EFR3A	-0.428595		MAP2	-0.398517					FGF2	0.755728		COPS6	-0.936845		ENAH	-0.77596		COX11	-0.651336		CYSLTR1	0.306504
									CAMK2N1	-10.2683														EFR3B	-0.375935		MAP2K1	-0.719514					FGF22	-0.201183		COPS7B	-0.476929		ENAM	-0.138749		COX14	-0.885841		CYSRT1	0.311477
									CAMK4	-0.394912														EFS	0.630606		MAP2K2	-0.183339					FGF5	-0.117005		COPS8	-0.517472		ENC1	-1.93554		COX15	0.607824		CYSTM1	-0.45909
									CAMKK1	-0.596736														EFTUD2	-0.218588		MAP2K4	-0.669308					FGF9	-0.332958		COPZ1	-1.05021		ENDOD1	-1.87381		COX20	0.747598		CYTH2	-1.14089
									CAMKK2	-5.68092														EGFR	0.6994		MAP2K5	0.134003					FGFR1	0.227011		COQ10B	0.793491		ENDOG	-0.948128		COX4I1	-1.17578		CYTH4	0.297432
									CAMKV	-1.84101														EGLN3	0.372402		MAP3K1	0.319233					FGFR1OP	-0.287031		COQ3	-0.754672		ENDOV	0.259656		COX5A	-1.10499		CYTIP	0.364009
									CAMLG	-0.692175														EGR1	-0.759984		MAP3K13	-0.294829					FGFR1OP2	0.431506		COQ4	-1.44529		ENO1	-1.3747		COX5B	-0.944544		D21S2088E	0.304319
									CAMP	-0.00612696														EGR3	-1.03602		MAP3K19	0.713895					FGFRL1	0.407054		COQ6	-0.647522		ENO2	-1.41554		COX6A1	-1.017		DAAM1	0.598996
									CAMSAP1	-0.234241														EGR4	-0.953811		MAP3K2	0.226494					FGR	0.384124		COQ9	-1.18554		ENOSF1	-0.638339		COX6B1	-1.69671		DAB2IP	0.403167
									CAMSAP1L1	-0.529107														EHBP1L1	0.188258		MAP3K5	0.374941					FH	-0.241775		CORIN	0.349646		ENOX2	-0.762589		COX6C	-1.22956		DACT3	-0.224346
									CAMTA1	1.48387														EHD1	0.210566		MAP3K9	-0.626624					FHIT	-0.166341		CORO1A	-2.59463		ENPP3	0.255731		COX7A1	-0.990034		DACT3-AS1	0.27764
									CAMTA2	-1.10146														EHD2	0.263071		MAP4	-1.29153					FHL1	-0.413621		CORO1B	-0.711071		ENSA	-0.97871		COX7A2L	-0.886758		DAD1	-2.1231
									CAND1	-0.384355														EHD3	-0.69148		MAP7D1	-0.289585					FHL2	-0.547413		CORO1C	-0.818204		ENTPD2	0.599593		COX7B	-0.965863		DAGLB	-0.634513
									CAND2	-0.461791														EHF	0.338345		MAP7D2	-0.918091					FHOD3	-0.295666		CORO2B	-1.57781		ENTPD3	-1.1054		COX7C	-0.664783		DANCR	-0.815199
									CANT1	-0.0278509														EHMT1	0.350551		MAPK8	-0.318118					FIBP	-0.461658		CORO6	-1.20533		ENTPD3-AS1	-0.162454		COX8A	-0.769164		DAND5	0.532188
									CAP2	-1.60676														EI24	-0.145174		MAPK8IP1	-0.422805					FIGN	0.361887		CORO7	-0.572568		ENTPD5	-0.673423		COX8C	-0.300032		DAP3	-0.714298
									CAPG	0.216785														EID1	-0.302183		MAPK8IP2	-0.324903					FIGNL1	-0.251685		CORT	-0.612949		ENTPD6	-0.96284		CP	0.874566		DAPK1	-0.764369
									CAPN10	0.235935														EID2	-0.639739		MAPK8IP3	-0.177641					FILIP1	-0.26435		COX10-AS1	0.335357		ENY2	-0.838507		CPA6	-0.200986		DAPK2	0.637079
									CAPN11	0.0116425														EID2B	-0.507965		MAPK9	-0.48235					FIP1L1	-0.193836		COX11	-0.635275		EP300	1.41321		CPD	-0.796656		DAPL1	0.39047
									CAPN13	-0.00589694														EIF1	0.280968		MAPKAPK2	0.150269					FITM2	-0.220121		COX15	1.2046		EP300-AS1	-0.190268		CPE	1.59288		DAPP1	1.28743
									CAPN2	0.0614824														EIF1AD	-0.220471		MAPRE1	0.267159					FIZ1	0.159931		COX17	0.314194		EP400	-1.26369		CPEB1	-0.715066		DARS	-0.921361
									CAPN3	0.00381883														EIF1AX	-0.235664		MAPRE2	-0.253587					FJX1	-0.255698		COX18	-0.939137		EPB41	0.253049		CPEB2	0.719311		DAZAP2	-0.438777
									CAPN5	-0.0489073														EIF1B	-0.318557		MAPRE3	-0.618527					FKBP10	0.176302		COX19	-0.493827		EPB41L1	-0.698328		CPEB3	-0.905487		DAZL	0.266436
									CAPNS1	-0.364379														EIF2B3	-0.29765		MAPT	-0.294631					FKBP11	-0.217396		COX5B	-1.18734		EPB41L2	0.486571		CPEB4	1.55997		DBF4B	0.569994
									CAPNS2	0.00329456														EIF2D	0.348062		MARCH3	0.224035					FKBP14	0.251915		COX6A1	-1.5214		EPB41L3	-2.30236		CPED1	0.466758		DBI	-0.540373
									CAPRIN1	0.103429														EIF2S1	-0.212787		MARCH4	-0.502306					FKBP15	0.102977		COX6A2	-0.7927		EPB41L4A	0.259589		CPLX1	-1.16274		DBN1	0.807168
									CAPRIN2	-0.214298														EIF3A	0.202961		MARCH6	-0.317103					FKBP1B	-0.368879		COX6B1	-1.01174		EPB41L4A-AS1	-0.612364		CPM	0.648042		DBT	1.4279
									CAPS	0.664964														EIF3B	0.248385		MARCH9	-0.195689					FKBP5	1.25634		COX6B2	0.263918		EPB41L4B	-1.17306		CPNE2	0.612943		DCAF13	-0.693177
									CAPS2	-0.0412344														EIF3E	0.211678		MARCKS	0.208726					FKBP8	-0.138724		COX7A1	-1.31643		EPC1	1.52818		CPNE3	0.724347		DCAF16	0.418753
									CAPZA1	0.346279														EIF3F	0.341955		MARK1	-0.49896					FLAD1	-0.222429		COX7A2	-1.29938		EPDR1	-1.64701		CPNE4	-0.890182		DCAF4	-0.921419
									CAPZA2	-0.311341														EIF3I	-0.210735		MARK2	-0.2152					FLCN	0.80392		COX7B	-1.36332		EPG5	0.816838		CPNE6	-0.611811		DCAF5	-0.747085
									CAPZA3	-0.00454041														EIF3K	-0.206295		MARK4	-0.286429					FLI1	0.269432		COX8A	-0.788319		EPHA1-AS1	0.200885		CPNE8	0.636407		DCAF6	-1.74407
									CAPZB	-0.424593														EIF3M	-0.208796		MASP1	0.576347					FLII	0.190247		CP	1.56764		EPHA4	1.03865		CPNE9	-1.02746		DCAF7	-0.766197
									CARD10	0.0727261														EIF4B	0.25749		MAST1	-0.422921					FLJ10038	-0.175133		CPA1	-0.269746		EPHA7	-0.214494		CPQ	1.06156		DCAF8	0.328967
									CARD11	0.00968417														EIF4E	-0.363577		MAST3	-0.376689					FLJ22184	-0.29826		CPA2	0.394174		EPHA8	0.331812		CPS1	0.572145		DCBLD1	-0.9155
									CARD14	0.00882559														EIF4E2	-0.411759		MAX	0.279772					FLJ37786	-0.130274		CPA3	0.656748		EPHB2	-0.586681		CPSF3	-0.867888		DCC	-0.587933
									CARD6	0.123996														EIF4E3	-0.323631		MAZ	-0.384509					FLJ41455	0.289398		CPA4	0.633243		EPHB6	-0.842152		CPSF7	0.445585		DCD	0.447968
									CARD8	0.0181036														EIF4EBP2	0.313678		MB21D2	-0.269079					FLOT2	-0.189708		CPA5	-0.477586		EPHX2	-0.481368		CPT1A	0.675106		DCDC2	0.228396
									CARD9	0.110756														EIF4ENIF1	-0.139193		MBD1	-0.30922					FLRT1	-0.363716		CPAMD8	-0.389521		EPM2A	0.250601		CPT1C	-0.650032		DCHS1	0.814902
									CARHSP1	0.428966														EIF4G3	-0.179432		MBLAC2	-0.36187					FMNL2	0.438762		CPB1	0.505312		EPM2AIP1	-0.840589		CPXM1	-0.562627		DCHS2	0.545273
									CARM1	0.692192														EIF5	-0.50415		MBNL1	0.189765					FMO2	0.272253		CPD	-0.53673		EPN1	-0.327761		CPXM2	0.25682		DCLK1	-0.808073
									CARS	-0.772189														EIF5A2	-0.587407		MBNL1-AS1	-0.297241					FMO5	0.314616		CPEB1	-0.875721		EPN3	0.3686		CR1	-0.481467		DCLRE1A	-0.477164
									CARS2	0.123179														EIF5B	0.361923		MBOAT7	-0.402576					FN3K	-0.212286		CPEB2	0.780937		EPRS	-1.49827		CR2	-0.316721		DCLRE1B	0.292294
									CARTPT	-1.18095														EIF6	-0.259846		MBTPS2	-0.373277					FNBP1	0.373707		CPEB3	0.66197		EPS15	-0.740482		CR936796	-0.674609		DCLRE1C	1.08969
									CASC1	-0.013426														ELAVL1	0.286056		MCAT	-0.405826					FNDC4	-0.259938		CPEB4	-1.23812		EPS15L1	1.00123		CRABP1	-0.235876		DCN	0.222343
									CASC3	2.44718														ELAVL2	-0.688638		MCF2	-0.680155					FNDC5	-0.573382		CPED1	0.355887		EPS8L2	0.245265		CRABP2	-0.677742		DCP1A	-0.711192
									CASC4	1.87575														ELAVL3	-0.263121		MCHR1	-0.820123					FNDC9	-0.618182		CPLX1	-2.53621		EPT1	-1.44591		CRAMP1L	0.662925		DCST2	0.380323
									CASC5	-0.00472008														ELAVL4	-1.00192		MCL1	0.394312					FNIP1	0.216166		CPLX2	-1.40008		EPX	0.349739		CRAT	1.00475		DCTD	-0.932133
									CASK	-0.026103														ELF1	0.549571		MCM3AP-AS1	0.240866					FNIP2	0.192445		CPM	1.25909		ERAL1	0.715708		CRB1	1.84374		DCTN2	-0.733184
									CASKIN2	0.188136														ELF2	0.30208		MCM4	-0.264666					FOPNL	-0.370666		CPN2	0.31791		ERBB3	0.364504		CRB2	0.790479		DCTN3	-0.983165
									CASP1	0.119746														ELF4	0.340297		MCTS1	-0.633268					FOSB	-0.303925		CPNE1	-0.416398		ERBB4	0.231592		CRBN	-0.87445		DCTN4	-1.09466
									CASP10	0.0162605														ELFN2	-0.353559		MCU	-0.286612					FOXG1	-0.318585		CPNE3	1.08887		ERC1	2.11174		CRCP	0.497202		DCTN5	-0.869067
									CASP12	0.00470797														ELK1	-0.33068		MDFIC	0.57379					FOXJ3	-0.633902		CPNE4	-0.586948		ERC2	-1.36022		CREB1	0.603441		DCTN6	-1.52529
									CASP14	0.0331228														ELK3	0.554233		MDGA2	-0.332488					FOXK2	-0.223026		CPNE5	-0.824689		ERC2-IT1	1.44768		CREB3L1	0.582527		DCTPP1	-0.473248
									CASP4	0.208374														ELK4	0.25312		MDH1	-0.745214					FOXN2	0.478188		CPNE6	-0.806161		ERCC1	-0.624868		CREB3L2	1.19495		DCUN1D1	-0.747624
									CASP5	0.0102461														ELMO1	-0.343252		MDH2	-0.550245					FOXN3	0.347096		CPNE7	-0.654609		ERCC3	-1.79087		CREBBP	2.22927		DCUN1D2	-0.753938
									CASP6	0.243977														ELMO2	-0.226793		ME3	-0.588987					FOXN4	-0.106179		CPNE8	1.07984		ERCC4	0.449901		CREBRF	0.83822		DCUN1D4	-1.06783
									CASP7	0.328522														ELN	0.382325		MEAF6	-0.302777					FOXO1	0.541229		CPNE9	-0.677735		ERCC6	-0.395658		CREBZF	1.08432		DCUN1D5	-0.934126
									CASP8	0.0411178														ELOVL4	-0.796025		MECR	-0.301737					FOXO3	0.154174		CPO	0.324592		ERCC8	0.341955		CREG2	-1.67751		DCXR	-0.89549
									CASP8AP2	0.0395113														ELOVL6	-0.274325		MED10	-0.303715					FOXO4	0.181447		CPOX	0.630914		EREG	-0.186632		CRELD1	-0.801929		DDA1	0.675433
									CASP9	-0.0598457														ELOVL7	0.61809		MED12	0.199827					FOXP1	-0.20487		CPS1	0.234306		ERF	0.587307		CREM	-0.52676		DDAH1	-0.694746
									CASQ1	-0.339627														ELP2	0.19289		MED13	0.263412					FOXP2	-0.34205		CPSF3L	-0.505854		ERGIC1	0.738311		CRH	-0.934892		DDB1	-0.666745
									CAST	0.55817														ELP3	-0.172727		MED13L	0.345482					FPGS	-0.134039		CPSF7	0.371174		ERGIC3	0.230097		CRHR1	-0.681706		DDHD1	0.58734
									CASZ1	0.0256625														ELP4	0.242466		MED14	-0.427723					FPR1	0.674481		CPT1A	0.413557		ERH	-1.01329		CRHR2	-0.27091		DDHD2	-0.880543
									CAT	0.348981														ELP5	-0.237838		MED19	-0.276538					FPR3	0.16428		CPT1C	-2.07235		ERICH1	1.07089		CRIP2	-0.627283		DDOST	-1.20181
									CATR1	0.0031955														EMC1	-0.132041		MED27	-0.187821					FREM1	-0.168316		CPT2	-0.377908		ERICH1-AS1	0.453505		CRIPAK	0.910778		DDR1-AS1	0.343119
									CATSPER2	-0.0445641														EMC3	-0.283781		MED28	0.226606					FREM3	-1.59479		CPTP	-1.69436		ERLEC1	-0.889824		CRIPT	0.622713		DDR2	0.254188
									CATSPER2P1	-0.106359														EMC4	-0.191651		MED31	-0.330073					FRG1B	0.279525		CPXM2	0.45524		ERLIN2	-1.28878		CRISP1	-0.231831		DDX1	-1.90901
									CATSPER3	0.0573643														EMC6	-0.144768		MED4	-0.262586					FRMD4A	0.371879		CR1	0.288753		ERMAP	-0.797561		CRISP3	-0.238619		DDX10	-1.34944
									CATSPER4	0.0152529														EMC7	-0.195898		MED6	-0.349488					FRMD5	0.402651		CRABP1	-0.338244		ERMARD	-0.769981		CRISPLD2	0.922535		DDX11	0.371201
									CATSPERB	-0.00309159														EMC9	-0.356801		MED8	-0.193349					FRMPD4	-0.373992		CRABP2	-0.396082		ERMP1	-0.829583		CRKL	-0.72934		DDX11L2	0.6109
									CAV1	0.158742														EMILIN1	0.268973		MEF2BNB	-0.322889					FRRS1L	-0.633681		CRAT	-0.477026		ERN1	0.453017		CRLS1	0.901177		DDX17	-0.651013
									CAV2	0.232023														EML3	0.486224		MEF2D	-0.250656					FRS2	0.275573		CRB1	0.614646		ERO1L	-0.803831		CRMP1	-1.81212		DDX18	-0.732282
									CAV3	0.00532845														EML6	-0.427474		MEG9	-0.255896					FRY	-0.427965		CRB2	0.694965		ERP29	-0.968864		CRNDE	-0.301834		DDX19A	0.370491
									CBFA2T2	0.113966														EMP1	0.578242		MERTK	0.49869					FRYL	0.417575		CRBN	-1.00787		ERP44	-0.839408		CROCC	0.320696		DDX21	-0.794723
									CBFA2T3	-0.132851														EMP2	0.480277		MESP1	-0.399418					FSCN1	-0.330495		CREB1	0.951204		ERRFI1	-1.05649		CROCCP2	0.794877		DDX23	-0.568941
									CBFB	0.866977														EMP3	0.798028		MEST	-0.722847					FSD1L	-0.376517		CREB3	-0.496839		ERVFH21-1	0.228711		CROCCP3	-0.394782		DDX24	-0.723353
									CBL	0.0410382														EMR2	0.415045		METTL1	-0.240261					FSIP1	-0.169698		CREB3L2	0.921075		ERVH-1	0.69817		CROT	0.960088		DDX25	-1.23322
									CBLB	0.0481034														EMX1	-0.374661		METTL21A	-0.363505					FSTL4	-0.291962		CREB5	0.645735		ERVH-3	0.254043		CRP	-0.226531		DDX26B	-0.927741
									CBLN2	-2.22989														EMX2	0.720116		METTL22	-0.181175					FTO	-0.146465		CREBBP	1.0565		ERVH-4	0.293514		CRTAM	-0.259095		DDX3X	-0.594315
									CBLN4	-0.861														EMX2OS	0.420059		METTL2B	-0.227386					FTSJ2	-0.167303		CREBL2	-1.03471		ERVH-6	0.444519		CRTAP	1.26777		DDX3Y	0.261828
									CBS	0.0918493														ENAH	0.445461		METTL6	-0.256741					FUBP1	0.27177		CREBRF	1.64095		ESCO1	1.25294		CRX	-0.758328		DDX4	0.258435
									CBWD1	-0.428904														ENAM	0.108514		METTL7A	0.626584					FUS	-0.512812		CREBZF	0.780212		ESD	-1.1422		CRY1	1.41351		DDX41	-1.37931
									CBWD2	-0.0659034														ENC1	-0.982461		MFAP3	0.216225					FUT1	-0.287433		CREG1	-1.32425		ESF1	1.80314		CRYAA	-0.338644		DDX42	-1.47451
									CBX1	-0.159354														ENDOD1	0.411408		MFAP5	0.236027					FUT11	-0.231834		CREG2	-1.69714		ESM1	-0.184194		CRYBA2	-0.402108		DDX46	-0.866436
									CBX2	0.214118														ENDOG	-0.343856		MFNG	0.369953					FXR1	0.320734		CRELD1	-1.05173		ESRRG	0.720927		CRYBA4	-0.256545		DDX49	0.499585
									CBX3	-0.1323														ENKD1	0.274036		MFSD3	-0.322643					FXYD3	0.204123		CREM	-0.519719		ESYT2	-0.194701		CRYBB1	-0.375495		DDX5	-0.727138
									CBX4	-0.161203														ENKUR	0.300648		MFSD4	-0.71834					FXYD5	0.324896		CRH	-0.370436		ETF1	-0.98103		CRYBB2	-0.431819		DDX50	-1.27271
									CBX5	0.106497														ENO2	-0.70265		MFSD6	-0.403833					FXYD6	-0.472539		CRHR1	-1.02983		ETFA	-0.857005		CRYBB2P1	-0.382697		DDX52	0.345097
									CBX6	-1.75724														ENOSF1	0.733342		MGAT3	-0.306908					FXYD7	-0.477854		CRIP2	-0.942597		ETFB	-0.85963		CRYBB3	-0.413371		DDX54	0.507744
									CBX7	-1.43023														ENOX2	0.211117		MGC24103	0.398339					FYB	0.153135		CRIPT	-0.607935		ETFDH	-0.910754		CRYBG3	0.646122		DDX56	-0.345555
									CBX8	-0.00310284														ENPP1	0.16227		MGST1	0.592005					FYCO1	0.394066		CRISP1	0.306979		ETNK1	-0.952986		CRYGB	-0.325037		DDX59	1.38639
									CC2D1A	0.238765														ENPP5	-0.71891		MGST3	-0.209463					FYN	0.244336		CRISPLD2	0.540509		ETNK2	0.283958		CRYGEP	-0.549437		DDX6	-0.816992
									CC2D1B	0.0735102														ENSA	-0.663618		MIA3	-0.410815					FZD7	0.611353		CRK	0.541748		ETS2	-0.70513		CRYGS	-0.478778		DDX60	0.319675
									CCAR1	0.0955946														ENTPD1-AS1	-0.179399		MIB2	-0.211652					FZR1	-0.248516		CRKL	0.323415		ETV5	-0.992837		CRYM	-2.72643		DDX60L	0.296948
									CCBE1	-0.0133618														ENTPD2	0.706997		MICAL2	-0.564178					G3BP1	0.266336		CRLF3	0.455398		EU250746	0.284121		CRYZL1	0.503291		DEAF1	-0.629471
									CCBL1	-0.0584856														ENTPD4	-0.447653		MICU1	-0.271951					G3BP2	-0.748367		CRLS1	0.682313		EVA1B	0.424567		CS	-1.3383		DECR1	-1.41116
									CCDC100	-0.0181421														ENTPD6	-0.35458		MICU3	-0.542882					GAB1	0.463197		CRMP1	-0.671357		EVC	0.398946		CSAD	0.811665		DEF8	-0.642589
									CCDC101	0.181738														ENY2	-0.191734		MID1	0.448946					GABARAPL1	-0.331794		CRNKL1	-1.17765		EVL	-0.64571		CSDC2	0.499943		DEFA5	0.404117
									CCDC102A	0.110541														EP300	0.2121		MIEF2	-0.349172					GABBR1	-0.27158		CROCC	-0.28662		EVPL	0.276418		CSDE1	-0.49809		DEFA6	0.372498
									CCDC102B	0.637602														EPB41	0.478563		MIF	-0.361916					GABBR2	-0.354105		CROCCP2	-0.493871		EWSR1	-0.601507		CSE1L	-1.74475		DEFB118	0.479907
									CCDC103	-0.070134														EPB41L1	-0.289171		MIIP	0.125317					GABPA	0.266441		CROT	-0.372907		EXD2	-0.610148		CSF1R	1.01061		DEFB119	0.352204
									CCDC104	-0.734063														EPB41L2	0.41266		MINOS1	-0.320155					GABPB1-AS1	-0.160879		CRP	0.290951		EXOC1	-0.973595		CSF2RA	-0.536966		DEFB127	0.287241
									CCDC105	15.4665														EPB41L3	-0.410931		MIR100HG	0.363145					GABRA4	-0.623224		CRTAC1	-1.24226		EXOC2	-0.94509		CSF3R	0.521602		DEFB129	0.270682
									CCDC106	-0.29647														EPB41L4B	-0.701899		MIR124-2HG	-0.302861					GABRA5	-0.662732		CRTAP	0.602715		EXOC3	-0.636161		CSGALNACT2	1.01001		DEFB132	0.321876
									CCDC109B	0.0256602														EPB41L5	0.309073		MIR302B	0.405118					GABRB2	-0.670701		CRTC1	-0.815347		EXOC3L1	0.291436		CSK	1.08094		DEGS1	0.285004
									CCDC11	0.0276875														EPC1	0.301965		MIR3916	0.171056					GABRB3	-0.641251		CRTC2	-0.447825		EXOC3L2	0.634707		CSMD3	-1.51428		DENND1C	0.562161
									CCDC110	-0.00856753														EPDR1	-0.757357		MIR7-3HG	-1.36746					GABRD	-0.650641		CRTC3	-0.665548		EXOC4	-0.963624		CSN1S1	-0.250237		DENND6B	0.452409
									CCDC111	0.0232645														EPG5	0.351537		MIS18A	-0.204293					GABRG1	0.537296		CRY1	1.16221		EXOC6B	-1.41149		CSN3	0.36028		DENR	-0.716559
									CCDC112	-0.120015														EPHA10	-0.257771		MIS18BP1	0.275297					GABRG2	-1.02509		CRYBA2	-0.384201		EXOC7	0.991977		CSNK1A1	1.04278		DEPDC1	0.348653
									CCDC113	-0.58305														EPHA3	-0.84177		MKKS	-0.320622					GABRG3	-0.497796		CRYBG3	0.389155		EXOC8	-1.02312		CSNK1D	-0.533266		DEPDC1B	0.204245
									CCDC114	0.00875933														EPHA4	-0.875066		MKLN1	0.370619					GAD1	-1.13987		CRYGS	0.568143		EXOG	-0.641699		CSNK1E	0.476137		DEPDC4	0.359144
									CCDC115	-1.08928														EPHA5	-0.837129		MKRN1	-0.498234					GAD2	-0.526761		CRYM	-1.14448		EXOSC1	-0.717077		CSNK1G1	-0.639971		DEPTOR	0.265295
									CCDC116	0.00777093														EPHA6	-0.339642		MKRN2	-0.164377					GAL	-0.280939		CS	-0.721526		EXOSC10	0.277801		CSNK1G2	1.01736		DERL1	-0.886435
									CCDC117	0.544221														EPHA7	-0.441622		MLC1	0.495981					GAL3ST3	-0.259274		CSDC2	-0.46369		EXOSC3	-0.312089		CSNK1G3	-0.308389		DERL2	-0.771966
									CCDC12	0.794175														EPHB2	-0.155139		MLF2	-0.219408					GALE	-0.16369		CSE1L	-1.16661		EXOSC7	-1.0212		CSNK2A1	-0.858158		DERL3	0.462509
									CCDC120	0.203888														EPHB3	-0.283479		MLLT11	-0.904632					GALK2	0.282577		CSF1	-0.385723		EXT1	0.838878		CSNK2A2	-1.3091		DESI2	-0.93678
									CCDC121	0.103398														EPHX4	-0.838425		MLLT4	-0.351334					GALM	0.171171		CSF2RA	-0.243872		EXT2	-0.789442		CSNK2B	-1.06292		DET1	-0.714394
									CCDC122	-0.00498688														EPN2-AS1	0.144823		MMEL1	0.184095					GALNT11	-0.259102		CSF2RB	0.771064		EXTL2	-0.844244		CSPG4	0.760597		DEXI	-0.743372
[truncated: 10,744 more rows]

## Sheet: DEGs from all datasets
A2ML1
ABCC9
ABHD5
ABL2
ACTN1
ADAMTS12
ADAMTS4
ADAMTS9
ADGRE2
ADH5
ADM
AGK
AGO2
AGT
AKAP7
ALPK1
ALS2CR12
AMACR
ANAPC1
ANGPTL4
ANKDD1A
ANKLE1
ANKRD45
APH1B
APOC2
APOL2
ARHGAP12
ARHGAP26
ARHGAP30
ARID5B
ARL5B
ARRB2
ARRDC3
ART3
ASF1A
ASPHD2
ATE1
ATG10
ATP5G3
ATP5J2
ATP6V1B2
ATXN7
B4GALT5
BACE2
BAZ1A
BBS2
BCAR1
BCL3
BCL6
BDKRB2
BID
BRD4
BRWD3
C10orf54
C12orf56
C15orf39
C15orf40
C1orf162
C1orf64
C3AR1
C6orf203
C8orf34-AS1
CA4
CASP5
CCDC8
CD300A
CD300E
CD34
CD44
CDC42SE1
CDH13
CDKL5
CEACAM1
CEBPB
CEP57L1
CEP97
CHRNA3
CLEC5A
CLHC1
CMIP
CNOT9
COL28A1
COL4A1
COLGALT1
COQ3
CREB5
CREBBP
CSF1
CSNK1D
CTBS
CTSB
CTSG
CTSO
CTTNBP2NL
CUL2
CXCL6
CXCL8
CYP2S1
CYSLTR1
CYTH1
CYTH4
DCAF5
DDX21
DENND4B
DENND5A
DIO2
DLGAP4
DMP1
DNAAF1
DNAJC12
DNAJC7
DOCK9
DOK3
DPH6
DPY19L2P1
DPYD
DTX1
DUSP16
DUSP19
ECE1
ELF4
ELL
ELL2
EMILIN2
EML5
ENTPD1
EPM2AIP1
ERLIN2
ERO1A
ETFBKMT
ETV6
FAM222B
FAM66C
FAM76A
FBXL2
FBXO42
FCGBP
FCGR2A
FEM1C
FERMT3
FES
FGR
FJX1
FLT4
FMNL1
FOSL1
FOSL2
FPR1
FURIN
G0S2
GADD45B
GALNT15
GALNT2
GDF15
GID4
GLRX
GLTSCR1
GMDS-AS1
GNAI1
GNB1
GPR1
GPR4
GPR84
GPRC5A
HDDC2
HFE
HGF
HILPDA
HIPK2
HIVEP3
HK2
HMGA1
HMGCLL1
HMGN3
HMOX1
ICAM1
IER5L
IFNAR2
IFNGR2
IFT81
IGFBP4
IGSF1
IGSF21
IL10RB-AS1
IL17RA
IL1RL1
IL27RA
IL4R
INHBB
INPP5B
IPCEF1
IPMK
IRAK1
IRAK2
IRAK3
ISG20
ISM1
ITCH
ITGA5
ITGB7
ITPK1
ITSN2
JAK1
JAK3
KCNJ13
KCNU1
KDM6B
KIAA1143
KIAA2026
KLC1
KLHL2
KLHL5
KSR1
LCP2
LDHA
LETM1
LGALS8
LILRA5
LILRB3
LONP2
LOX
LOXL2
LPCAT1
LRG1
LRIT3
LRRC25
LYPLAL1
LYRM7
MAPK1IP1L
MAPKAPK2
MARCH1
MARCH3
MARK2
MATR3
MCMBP
MED14
MEG3
MLXIP
MPPED2
MROH8
MRPS10
MT1X
MT2A
MTF1
MXD1
MYC
MYO9B
NAMPT
NAT2
NDE1
NEDD4L
NFIL3
NFKB1
NFKB2
NHLH1
NIPSNAP3A
NKD2
NKX3-1
NLRC4
NOD2
NOTCH2NL
NPTX2
NQO1
NREP-AS1
NT5DC2
NTRK2
NUDT10
NUDT12
NUDT21
NUP98
ODF3L1
OLAH
OPA1
OPA3
OR7E47P
OSR1
P2RY2
PANX1
PARTICL
PARVG
PBLD
PCBD2
PCCB
PDCD6
PDE1B
PDE4D
PDE5A
PDE7A
PDLIM4
PEX3
PFKFB4
PIBF1
PIGZ
PIK3AP1
PIK3R5
PILRA
PIM1
PKNOX1
PLA2G12A
PLAUR
PLEKHG1
PLIN2
PMFBP1
PNP
PNPLA4
POLG
PPHLN1
PPM1B
PPP1R18
PPP1R1C
PPP1R3B
PPRC1
PREPL
PSIP1
PTP4A1
PTPN5
PTX3
PUS7
PVR
QSOX2
RAB11FIP5
RAB27A
RABGAP1L
RBPMS
RCBTB2
RELT
RERE
RFXAP
RGS19
RHBDF2
RHOG
RIMBP2
RND3
RNF170
RNF24
RORA
RPS6
RPS6P6
RSAD2
RWDD2B
S100A11
SAMSN1
SBNO2
SCD
SCFD1
SDCBP2
SDHAF4
SERPINA1
SERPINA3
SERPINE1
SERPINE2
SETDB2
SGPP2
SGTB
SH3BP2
SH3RF3
SHB
SHMT2
SHROOM4
SIGLEC5
SIGLEC7
SIGLEC9
SIPA1L1
SIRPA
SKA2
SLA
SLAMF8
SLC11A1
SLC12A7
SLC16A3
SLC17A9
SLC18B1
SLC1A5
SLC25A37
SLC26A2
SLC35A3
SLC40A1
SLC43A2
SLC43A3
SLC5A5
SLC7A1
SNHG15
SNORD89
SNRPF
SNX21
SNX4
SOD2
SORT1
SOSTDC1
SP110
SPAG16
SPCS3
SPEF2
SPIN4
SPNS2
SPOUT1
SPP1
SSH1
SSH2
STAT3
STAT5A
STAT5B
STC1
STK38L
STK40
STX11
SUB1
SUOX
TAF4B
TAF9B
TAGLN2
TCF21
TCIRG1
TDRD9
TEAD4
TEP1
TGM2
THBS1
TICAM1
TLE3
TM2D3
TM4SF1
TM6SF2
TMEM171
TMEM176A
TMEM237
TMEM69
TMEM81
TMEM88
TMTC2
TNFAIP6
TNFRSF10B
TNFRSF12A
TNIP2
TNS1
TOR1AIP2
TRNP1
TRUB1
TSHZ2
TSHZ3
TTC8
UBE2D3
UBE2G2
UBR4
UBXN2B
UGCG
UGGT1
UNC13A
UPF3A
UPP1
USB1
VASP
VDR
VEGFA
VMP1
VPS37A
WAS
XIRP1
ZC2HC1A
ZC3H12A
ZCCHC4
ZFYVE16
ZMIZ1
ZNF106
ZNF214
ZNF320
ZNF345
ZNF385D
ZNF395
ZNF623
ZNF668
ZNF772
ZSWIM4
ZWILCH
ZXDC
AARS
ABCA11P
ABCA17P
ABCB9
ABCC4
ABCD3
ABCG1
ABHD11
ABHD14B
ABHD2
ABRAXAS1
ABTB1
ACAA1
ACAD10
ACAD9
ACAT1
ACER3
ACOT2
ACOX1
ACP2
ACTB
ACTC1
ACTG1P4
ACTR2
ACTR3
ACTR8
ADAM8
ADAR
ADARB1
ADAT1
ADCK2
ADCK5
ADCY10P1
ADCY7
ADGRA3
ADGRF5
ADPRH
ADSL
ADSS
AFG3L2
AFMID
AGBL5
AGO3
AGPAT2
AGPAT4-IT1
AGTRAP
AHI1
AHNAK
AIMP2
AKIRIN1
AKR1A1
AKT1
AKTIP
ALAS1
ALDH5A1
ALDH7A1
ALG13
ALKBH6
ALOX5
ALOX5AP
ALS2
ALYREF
AMDHD2
[truncated: 20,526 more rows]

## Sheet: DEGs for meta-analysis
A2ML1
[truncated: 16,809 more rows]
