# Supplementary material for: A Systematic Bioinformatics Workflow With Meta-Analytics Identified Potential Pathogenic Factors of Alzheimer’s Disease
Source: Front Neurosci. 2020 Mar 13;14:209. doi: 10.3389/fnins.2020.00209 (PMC7083177; doi:10.3389/fnins.2020.00209)
Supplement: FILE S3 — The DEGs after meta-analysis found statistically significant in this study. [file Table_3.XLSX]

## Sheet: Significant results
Gene	P value	LogOR	Adjusted P value
A1BG-AS1	3.51994e-07	-6.0306	9.67149e-07
A1CF	1.83071e-05	6.19671	4.39882e-05
A2M	2.48834e-11	7.61388	9.00324e-11
A2M-AS1	1.87746e-15	8.02726	8.80339e-15
A2ML1	2.53375e-06	6.33419	6.67488e-06
A4GALT	2.01599e-08	9.26824	6.19313e-08
A4GNT	5.94621e-15	9.89629	2.7125e-14
AACS	5.44328e-25	-8.2328	5.66573e-24
AADACL2	2.64724e-05	-8.72379	6.19521e-05
AADACL4	7.15807e-16	11.4297	3.74968e-15
AAED1	1.52041e-06	6.91856	4.03826e-06
AAGAB	5.48415e-25	-7.40612	5.68714e-24
AAMP	2.83398e-13	-7.99077	1.13265e-12
AANAT	5.03561e-08	-7.84277	1.50193e-07
AAR2	2.45312e-05	-6.10778	5.75935e-05
AARSD1	4.40303e-14	-10.7095	1.84991e-13
AASDHPPT	1.2263e-06	-6.88325	3.2752e-06
ABCA1	0.0219345	4.68518	0.0402942
ABCA11P	7.59371e-21	-7.20535	5.62336e-20
ABCA2	0.0224654	5.50789	0.0412229
ABCA3	2.33266e-20	-7.83064	1.66717e-19
ABCA5	1.01577e-13	-8.9762	4.15148e-13
ABCA6	1.36418e-25	8.62099	1.50867e-24
ABCA8	1.61115e-16	8.5477	8.92075e-16
ABCA9	1.52251e-07	7.85879	4.32321e-07
ABCB1	2.48834e-11	7.61388	9.00324e-11
ABCB11	0.000577094	-9.36549	0.00124021
ABCB5	7.49621e-08	6.34264	2.17862e-07
ABCB7	4.86638e-26	8.69515	5.56867e-25
ABCC1	8.10673e-10	-8.2869	2.67467e-09
ABCC10	0.00642429	6.05771	0.0125485
ABCC12	8.10178e-32	-7.92847	1.93728e-30
ABCC2	3.37229e-08	9.24307	1.02031e-07
ABCC4	0.0219547	4.82252	0.0403166
ABCC8	4.07238e-18	-8.64629	2.47315e-17
ABCD1	1.12088e-07	9.65885	3.21479e-07
ABCD2	1.94545e-20	-9.32871	1.39637e-19
ABCF1	2.66517e-19	-8.59027	1.76662e-18
ABCF2	1.76477e-24	-7.34123	1.76162e-23
ABCF3	5.10894e-33	-8.54799	1.43135e-31
ABCG2	2.71721e-06	6.74815	7.11801e-06
ABHD1	6.99561e-10	8.18499	2.3365e-09
ABHD10	5.17696e-28	-7.90612	7.44438e-27
ABHD12	0.00100946	-5.47647	0.00213046
ABHD13	1.42227e-11	-8.54263	5.23387e-11
ABHD15	1.60743e-11	7.87727	5.89848e-11
ABHD16A	1.52041e-06	-6.91856	4.03826e-06
ABHD17A	6.81316e-08	-6.3623	1.99807e-07
ABHD17B	7.6735e-13	7.27927	2.9991e-12
ABHD3	3.39076e-21	8.86849	2.55256e-20
ABHD4	2.47474e-35	8.42773	1.2418e-33
ABHD5	1.4366e-12	7.6601	5.56818e-12
ABHD8	5.6718e-19	-8.4135	3.67835e-18
ABI3	2.6019e-20	10.6943	1.83081e-19
ABLIM2	2.57306e-29	-8.04965	4.27402e-28
ABR	8.61603e-27	-7.68757	1.04273e-25
ABRACL	5.81515e-17	-7.58923	3.31702e-16
ABRAXAS1	0.000257281	-5.34472	0.00056959
ABT1	1.81248e-07	-7.48039	5.07375e-07
ABTB2	0.013102	6.90819	0.0247299
AC108056.1	3.71168e-08	7.86779	1.11417e-07
ACACA	8.07805e-19	-6.81761	5.175e-18
ACACB	1.44444e-33	7.74488	4.34366e-32
ACAD8	6.22585e-08	-6.38251	1.83479e-07
ACAD9	3.19676e-24	-7.82283	3.12246e-23
ACADM	2.71721e-06	6.74815	7.11801e-06
ACADS	0.000397492	9.42553	0.000870032
ACADSB	2.01755e-25	-7.46723	2.17126e-24
ACAN	1.74595e-22	8.87213	1.52465e-21
ACAP1	9.27832e-06	-6.39872	2.33172e-05
ACAP2	5.02167e-15	7.10946	2.30325e-14
ACAT1	1.29086e-23	-8.23761	1.20955e-22
ACAT2	2.48287e-10	-8.33034	8.55444e-10
ACBD3	3.34296e-05	-8.17504	7.77035e-05
ACBD6	7.17222e-22	-7.88608	5.83003e-21
ACCN4	1.01747e-15	11.3696	4.96765e-15
ACKR1	1.51831e-05	-6.25201	3.71674e-05
ACKR2	7.49621e-08	6.34264	2.17862e-07
ACKR3	2.08066e-18	7.25397	1.29445e-17
ACKR4	1.15853e-10	7.53965	4.06744e-10
ACLY	8.15059e-41	-8.37241	1.90294e-38
ACN9	4.20955e-08	-7.85305	1.25979e-07
ACO2	1.45198e-27	-7.37217	1.97473e-26
ACOT13	2.69335e-10	-6.44516	9.21538e-10
ACOT7	0.00015726	-6.07149	0.000353038
ACOX2	1.48166e-07	8.80347	4.2129e-07
ACP1	0.00011491	-6.23112	0.00026054
ACP2	9.16361e-37	-7.74654	6.39172e-35
ACP6	3.87909e-10	8.57283	1.31123e-09
ACR	0.0031374	6.05209	0.00628164
ACSBG1	8.18899e-25	9.60632	8.38349e-24
ACSL1	0.0260499	5.02132	0.0473455
ACSL3	5.13067e-31	-8.57867	1.06215e-29
ACSL4	3.83113e-21	-8.34879	2.87122e-20
ACSL5	1.30071e-05	8.30813	3.22396e-05
ACSM1	4.89699e-05	8.11656	0.000112765
ACSM2B	3.87116e-14	-10.7242	1.66943e-13
ACSM3	1.72489e-05	-8.6638	4.19311e-05
ACSM5	0.0214403	5.59375	0.0394539
ACSS1	1.82839e-21	7.67163	1.41507e-20
ACSS2	7.47182e-10	8.76756	2.4681e-09
ACSS3	2.71574e-27	7.75922	3.54438e-26
ACTB	1.20343e-25	-7.47121	1.33617e-24
ACTC1	2.65976e-05	-6.09288	6.22362e-05
ACTL6A	2.36176e-21	8.36632	1.81119e-20
ACTL6B	1.29022e-44	-8.24002	1.03279e-41
ACTL7B	1.01747e-15	-11.3696	4.96765e-15
ACTN2	0.000845169	-6.37703	0.00179249
ACTN4	1.87124e-20	10.7345	1.35235e-19
ACTR10	2.21204e-35	-7.95074	1.11665e-33
ACTR1A	1.91244e-39	-7.80151	2.92255e-37
ACTR1B	1.05095e-27	-8.02058	1.45283e-26
ACTR3B	3.15617e-35	-7.93398	1.55587e-33
ACTR3C	6.38579e-09	-6.82315	2.01096e-08
ACTR6	8.33221e-14	-8.36549	3.41787e-13
ACTR8	1.01067e-11	-7.27536	3.74134e-11
ACTRT3	5.58107e-13	-7.31445	2.19817e-12
ACVR1C	0.0162323	-5.6828	0.0303723
ACVR2A	2.74979e-24	-8.0992	2.7e-23
ACVR2B	0.0262564	5.01023	0.0476538
ACVRL1	2.81e-12	8.46495	1.06796e-11
ACY1	4.00041e-05	-5.96375	9.26905e-05
ACYP1	7.81134e-08	-7.79576	2.26277e-07
ADA	1.30071e-05	8.30813	3.22396e-05
ADAM11	1.52455e-08	-6.87108	4.72137e-08
ADAM12	5.21812e-09	8.43011	1.65036e-08
ADAM20	1.00663e-07	6.28375	2.89554e-07
ADAM22	0.0175201	-4.93595	0.032651
ADAM23	1.24282e-33	-7.75227	3.83335e-32
ADAM30	6.38469e-07	-7.14806	1.7294e-06
ADAM32	5.7105e-06	-8.92201	1.4839e-05
ADAM33	1.24282e-33	7.75227	3.83335e-32
ADAM5	2.45312e-05	6.10778	5.75935e-05
ADAM7	2.64724e-05	-8.72379	6.19521e-05
ADAM9	2.26298e-19	-7.46234	1.50955e-18
ADAMTS1	3.87909e-10	8.57283	1.31123e-09
ADAMTS14	1.27317e-15	11.3312	6.01347e-15
ADAMTS16	6.84405e-06	-6.48656	1.757e-05
ADAMTS19	0.000577094	-9.36549	0.00124021
ADAMTS2	1.92972e-20	7.98352	1.39401e-19
ADAMTS20	2.45312e-05	6.10778	5.75935e-05
ADAMTS3	8.4986e-17	-9.83896	4.78919e-16
ADAMTS4	1.15157e-06	5.78062	3.08393e-06
ADAMTS8	0.000428289	-6.23161	0.000936829
ADAMTS9	0.0129383	5.47794	0.024432
ADAMTS9-AS2	3.68581e-11	6.74019	1.32136e-10
ADAMTSL1	3.40832e-13	-8.48515	1.3551e-12
ADAMTSL3	5.39341e-17	8.15583	3.07855e-16
ADAP1	6.25503e-15	-7.08507	2.83874e-14
ADAP2	2.5522e-13	7.42894	1.0227e-12
ADAR	3.10243e-12	-7.13957	1.17724e-11
ADARB1	7.03891e-40	-7.19482	1.25877e-37
ADARB2	5.53094e-21	8.79763	4.12124e-20
ADARB2-AS1	3.68581e-11	6.74019	1.32136e-10
ADAT1	7.20309e-05	-8.10354	0.000164965
ADAT2	2.45461e-15	-8.00577	1.14394e-14
ADCK1	0.000577094	-9.36549	0.00124021
ADCK3	6.21271e-08	-6.37927	1.83446e-07
ADCY1	2.36721e-05	-6.46695	5.66929e-05
ADCY10P1	1.06848e-19	6.99566	7.23654e-19
ADCY4	0.00256693	9.07848	0.00517511
ADCY5	0.00256693	9.07848	0.00517511
ADCY7	7.9439e-09	7.00675	2.4895e-08
ADCYAP1	8.30946e-34	-7.77184	3.06993e-32
ADD2	5.76594e-07	-6.69722	1.56711e-06
ADD3	9.49167e-05	6.69384	0.000216228
ADD3-AS1	2.0599e-12	7.14034	7.90567e-12
ADH1A	2.55888e-05	8.21155	5.99677e-05
ADH1B	6.09251e-17	8.03124	3.46051e-16
ADIG	3.95087e-07	-7.27913	1.08237e-06
ADIPOQ	6.65444e-14	-10.6253	2.74293e-13
ADIPOR1	5.19281e-10	-8.94891	1.74652e-09
ADIPOR2	0.00247007	6.88872	0.0050226
ADK	1.57404e-21	-7.81832	1.22442e-20
ADM	3.11969e-05	9.21237	7.28522e-05
ADM2	1.72489e-05	-8.6638	4.19311e-05
ADO	0.0175006	-5.58323	0.0326256
ADORA1	4.96631e-07	-7.21831	1.35592e-06
ADORA2A	0.00157285	9.18277	0.00327266
ADORA2A-AS1	2.31308e-10	7.42921	7.97434e-10
ADORA2B	4.9967e-15	9.2486	2.29243e-14
ADORA3	8.928e-30	8.4597	1.57979e-28
ADPGK	1.35335e-05	-8.31174	3.35048e-05
ADPRH	0.00323434	5.85762	0.00646944
ADPRHL2	2.45312e-05	-6.10778	5.75935e-05
ADRA1D	0.000867895	-6.83304	0.0018393
ADRA2A	4.05442e-18	-9.01444	2.46313e-17
ADRA2C	8.37345e-16	7.88908	4.36323e-15
ADRB2	4.63696e-07	8.78968	1.26641e-06
ADRBK1	0.0254977	5.07512	0.0464122
ADSS	1.10297e-18	-7.52746	7.0098e-18
ADSSL1	1.04369e-07	10.6638	2.99973e-07
ADTRP	0.00367191	-5.82088	0.00732031
AEBP1	2.77023e-29	8.05173	4.57892e-28
AEN	2.57055e-06	7.7171	6.7496e-06
AF001548.5	2.89885e-08	7.92774	8.8071e-08
AF070581	1.87746e-15	-8.02726	8.80339e-15
AF289551	1.81248e-07	7.48039	5.07375e-07
AFF1	1.76724e-35	7.96109	9.34194e-34
AFF2	0.020607	-5.81541	0.0380706
AFG3L1P	4.71568e-11	7.70211	1.67839e-10
AFG3L2	5.25833e-33	-7.68307	1.46345e-31
AFM	1.72489e-05	-8.6638	4.19311e-05
AFMID	8.71276e-05	-8.06348	0.000198673
AFP	3.38275e-06	-6.69154	8.82433e-06
AFTPH	0.019999	-5.4119	0.0370532
AGA	7.81134e-08	-7.79576	2.26277e-07
AGAP1	5.30097e-14	7.62848	2.2106e-13
AGAP11	5.6668e-11	6.67592	2.00883e-10
AGAP2	0.000112507	-5.79044	0.00025547
AGAP4	0.0179071	4.86784	0.0333501
AGAP6	1.62562e-07	6.18558	4.58194e-07
AGAP9	4.66985e-11	6.70572	1.66279e-10
AGBL1	3.5156e-07	-7.82074	9.66116e-07
AGFG2	1.54638e-21	6.86569	1.20569e-20
AGGF1	0.000129336	-6.221	0.000292735
AGO3	2.35685e-05	5.84611	5.64932e-05
AGO4	6.38469e-07	7.14806	1.7294e-06
AGPAT4	4.96948e-09	-8.15771	1.57558e-08
AGPAT4-IT1	3.18493e-05	6.03266	7.43077e-05
AGPAT6	1.73082e-09	-7.06436	5.62224e-09
AGPAT9	3.71168e-08	-7.86779	1.11417e-07
AGPS	9.03643e-25	-8.05696	9.21738e-24
AGTPBP1	1.86231e-25	-7.49397	2.0158e-24
AGTR2	6.84405e-06	-6.48656	1.757e-05
AGTRAP	3.94713e-05	6.7688	9.15947e-05
AHCTF1	7.64885e-09	7.08186	2.39972e-08
AHCY	6.03359e-22	-7.67915	4.91636e-21
AHCYL1	0.000768003	6.49499	0.00163357
AHI1	0.00205367	-6.47513	0.00419672
AHNAK	5.13224e-06	6.56564	1.33467e-05
AHNAK2	1.21688e-29	-7.30237	2.12859e-28
AHRR	2.96188e-15	-7.9824	1.37236e-14
AHSA2	0.0068128	5.86633	0.0132489
AHSA2P	3.5156e-07	7.82074	9.66116e-07
AIF1	0.0145983	5.82463	0.0274586
AIF1L	1.06859e-12	7.23647	4.16484e-12
AIFM2	8.39057e-05	-5.72351	0.000191404
AIFM3	1.67933e-07	10.143	4.70492e-07
AIG1	0.00016685	-6.45617	0.000374116
AIM1	0.00199723	9.13333	0.00408386
AIM2	2.67026e-09	8.21481	8.53529e-09
AIMP2	1.00311e-20	-6.72921	7.35057e-20
AJUBA	2.72692e-15	7.18494	1.26594e-14
AK021804	3.71168e-08	7.86779	1.11417e-07
AK090844	3.71168e-08	7.86779	1.11417e-07
AK3	0.00015504	6.21247	0.000349078
AK5	3.86761e-30	-7.71584	7.41328e-29
AK6	7.69961e-11	-6.63228	2.71229e-10
AKAP10	0.00509881	5.37763	0.0100639
AKAP11	0.000913805	-6.30958	0.00193391
AKAP13	0.0016036	5.81646	0.00333496
AKAP3	4.95638e-14	9.70117	2.07153e-13
AKAP5	7.0813e-05	-6.70426	0.000162219
AKAP6	1.24282e-33	-7.75227	3.83335e-32
AKIRIN2	2.39108e-23	-7.15455	2.20121e-22
AKNA	2.52781e-20	7.64189	1.80053e-19
AKNAD1	2.02681e-13	7.45932	8.15867e-13
AKR1A1	6.8115e-18	-7.54108	4.07914e-17
AKR1B1	7.49621e-08	-6.34264	2.17862e-07
AKR1C2	5.02417e-15	9.58697	2.30377e-14
AKR1C3	3.54489e-28	8.40772	5.20434e-27
AKT2	0.000165851	6.32727	0.000371925
AKT3	0.00177413	-5.75488	0.00368187
AKTIP	1.43344e-17	-7.30249	8.43407e-17
ALAS1	1.02875e-33	-7.76723	3.66384e-32
ALAS2	1.00663e-07	6.28375	2.89554e-07
ALDH1B1	1.50241e-18	-8.70707	9.46607e-18
ALDH1L1	0.0112086	5.58411	0.0212516
ALDH1L2	0.0145715	-6.45896	0.0274128
ALDH3B2	9.27832e-06	-6.39872	2.33172e-05
ALDOA	0.000981364	-5.69982	0.00207376
ALDOC	7.31915e-13	-7.93958	2.86461e-12
ALG1	5.62064e-18	-8.14812	3.38043e-17
ALG13	0.00932168	5.74798	0.017839
ALG3	3.14185e-08	-6.51649	9.52472e-08
ALG5	0.00642429	-6.05771	0.0125485
ALG6	6.22585e-08	-6.38251	1.83479e-07
ALKBH1	1.90309e-08	-7.90083	5.85379e-08
ALKBH3	2.40772e-31	-7.52251	5.24951e-30
ALKBH4	6.5198e-10	-7.23599	2.18192e-09
ALKBH6	0.0057093	-5.94154	0.0112145
ALMS1	2.13621e-15	6.60361	9.96662e-15
ALMS1-IT1	1.52041e-06	6.91856	4.03826e-06
ALMS1P	6.6558e-14	6.82333	2.74293e-13
ALOX12B	1.34412e-15	-8.50295	6.33079e-15
ALOX15B	1.47804e-34	7.85864	6.04523e-33
ALOX5	0.00480063	6.35126	0.00950402
ALOX5AP	0.00865316	5.98348	0.0166126
ALOXE3	2.24323e-08	-8.00077	6.87362e-08
ALPK1	7.17385e-30	7.30916	1.29252e-28
ALS2	1.73892e-25	-7.08645	1.90556e-24
ALS2CR11	9.29777e-06	6.4036	2.33381e-05
ALS2CR13	1.27317e-15	11.3312	6.01347e-15
ALYREF	5.4146e-15	-7.11771	2.47807e-14
AMDHD2	0.00073994	-7.61391	0.00157607
AMER2	0.000969358	5.63452	0.0020489
AMER3	2.29379e-22	-7.45957	1.98551e-21
AMFR	4.46724e-09	-8.83345	1.41848e-08
AMHR2	7.94007e-06	8.36638	2.02323e-05
AMICA1	1.39351e-18	10.3234	8.7964e-18
AMIGO1	0.00270042	-5.45809	0.00543902
AMIGO2	3.37229e-08	-9.24307	1.02031e-07
AMMECR1L	1.1287e-09	7.16278	3.70212e-09
AMN1	5.24253e-16	-7.35629	2.83178e-15
AMOT	1.56693e-10	7.49045	5.45797e-10
AMPD1	0.000362663	8.43722	0.00079535
AMPD2	7.67142e-06	6.45846	1.9646e-05
AMPH	4.89706e-30	-7.70239	9.00653e-29
AMY2A	1.85559e-12	-10.001	7.14112e-12
AMY2B	4.40303e-14	-10.7095	1.84991e-13
AMZ2	3.34296e-05	-8.17504	7.77035e-05
AMZ2P1	1.0491e-14	-7.03717	4.68404e-14
ANAPC10	0.0238395	-5.43011	0.0435731
ANAPC11	4.89699e-05	-8.11656	0.000112765
ANAPC13	1.00966e-18	-6.80342	6.42653e-18
ANAPC15	1.04742e-19	-6.99878	7.09681e-19
ANAPC16	1.78365e-05	5.92041	4.32221e-05
ANAPC7	4.48992e-40	-7.81252	8.4804e-38
ANG	6.85507e-13	8.62704	2.68673e-12
ANGEL1	5.83626e-07	-7.65139	1.58494e-06
ANGPT1	4.35481e-36	7.67178	2.62381e-34
ANGPT2	1.35754e-24	7.72026	1.36648e-23
ANGPT4	6.84405e-06	6.48656	1.757e-05
ANGPTL1	2.63611e-09	8.9086	8.42932e-09
ANGPTL2	5.15455e-08	-9.65465	1.53389e-07
ANGPTL6	0.00199723	-9.13333	0.00408386
ANHX	9.27832e-06	6.39872	2.33172e-05
ANK2	0.00193312	-6.18473	0.00399555
ANK3	2.60392e-05	-6.3507	6.10145e-05
ANKDD1A	0.00440291	5.39571	0.00873825
ANKFY1	0.0145715	6.45896	0.0274128
ANKH	1.532e-05	-6.87639	3.74914e-05
ANKHD1-EIF4EBP3	0.0105652	-8.69373	0.0200701
ANKIB1	0.0164294	5.63612	0.0307309
ANKLE2	6.54298e-19	-6.83515	4.21731e-18
ANKMY1	1.50592e-09	-9.80773	4.91545e-09
ANKMY2	0.00248663	-5.89187	0.00505321
ANKRD10-IT1	8.07805e-19	6.81761	5.175e-18
ANKRD12	6.34209e-12	6.98633	2.37176e-11
ANKRD13A	3.86761e-30	7.71584	7.41328e-29
ANKRD13C	2.18699e-31	-7.87562	4.81195e-30
ANKRD13D	1.17357e-08	6.86158	3.65599e-08
ANKRD18A	1.82256e-08	-7.92543	5.61532e-08
ANKRD18B	3.80417e-08	6.48005	1.13928e-07
ANKRD20A12P	2.45312e-05	6.10778	5.75935e-05
ANKRD22	1.42227e-11	8.54263	5.23387e-11
ANKRD23	3.19726e-15	8.56489	1.4802e-14
ANKRD26	2.3592e-19	-7.9637	1.57249e-18
ANKRD26P3	2.45312e-05	6.10778	5.75935e-05
ANKRD29	7.01078e-16	-7.45781	3.74968e-15
ANKRD30A	2.64724e-05	8.72379	6.19521e-05
ANKRD30B	1.87124e-20	-10.7345	1.35235e-19
ANKRD32	6.60656e-21	-8.676	4.90531e-20
ANKRD34A	6.09338e-23	-7.55619	5.46001e-22
ANKRD34C	6.99835e-13	-7.28409	2.74161e-12
ANKRD36	0.0179071	4.86784	0.0333501
ANKRD36BP2	1.09662e-23	-7.20791	1.03215e-22
ANKRD36C	1.46693e-13	-7.49782	5.94624e-13
ANKRD39	7.55789e-26	-7.65452	8.50389e-25
ANKRD40	0.00549226	6.03421	0.0108058
ANKRD42	1.15189e-11	-8.77863	4.25565e-11
ANKRD44	9.84366e-26	8.15541	1.09802e-24
ANKRD45	0.000615031	-5.0365	0.00131736
ANKRD46	6.16072e-28	-8.39574	8.75416e-27
ANKRD47	7.15807e-16	11.4297	3.74968e-15
ANKRD50	0.00640519	-5.83829	0.0125185
ANKRD55	9.0833e-08	7.80652	2.62851e-07
ANKRD57	1.01747e-15	11.3696	4.96765e-15
ANKRD6	1.32844e-32	-7.63607	3.46757e-31
ANKRD65	1.12285e-05	6.34379	2.8017e-05
ANKS6	0.00464433	5.70441	0.00920651
ANKZF1	0.00111247	6.22775	0.00234285
ANLN	2.3791e-25	8.14007	2.53922e-24
ANO3	9.40132e-18	-7.12438	5.59024e-17
ANO5	1.31604e-12	-7.20987	5.11268e-12
ANO6	5.40882e-29	7.54919	8.5213e-28
ANO8	0.00947093	4.85928	0.0181019
ANP32B	3.57367e-07	6.57003	9.81711e-07
ANTXR1	1.41888e-10	6.78932	4.96488e-10
ANTXR2	7.84121e-07	6.51083	2.1171e-06
ANXA10	2.45312e-05	6.10778	5.75935e-05
ANXA13	0.00129704	9.22092	0.00271218
ANXA2P2	1.90126e-21	7.65443	1.46943e-20
ANXA2R	7.47182e-10	8.76756	2.4681e-09
ANXA3	0.000577094	9.36549	0.00124021
ANXA5	0.00392747	6.29486	0.00781497
ANXA6	1.57129e-42	-7.69762	5.86966e-40
ANXA7	1.15168e-18	-7.64732	7.29453e-18
AOC2	2.20224e-09	8.87851	7.1178e-09
AOC3	4.14748e-10	8.57598	1.40139e-09
AOF2	1.27317e-15	11.3312	6.01347e-15
AOX2P	7.69961e-11	6.63228	2.71229e-10
AP1M1	1.03085e-31	-7.18346	2.40009e-30
AP1S1	7.53965e-06	-6.34713	1.93292e-05
AP1S3	1.73082e-09	-7.06436	5.62224e-09
AP2A2	6.21408e-34	-7.44155	2.34212e-32
AP2M1	0.00011491	-6.23112	0.00026054
AP2S1	3.32643e-40	-7.81519	6.5785e-38
AP3B2	4.14667e-36	-7.67935	2.544e-34
AP3D1	0.00294419	-5.72436	0.00591088
AP3M2	1.24282e-33	-7.75227	3.83335e-32
AP3S1	0.024358	-5.44687	0.044487
AP4B1	4.56155e-29	-7.57296	7.21351e-28
AP4M1	3.62895e-07	-8.82958	9.95148e-07
AP4S1	2.10281e-45	-7.94591	3.21348e-42
APAF1	6.16033e-07	8.7935	1.6724e-06
APBA2	1.56141e-32	-7.62898	4.03804e-31
APBA3	2.18953e-05	6.38178	5.252e-05
APBB1	2.13759e-27	-7.43219	2.85863e-26
APBB1IP	5.46517e-15	8.80338	2.49917e-14
APCDD1	2.40269e-06	8.50268	6.3316e-06
APEH	1.06806e-32	-7.64796	2.85439e-31
APEX1	8.09076e-24	-7.25536	7.67527e-23
APLN	3.03082e-11	8.51583	1.09073e-10
APLNR	2.92079e-20	7.08497	2.04067e-19
APLP1	9.27832e-06	-6.39872	2.33172e-05
APLP2	6.6025e-29	-7.17007	1.03341e-27
APMAP	1.13827e-22	-7.05092	1.00232e-21
APOA1BP	1.78525e-13	-8.03339	7.21742e-13
APOBEC1	2.45312e-05	6.10778	5.75935e-05
APOBEC2	6.84405e-06	6.48656	1.757e-05
APOBEC3C	0.0205911	5.68611	0.0380537
APOBEC3G	0.02566	5.96604	0.046662
APOC1	1.23056e-34	8.27761	5.08248e-33
APOD	1.94545e-20	9.32871	1.39637e-19
APOL2	5.20914e-08	-7.95182	1.54983e-07
APOL3	7.72374e-06	9.87551	1.9714e-05
APOL4	0.000577094	-9.36549	0.00124021
APOL6	0.0032085	5.36248	0.00642082
APOO	9.77364e-34	-7.99537	3.58723e-32
APOOL	0.0174512	-6.38944	0.0325479
APOPT1	0.00360784	5.18323	0.0071977
APPBP1	1.01747e-15	-11.3696	4.96765e-15
AQP1	6.28204e-15	7.08726	2.84869e-14
AQP11	6.84562e-32	-7.93699	1.66534e-30
AQP2	3.14185e-08	-6.51649	9.52472e-08
AQP4-AS1	3.71168e-08	7.86779	1.11417e-07
AQP7P1	7.94628e-22	11.1089	6.28894e-21
AQP9	0.00199723	9.13333	0.00408386
AR	0.00123714	6.3953	0.00259596
ARAP1	5.20514e-25	7.40953	5.42457e-24
ARAP1-AS2	3.5156e-07	7.82074	9.66116e-07
ARAP3	2.84608e-07	7.36061	7.90655e-07
AREL1	0.000105859	-6.05369	0.000240603
ARF3	0.000116784	-6.22472	0.000264753
ARF4	2.51911e-24	-7.65242	2.48074e-23
ARF5	3.70314e-35	-7.92573	1.81486e-33
ARFGAP2	1.00311e-20	-6.72921	7.35057e-20
ARFIP2	2.31576e-30	-8.73731	4.57438e-29
ARFRP1	2.66633e-12	-8.62493	1.01451e-11
ARG2	5.66945e-13	-6.57404	2.22984e-12
ARHGAP1	0.00368112	6.53009	0.00733779
ARHGAP15	4.40303e-14	10.7095	1.84991e-13
ARHGAP18	0.0247976	5.64494	0.0452308
ARHGAP20	0.000594761	-6.57757	0.00127508
ARHGAP21	0.00074665	6.3751	0.00159017
ARHGAP22	9.49927e-07	7.77159	2.55207e-06
ARHGAP25	0.00199723	9.13333	0.00408386
ARHGAP27	0.0260846	5.13924	0.0473787
ARHGAP30	0.000780161	7.09311	0.00165859
ARHGAP31	4.33175e-23	7.58036	3.92967e-22
ARHGAP32	3.30905e-20	-7.07725	2.29951e-19
ARHGAP42	0.00113287	5.95592	0.00238371
ARHGAP44	7.23009e-17	-7.56553	4.10185e-16
ARHGAP5	0.0027816	5.30615	0.00559382
ARHGAP5-AS1	6.35872e-05	-5.81412	0.000146005
ARHGAP9	0.00052658	6.03366	0.00114869
ARHGDIA	0.000171606	-6.1075	0.00038437
ARHGDIB	3.75777e-17	8.10138	2.16181e-16
ARHGDIG	7.12661e-33	-7.6692	1.92602e-31
ARHGEF1	1.1727e-16	7.83709	6.52966e-16
ARHGEF10	9.50142e-05	5.74245	0.000216421
ARHGEF10L	3.86761e-30	7.71584	7.41328e-29
ARHGEF16	1.01747e-15	11.3696	4.96765e-15
ARHGEF25	1.32613e-12	-7.21616	5.15072e-12
ARHGEF26	2.08066e-18	7.25397	1.29445e-17
ARHGEF26-AS1	1.74123e-16	7.4681	9.61564e-16
ARHGEF39	2.45312e-05	6.10778	5.75935e-05
ARHGEF40	2.6463e-29	7.21884	4.38701e-28
ARHGEF6	6.2715e-38	8.66113	6.35084e-36
ARHGEF9	1.24282e-33	-7.75227	3.83335e-32
ARID2	2.85966e-36	7.38562	1.814e-34
ARID3A	1.08785e-16	8.56253	6.09762e-16
ARID3B	1.24905e-07	9.17461	3.57023e-07
ARID4B	0.00663796	5.52678	0.0129403
ARIH1	0.00169163	-5.88928	0.00351283
ARIH2OS	1.42725e-08	-6.68396	4.43723e-08
ARL1	8.56464e-32	-7.92547	2.00517e-30
ARL11	0.00256693	9.07848	0.00517511
ARL13B	2.96973e-14	8.70672	1.298e-13
ARL14	0.000362663	8.43722	0.00079535
ARL15	2.52451e-15	-8.56719	1.17619e-14
ARL16	1.34164e-22	-7.49832	1.17586e-21
ARL3	5.17696e-28	-7.90612	7.44438e-27
ARL4C	1.87976e-37	-8.18797	1.63724e-35
ARL4D	8.87993e-26	-8.15382	9.91838e-25
ARL6	6.22869e-30	-8.1331	1.12464e-28
ARL6IP1	8.92201e-20	-7.93895	6.05976e-19
ARL6IP5	2.2033e-17	-7.0452	1.28157e-16
ARL6IP6	4.77589e-40	8.0863	8.82227e-38
ARL8B	0.00144646	-5.32123	0.00301863
ARL9	1.61302e-18	-8.70297	1.01326e-17
ARMC10	2.28776e-27	-7.88459	3.02813e-26
ARMC12	7.26341e-06	6.49252	1.86267e-05
ARMC3	4.05442e-18	9.01444	2.46313e-17
ARMCX1	8.26719e-18	-8.66197	4.92632e-17
ARMCX2	0.00187529	-6.04353	0.00388279
ARMCX4	1.70635e-05	-6.5033	4.16915e-05
ARMCX5	1.98644e-32	-7.61764	5.09803e-31
ARMCX6	2.07843e-14	8.14461	9.17742e-14
ARNT	0.000117353	6.98897	0.000266006
ARNTL	7.79208e-09	-6.78717	2.44329e-08
ARNTL2	6.11354e-26	-8.67877	6.92978e-25
ARPC1A	1.86231e-25	-7.49397	2.0158e-24
ARPC1B	0.00199723	9.13333	0.00408386
ARPC3	1.08785e-16	-8.56253	6.09762e-16
ARPC4	2.84954e-27	-6.96294	3.70748e-26
ARPC5L	1.40077e-35	-7.61873	7.62035e-34
ARPP-19	1.01747e-15	-11.3696	4.96765e-15
ARPP-21	1.01747e-15	-11.3696	4.96765e-15
ARPP19	2.39108e-23	-7.15455	2.20121e-22
ARPP21	2.28082e-30	-7.35117	4.51066e-29
ARRDC2	3.60974e-28	7.91004	5.27649e-27
ARRDC4	0.00636094	6.06553	0.0124363
ARSD	2.67145e-20	7.48013	1.87895e-19
ART3	0.0200917	-8.45904	0.0371839
ARV1	4.89706e-30	-7.70239	9.00653e-29
ARVCF	0.00256693	9.07848	0.00517511
AS3MT	0.000257281	-5.34472	0.00056959
ASAH2	4.40303e-14	-10.7095	1.84991e-13
ASAH2B	8.17983e-27	-7.25825	9.94237e-26
ASAM	7.94628e-22	11.1089	6.28894e-21
ASAP1-IT1	1.51831e-05	6.25201	3.71674e-05
ASB10	1.75958e-05	8.27171	4.26819e-05
ASB12	1.51831e-05	6.25201	3.71674e-05
ASB13	1.42473e-13	-8.02061	5.77658e-13
ASB16	1.30071e-05	8.30813	3.22396e-05
ASB2	4.65819e-24	-8.55962	4.52364e-23
ASB8	2.2169e-22	-7.57602	1.92292e-21
ASCIZ	4.53235e-22	11.1747	3.80374e-21
ASCL1	0.000105279	6.55226	0.000239317
ASCL3	2.45312e-05	6.10778	5.75935e-05
ASGR1	1.30071e-05	-8.30813	3.22396e-05
ASH2L	0.00794155	-5.73139	0.0153304
ASIC2	0.00683711	-5.21679	0.0132931
ASL	4.39451e-18	-7.55796	2.66396e-17
ASMT	0.000577094	-9.36549	0.00124021
ASMTL	4.56804e-29	-7.34033	7.21698e-28
ASMTL-AS1	6.84405e-06	6.48656	1.757e-05
ASNA1	4.78961e-27	-7.72507	6.0719e-26
ASNS	4.56155e-29	-7.57296	7.21351e-28
ASNSD1	1.93485e-11	-8.40095	7.06139e-11
ASPG	1.83071e-05	6.19671	4.39882e-05
ASPH	0.0238111	5.05586	0.0435259
ASPHD1	0.0147037	-6.12532	0.0276538
ASPRV1	2.31308e-10	7.42921	7.97434e-10
ASS1	2.59834e-21	-7.27672	1.98627e-20
ASTN1	0.0153947	-5.94072	0.0289177
ASXL2	2.57876e-06	6.45346	6.77009e-06
ATAD1	8.56464e-32	-7.92547	2.00517e-30
ATAD2	0.00605069	5.90823	0.0118536
ATAD2B	0.0055027	6.16931	0.0108238
ATAD3C	5.82442e-15	9.6062	2.65911e-14
ATAD4	1.01747e-15	-11.3696	4.96765e-15
ATAT1	5.61557e-22	-7.38712	4.6699e-21
ATCAY	2.79904e-44	-7.8518	1.9605e-41
ATF1	1.73218e-26	7.80661	2.0448e-25
ATF3	5.21812e-09	8.43011	1.65036e-08
ATF6B	0.00704129	5.23421	0.0136726
ATF7IP	0.00166515	5.79689	0.00346039
ATF7IP2	0.00011491	-6.23112	0.00026054
ATG101	7.69961e-11	-6.63228	2.71229e-10
ATG16L1	7.63756e-20	-7.77696	5.20419e-19
ATG16L2	2.73834e-31	7.86244	5.84898e-30
ATG2B	1.1727e-16	-7.83709	6.52966e-16
ATG3	0.0269879	-5.49244	0.0488906
ATG4A	0.0128857	6.93102	0.024338
ATG5	7.63756e-20	-7.77696	5.20419e-19
ATG7	4.6377e-34	-7.89848	1.78398e-32
ATG9A	6.22602e-22	-7.83544	5.0658e-21
ATG9B	0.0034866	-6.16752	0.00696409
ATHL1	0.0114626	6.94953	0.0217185
ATL1	2.56216e-28	-7.46201	3.82504e-27
ATL2	1.30566e-14	-7.00613	5.7987e-14
ATL3	0.00877087	5.36376	0.0168232
ATM	0.0021974	5.49856	0.00448498
ATMIN	1.0491e-14	-7.03717	4.68404e-14
ATN1	0.0267391	5.33328	0.0484775
ATOH1	0.00129704	9.22092	0.00271218
ATOH7	2.06158e-35	-7.95376	1.06304e-33
ATOH8	4.49261e-30	7.70762	8.54307e-29
ATP10B	9.27832e-06	6.39872	2.33172e-05
ATP10D	0.0114895	6.57252	0.021767
ATP11C	1.90133e-06	7.05282	5.03011e-06
ATP13A5	3.60065e-14	7.35889	1.56279e-13
ATP1A1	4.89706e-30	-7.70239	9.00653e-29
ATP1B2	9.94061e-09	7.96903	3.10309e-08
ATP2A2	0.0175201	-4.93595	0.032651
ATP2B1	1.53146e-27	-8.31306	2.0778e-26
ATP2B2	2.35341e-06	-6.42929	6.21732e-06
ATP2B3	3.32643e-40	-7.81519	6.5785e-38
ATP5B	0.00272474	-5.72568	0.00548341
ATP5F1	1.212e-32	-7.63397	3.17842e-31
ATP5F1A	3.5156e-07	-7.82074	9.66116e-07
ATP5F1B	3.5156e-07	-7.82074	9.66116e-07
ATP5F1C	0.000157182	-7.40405	0.000353038
ATP5G1	4.56155e-29	-7.57296	7.21351e-28
ATP5G3	0.0010585	-5.64857	0.00223087
ATP5H	1.90126e-21	-7.65443	1.46943e-20
ATP5I	0.00129704	-9.22092	0.00271218
ATP5IF1	0.000304079	-7.33402	0.000669228
ATP5J	1.86231e-25	-7.49397	2.0158e-24
ATP5J2	0.000333969	-7.86251	0.00073357
ATP5L	6.03359e-22	-7.67915	4.91636e-21
ATP5MC3	4.76752e-09	-7.04004	1.5124e-08
ATP5MD	0.000137517	-7.41874	0.000310372
ATP5MF	0.000137517	-7.41874	0.000310372
ATP5MG	0.000157182	-7.40405	0.000353038
ATP5MPL	0.000137517	-7.41874	0.000310372
ATP5O	6.03359e-22	-7.67915	4.91636e-21
ATP5PB	3.5156e-07	-7.82074	9.66116e-07
ATP5PD	3.5156e-07	-7.82074	9.66116e-07
ATP5PF	0.000137517	-7.41874	0.000310372
ATP5SL	2.0599e-12	-7.14034	7.90567e-12
ATP6	2.22974e-10	6.47253	7.69809e-10
ATP6AP1	1.24282e-33	-7.75227	3.83335e-32
ATP6AP1L	7.69961e-11	6.63228	2.71229e-10
ATP6AP2	1.66497e-29	-8.07619	2.86177e-28
ATP6V0B	0.023104	-4.8612	0.0423486
ATP6V0C	7.55789e-26	-7.65452	8.50389e-25
ATP6V0D1	0.000149148	-6.13237	0.000336038
ATP6V0E2	1.19122e-32	-8.03275	3.16842e-31
ATP6V0E2-AS1	5.52879e-07	-7.19358	1.50453e-06
ATP6V1A	1.304e-37	-8.20461	1.19131e-35
ATP6V1B1	0.000178796	-8.43199	0.000399676
ATP6V1B2	0.00491913	-5.16202	0.00972373
ATP6V1C1	0.000312549	-5.56226	0.00068751
ATP6V1D	1.02015e-33	-7.76175	3.64478e-32
ATP6V1E1	0.00389136	-4.87318	0.00774861
ATP6V1F	2.76824e-06	-8.97806	7.24831e-06
ATP6V1G1	4.01887e-24	-7.64294	3.91182e-23
ATP6V1G2	7.17196e-37	-7.44352	5.08695e-35
ATP6V1H	0.000577607	-6.05424	0.00124021
ATP8A2	0.000577607	-6.05424	0.00124021
ATP8B4	1.01747e-15	-11.3696	4.96765e-15
ATPAF1	5.84965e-23	-7.09824	5.2697e-22
ATR	0.00187529	-6.04353	0.00388279
ATRN	1.21748e-06	-6.87623	3.25268e-06
ATRNL1	1.22103e-31	-7.90683	2.76623e-30
ATXN10	0.0129623	-4.92072	0.0244718
ATXN7L3B	8.17983e-27	-7.25825	9.94237e-26
AUH	5.96366e-28	-7.89109	8.48849e-27
AUNIP	1.89645e-13	-7.46271	7.64494e-13
AURKAIP1	4.10922e-15	-7.60091	1.89301e-14
AUTS2	3.80417e-08	6.48005	1.13928e-07
AVIL	1.22692e-12	7.20817	4.77197e-12
AVL9	8.17983e-27	-7.25825	9.94237e-26
AX746627	2.84608e-07	-7.36061	7.90655e-07
AX746823	2.45312e-05	6.10778	5.75935e-05
AX746968	1.83071e-05	6.19671	4.39882e-05
AX747250	2.45312e-05	6.10778	5.75935e-05
AX747507	7.49621e-08	6.34264	2.17862e-07
AX747652	6.13668e-14	7.59991	2.54899e-13
AX748267	2.80373e-11	6.77815	1.0116e-10
AX748339	1.12285e-05	6.34379	2.8017e-05
AXIN1	2.13469e-11	8.01821	7.77892e-11
AXL	7.44773e-29	8.58962	1.1603e-27
AY940074	2.09411e-13	6.69096	8.41146e-13
AZGP1	6.04166e-16	8.52229	3.24474e-15
AZIN2	1.93523e-17	-7.05002	1.12916e-16
AZU1	9.27832e-06	-6.39872	2.33172e-05
B3GALNT1	1.87976e-37	-8.18797	1.63724e-35
B3GALT2	5.07774e-11	-9.28167	1.80268e-10
B3GALT4	0.00199723	-9.13333	0.00408386
B3GALT6	7.0942e-35	-7.89408	3.12182e-33
B3GALTL	0.00199723	9.13333	0.00408386
B3GAT2	0.00556735	5.59605	0.0109459
B3GNT1	4.56155e-29	-7.57296	7.21351e-28
B3GNT4	8.68722e-22	-8.38646	6.85919e-21
B3GNT5	1.07459e-31	7.6045	2.495e-30
B3GNT9	6.39192e-09	6.82687	2.01138e-08
B4GALNT3	0.00256693	9.07848	0.00517511
B4GALT1	6.15716e-22	7.98387	5.0122e-21
B4GALT3	1.44084e-10	-7.50022	5.03753e-10
B4GALT5	0.00139685	-6.41011	0.00291727
B4GALT6	1.304e-37	-8.20461	1.19131e-35
B4GAT1	0.000137517	-7.41874	0.000310372
B9D1	1.72372e-39	-7.80989	2.72982e-37
B9D2	1.30071e-05	-8.30813	3.22396e-05
BAALC	0.00731756	-5.70412	0.0141812
BAAT	2.31308e-10	-7.42921	7.97434e-10
BABAM1	6.77139e-25	-7.39293	6.9747e-24
BABAM2	3.5156e-07	-7.82074	9.66116e-07
BACE1	7.17222e-22	-7.88608	5.83003e-21
BACE2	3.34263e-29	7.05879	5.48726e-28
BACH1	8.49606e-20	8.1906	5.78682e-19
BACH2	2.80449e-10	7.39726	9.5684e-10
BAD	0.00526805	-5.94122	0.0103829
BAG1	7.81134e-08	-7.79576	2.26277e-07
BAG3	1.40765e-27	8.11525	1.91755e-26
BAG4	6.68836e-27	-8.27301	8.41552e-26
BAG6	7.06531e-10	-6.29792	2.33703e-09
BAI2	2.83844e-19	-8.07808	1.87777e-18
BAI3	0.00445373	-6.48643	0.00883494
BAIAP2-DT	3.5156e-07	-7.82074	9.66116e-07
BAIAP2L2	1.70528e-06	-8.53924	4.52641e-06
BAIAP3	5.03561e-08	-7.84277	1.50193e-07
BAMBI	1.93823e-11	8.13097	7.07219e-11
BANF1	4.89699e-05	-8.11656	0.000112765
BANK1	9.68435e-10	8.25693	3.18268e-09
BANP	5.06411e-18	9.64857	3.06215e-17
BAP1	9.20302e-16	-7.29603	4.77625e-15
BARD1	0.00180693	6.06592	0.00374808
BASP1	4.30599e-05	-6.0292	9.9702e-05
BAT1	6.65444e-14	-10.6253	2.74293e-13
BATF3	9.83621e-15	-8.16605	4.40337e-14
BAZ1A	1.06577e-41	7.58126	3.08888e-39
BAZ1B	0.00114824	5.75423	0.00241516
BAZ2A	0.00546468	6.5049	0.0107541
BAZ2B	0.000325722	6.45605	0.000715925
BBOX1	0.0049436	6.15577	0.00976931
BBS7	0.000188252	-6.00337	0.00041992
BBX	0.00234328	5.24535	0.0047723
BC040734	3.71168e-08	-7.86779	1.11417e-07
BC041998	3.71168e-08	7.86779	1.11417e-07
BC045789	2.99886e-08	7.91778	9.10107e-08
BCAM	4.76959e-16	9.01676	2.58552e-15
BCAP29	0.000278168	-5.78838	0.000615021
BCAR1	0.0042202	6.8023	0.00838652
BCAR3	3.19897e-21	8.15553	2.4212e-20
BCAS2	0.00015726	-6.07149	0.000353038
BCAS3	6.0788e-18	-7.16013	3.65076e-17
BCAT1	1.70635e-05	-6.5033	4.16915e-05
BCAT2	0.0172403	5.21051	0.0321956
BCDIN3D-AS1	4.81816e-12	-8.06612	1.81031e-11
BCKDK	2.10501e-24	-8.41102	2.08149e-23
BCL11A	1.32834e-27	-8.00664	1.81245e-26
BCL2	6.22869e-30	8.1331	1.12464e-28
BCL2L11	2.57306e-29	8.04965	4.27402e-28
BCL2L13	0.0152792	5.19112	0.0287135
BCL2L14	1.62562e-07	6.18558	4.58194e-07
BCL3	1.72107e-09	9.57024	5.59814e-09
BCL6	0.0059735	5.11282	0.0117102
BCL7B	8.02161e-05	-5.73669	0.000183535
BCL7C	2.6019e-20	10.6943	1.83081e-19
BCL9	0.00256693	9.07848	0.00517511
BCL9L	1.13159e-16	6.89283	6.32379e-16
BCR	0.0155416	-4.97469	0.0291676
BCS1L	4.09688e-15	-7.59761	1.8894e-14
BDH1	7.98318e-32	-7.92883	1.91164e-30
BDNF	0.000108172	-6.23119	0.000245693
BDNF-AS	2.84608e-07	-7.36061	7.90655e-07
BECN1	1.82839e-21	-7.67163	1.41507e-20
BEGAIN	5.13077e-21	-7.80277	3.83496e-20
BEND5	1.76659e-31	-6.8684	3.93851e-30
BEND6	1.85662e-20	-7.13017	1.34351e-19
BEND7	0.0256158	5.248	0.0465929
BEST1	2.75522e-30	7.7312	5.40435e-29
BEST3	0.000246301	7.86103	0.000546504
BEST4	0.00256693	-9.07848	0.00517511
BET1	3.06414e-15	-7.71676	1.41935e-14
BEX2	1.44444e-33	-7.74488	4.34366e-32
BEX3	1.4368e-08	-6.99415	4.4628e-08
BEX4	0.00815137	-4.81876	0.0157084
BEX5	2.50172e-39	-8.01592	3.32014e-37
BFSP1	3.38874e-33	-8.09882	9.62241e-32
BGLAP	1.27317e-15	11.3312	6.01347e-15
BGLT3	1.51831e-05	6.25201	3.71674e-05
BGN	4.11616e-29	8.78117	6.72426e-28
BHLHB4	5.645e-22	11.1491	4.6699e-21
BHLHB9	9.75198e-19	-7.91496	6.21656e-18
BHLHE40	6.67701e-10	-6.30859	2.23409e-09
BHLHE41	7.74439e-07	6.20222	2.0913e-06
BHMT2	9.38959e-05	6.36318	0.000213932
BIK	0.000577094	-9.36549	0.00124021
BIN2	1.22078e-17	8.13023	7.21058e-17
BIN3-IT1	5.69985e-07	7.18379	1.54939e-06
BIRC6	5.96173e-09	-7.23528	1.882e-08
BIVM	0.00522768	-5.86962	0.0103058
BLCAP	2.07923e-19	-8.78314	1.38808e-18
BLID	3.5708e-17	8.97314	2.05918e-16
BLM	4.32097e-14	8.89882	1.84991e-13
BLMH	0.0273656	-5.52833	0.0495067
BLOC1S1	1.32776e-16	-6.89262	7.37839e-16
BLOC1S2	3.83113e-21	-8.34879	2.87122e-20
BLOC1S6	0.000352916	-5.69221	0.000774784
BLVRA	0.021365	-5.57538	0.039324
BLVRB	5.88432e-10	-6.32784	1.97318e-09
BMF	1.24905e-07	9.17461	3.57023e-07
BMI1	1.0646e-10	6.6094	3.74078e-10
BMP1	0.0257015	5.07177	0.0467274
BMP2	2.57055e-06	7.7171	6.7496e-06
BMP2K	0.00678459	5.274	0.0132047
BMP3	1.42899e-09	-9.78203	4.67158e-09
BMP4	0.00129704	9.22092	0.00271218
BMP7	5.13737e-07	6.78241	1.40125e-06
BMP8A	0.0248155	-5.50104	0.0452585
BMPER	9.32625e-18	-8.13553	5.54756e-17
BMPR1A	0.0171782	5.04758	0.0320887
BMPR1B	1.20552e-35	8.36058	7.01206e-34
BMPR2	0.00895799	-5.59142	0.0171645
BMS1	8.90092e-16	-7.31331	4.62518e-15
BMS1P20	0.00149019	-5.40242	0.00310795
BMS1P6	6.21271e-08	6.37927	1.83446e-07
BMX	4.89699e-05	8.11656	0.000112765
BNIP1	9.71764e-35	-8.36336	4.05344e-33
BNIP2	2.37072e-32	7.99306	6.01082e-31
BNIP3	2.00919e-35	-7.6053	1.05545e-33
BNIPL	4.40303e-14	10.7095	1.84991e-13
BOC	0.00859637	5.60003	0.0165111
BOD1	6.21271e-08	-6.37927	1.83446e-07
BOK	2.34648e-18	8.68959	1.45229e-17
BOLA1	5.33408e-12	-7.11665	2.00058e-11
BOLA3	2.60605e-27	-7.86955	3.4198e-26
BPHL	6.38126e-08	-9.21059	1.87271e-07
BPIFA1	1.62562e-07	6.18558	4.58194e-07
BPNT1	2.17374e-13	-7.68894	8.72717e-13
BPTF	0.0233919	4.9544	0.0428436
BRAF	8.17983e-27	-7.25825	9.94237e-26
BRCA1	3.62359e-18	8.2277	2.21259e-17
BRD3	0.000884939	6.62451	0.00187471
BRD8	2.3575e-17	7.03441	1.36984e-16
BRD9	2.90809e-17	-7.36082	1.68221e-16
BRE	2.25723e-38	-7.91545	2.41682e-36
BRF1	5.24579e-16	-7.35371	2.83178e-15
BRF2	1.75545e-31	-8.0758	3.91887e-30
BRI3BP	3.83113e-21	-8.34879	2.87122e-20
BRINP1	2.20081e-18	-7.26127	1.36465e-17
BRINP2	1.53066e-22	-7.48825	1.33803e-21
BRIX1	3.80417e-08	-6.48005	1.13928e-07
BRK1	6.74404e-27	-7.2696	8.44764e-26
BRMS1	7.15807e-16	11.4297	3.74968e-15
BRMS1L	6.84562e-32	-7.93699	1.66534e-30
BROX	2.89885e-08	7.92774	8.8071e-08
BRPF1	5.93942e-16	9.03213	3.19187e-15
BRSK1	6.19941e-06	-6.5159	1.60747e-05
BRSK2	0.000554758	-6.71435	0.00120782
BRWD1	0.000141909	-5.93969	0.000320158
BRWD3	2.19975e-10	8.04079	7.60703e-10
BSN	2.28745e-37	-7.49246	1.92261e-35
BST1	4.40303e-14	10.7095	1.84991e-13
BTBD10	0.00187529	-6.04353	0.00388279
BTBD14A	1.01747e-15	11.3696	4.96765e-15
BTBD18	2.02818e-12	7.14419	7.79285e-12
BTBD7	3.66962e-28	7.07953	5.34544e-27
BTD	0.0156942	6.27596	0.0294276
BTF3	0.0210061	-5.74992	0.0387227
BTF3L4	3.86761e-30	-7.71584	7.41328e-29
BTG1	0.00304298	6.5156	0.00609902
BTG2	7.05985e-15	8.39494	3.18765e-14
BTG3	1.16234e-05	7.2318	2.89896e-05
BTK	1.82107e-06	8.61356	4.82613e-06
BTN2A1	0.0141014	-5.12615	0.0265686
BTN2A3P	2.57055e-06	7.7171	6.7496e-06
BTN3A2	1.93076e-21	8.81373	1.49087e-20
BTNL8	2.55888e-05	8.21155	5.99677e-05
BTNL9	1.26051e-07	7.75198	3.59566e-07
BTRC	0.0255884	-5.2476	0.0465571
BUD31	2.05476e-10	-7.47513	7.10712e-10
BVES	6.21698e-15	8.97634	2.823e-14
BYSL	4.61625e-29	-8.71093	7.28631e-28
BZRAP1	1.72595e-20	-9.10897	1.25111e-19
BZW1	0.0211741	-5.571	0.0390068
BZW2	0.000184802	-6.05149	0.000412882
C10orf10	2.06896e-09	8.15181	6.69371e-09
C10orf11	6.85507e-13	8.62704	2.68673e-12
C10orf12	8.46014e-15	7.05641	3.80763e-14
C10orf128	2.39342e-09	7.00697	7.68254e-09
C10orf137	1.01747e-15	11.3696	4.96765e-15
C10orf25	1.51831e-05	6.25201	3.71674e-05
C10orf35	7.03587e-31	-7.80598	1.44942e-29
C10orf38	1.01747e-15	11.3696	4.96765e-15
C10orf53	9.27832e-06	6.39872	2.33172e-05
C10orf54	2.81915e-23	7.57959	2.58537e-22
C10orf55	1.30071e-05	-8.30813	3.22396e-05
C10orf67	2.05476e-10	7.47513	7.10712e-10
C10orf85	8.50743e-09	8.14411	2.66313e-08
C10orf88	9.06485e-25	-8.10774	9.22398e-24
C10orf90	4.40303e-14	10.7095	1.84991e-13
C10orf95	6.10062e-16	9.96912	3.27326e-15
C10orf99	5.0374e-09	6.87017	1.59591e-08
C11orf1	1.09504e-13	-6.20726	4.4603e-13
C11orf24	3.3755e-15	-8.2461	1.561e-14
C11orf31	0.00214263	-5.90962	0.00437426
C11orf41	1.01747e-15	-11.3696	4.96765e-15
C11orf45	5.03561e-08	-7.84277	1.50193e-07
C11orf49	0.00527264	-6.0295	0.0103883
C11orf51	1.01747e-15	-11.3696	4.96765e-15
C11orf54	5.75398e-23	8.34522	5.18908e-22
C11orf55	1.27317e-15	-11.3312	6.01347e-15
C11orf58	1.9401e-19	-7.46629	1.29829e-18
C11orf59	1.01747e-15	-11.3696	4.96765e-15
C11orf60	1.27317e-15	-11.3312	6.01347e-15
C11orf63	1.63482e-12	7.66228	6.32771e-12
C11orf65	4.00041e-05	-5.96375	9.26905e-05
C11orf71	2.55888e-05	-8.21155	5.99677e-05
C11orf72	2.80449e-10	7.39726	9.5684e-10
C11orf73	1.86231e-25	-7.49397	2.0158e-24
C11orf74	2.22732e-09	-8.15478	7.19471e-09
C11orf83	7.06531e-10	-6.29792	2.33703e-09
C11orf87	0.00593324	-5.59685	0.0116353
C11orf96	1.99644e-10	7.45401	6.93106e-10
C11orf97	7.67142e-06	-6.45846	1.9646e-05
C12orf10	0.000210534	-5.99324	0.000469
C12orf34	1.01747e-15	11.3696	4.96765e-15
C12orf4	7.50301e-26	-7.9294	8.45346e-25
C12orf40	6.21271e-08	6.37927	1.83446e-07
C12orf42	0.000577094	-9.36549	0.00124021
C12orf43	6.47598e-35	-8.1314	3.03235e-33
C12orf45	2.58513e-20	-9.29933	1.83081e-19
C12orf5	2.17253e-18	-7.89711	1.34811e-17
C12orf57	5.86057e-12	-8.4587	2.19559e-11
C12orf62	1.27317e-15	-11.3312	6.01347e-15
C12orf65	0.0234057	-5.72834	0.0428595
C12orf66	1.73082e-09	7.06436	5.62224e-09
C12orf73	6.09338e-23	-7.55619	5.46001e-22
C12orf80	7.06531e-10	6.29792	2.33703e-09
C14orf105	4.89699e-05	8.11656	0.000112765
C14orf122	1.01747e-15	-11.3696	4.96765e-15
C14orf132	3.09465e-20	-7.09074	2.16035e-19
C14orf135	7.94628e-22	11.1089	6.28894e-21
C14orf142	1.09538e-14	-7.83488	4.88676e-14
C14orf166	2.63073e-12	-6.389	1.00142e-11
C14orf178	0.000279999	8.37728	0.000618581
C14orf2	0.0094997	-5.45972	0.0181487
C14orf23	0.00199723	-9.13333	0.00408386
C14orf24	1.01747e-15	-11.3696	4.96765e-15
C14orf37	6.84405e-06	6.48656	1.757e-05
C14orf44	1.01747e-15	-11.3696	4.96765e-15
C14orf64	2.72251e-14	6.92567	1.19461e-13
C14orf79	3.65757e-18	-7.95397	2.23171e-17
C14orf80	3.76729e-07	-8.82279	1.03292e-06
C14orf93	4.95638e-14	9.70117	2.07153e-13
C15orf15	7.15807e-16	-11.4297	3.74968e-15
C15orf17	1.01747e-15	-11.3696	4.96765e-15
C15orf23	1.01747e-15	-11.3696	4.96765e-15
C15orf26	0.000577094	-9.36549	0.00124021
C15orf37	1.88436e-18	-9.03901	1.17711e-17
C15orf38	7.94628e-22	11.1089	6.28894e-21
C15orf39	0.0168762	5.93969	0.0315386
C15orf40	0.000676665	-7.66907	0.00144478
C15orf43	6.84405e-06	-6.48656	1.757e-05
C15orf52	1.52985e-10	8.29714	5.3332e-10
C15orf56	0.000257281	-5.34472	0.00056959
C15orf57	0.0273489	-4.40746	0.0494881
C15orf61	1.1018e-14	-7.82235	4.90889e-14
C15orf62	2.2573e-12	7.13825	8.63765e-12
C16orf13	1.53862e-31	-7.50216	3.44856e-30
C16orf30	5.645e-22	11.1491	4.6699e-21
C16orf33	1.27317e-15	-11.3312	6.01347e-15
C16orf42	7.15807e-16	-11.4297	3.74968e-15
C16orf45	3.05738e-33	-7.66873	8.72572e-32
C16orf5	7.15807e-16	11.4297	3.74968e-15
C16orf58	0.000924051	-6.33604	0.00195506
C16orf59	0.00199723	-9.13333	0.00408386
C16orf61	1.01747e-15	-11.3696	4.96765e-15
C16orf7	1.01747e-15	11.3696	4.96765e-15
C16orf80	5.7598e-22	-7.69635	4.73922e-21
C16orf87	1.17258e-11	-7.92587	4.33115e-11
C16orf91	6.77139e-25	-7.39293	6.9747e-24
C16orf93	1.52041e-06	-6.91856	4.03826e-06
C16orf95	2.89885e-08	-7.92774	8.8071e-08
C17orf100	4.98614e-12	-8.05945	1.87217e-11
C17orf102	3.5156e-07	-7.82074	9.66116e-07
C17orf39	4.53235e-22	-11.1747	3.80374e-21
C17orf51	4.23263e-06	-6.46514	1.10208e-05
C17orf55	1.27317e-15	11.3312	6.01347e-15
C17orf58	4.34567e-20	-7.49441	3.0025e-19
C17orf67	2.46967e-09	8.47367	7.92124e-09
C17orf70	1.30071e-05	-8.30813	3.22396e-05
C17orf80	5.58394e-16	-7.6077	3.0066e-15
C17orf96	4.43096e-13	-7.34182	1.75837e-12
C17orf97	4.10084e-15	-7.1491	1.89019e-14
C18orf1	1.01747e-15	-11.3696	4.96765e-15
C18orf21	9.58074e-05	-6.54577	0.000218169
C18orf33	7.15807e-16	-11.4297	3.74968e-15
C18orf42	3.38275e-06	-6.69154	8.82433e-06
C19orf10	1.212e-32	-7.63397	3.17842e-31
C19orf16	1.27317e-15	11.3312	6.01347e-15
C19orf18	1.0886e-12	7.85541	4.23596e-12
C19orf2	7.15807e-16	11.4297	3.74968e-15
C19orf20	1.01747e-15	11.3696	4.96765e-15
C19orf22	1.01747e-15	-11.3696	4.96765e-15
C19orf40	0.00129704	9.22092	0.00271218
C19orf41	1.27317e-15	11.3312	6.01347e-15
C19orf42	7.94628e-22	-11.1089	6.28894e-21
C19orf43	0.00559098	6.17637	0.0109872
C19orf51	7.15807e-16	11.4297	3.74968e-15
C19orf52	0.00199723	-9.13333	0.00408386
C19orf53	2.63073e-12	-6.389	1.00142e-11
C19orf54	5.17696e-28	7.90612	7.44438e-27
C19orf60	8.39663e-16	-6.69615	4.36989e-15
C19orf70	2.92079e-20	-7.08497	2.04067e-19
C19orf82	1.00663e-07	6.28375	2.89554e-07
C19orf84	6.21271e-08	6.37927	1.83446e-07
C1D	0.0158786	-5.93345	0.029727
C1orf103	1.01747e-15	11.3696	4.96765e-15
C1orf105	6.21271e-08	6.37927	1.83446e-07
C1orf115	0.00732691	-5.76839	0.0141963
C1orf123	6.50637e-15	-7.7138	2.94724e-14
C1orf127	6.55813e-09	8.78709	2.06291e-08
C1orf131	7.49621e-08	-6.34264	2.17862e-07
C1orf144	4.53235e-22	11.1747	3.80374e-21
C1orf159	1.10388e-08	-9.019	3.43951e-08
C1orf160	1.29259e-07	-10.5868	3.68654e-07
C1orf161	7.15807e-16	11.4297	3.74968e-15
C1orf162	4.32004e-15	7.88043	1.98741e-14
C1orf167	2.45312e-05	6.10778	5.75935e-05
C1orf192	5.95662e-22	8.18402	4.8892e-21
C1orf194	0.00129704	9.22092	0.00271218
C1orf198	6.26488e-24	8.46227	6.00757e-23
C1orf204	2.52623e-10	-7.40583	8.69846e-10
C1orf21	0.00978994	-5.46442	0.0186777
C1orf212	1.01747e-15	-11.3696	4.96765e-15
C1orf216	1.29022e-44	-8.24002	1.03279e-41
C1orf226	3.5156e-07	7.82074	9.66116e-07
C1orf228	2.80373e-11	6.77815	1.0116e-10
C1orf233	1.52041e-06	-6.91856	4.03826e-06
C1orf27	1.48166e-07	8.80347	4.2129e-07
C1orf43	3.7437e-16	-7.08831	2.03662e-15
C1orf50	2.1912e-12	-7.1853	8.40192e-12
C1orf51	1.01747e-15	-11.3696	4.96765e-15
C1orf52	4.49282e-26	-9.0465	5.16229e-25
C1orf53	2.47738e-20	-7.95338	1.76686e-19
C1orf56	1.85766e-16	8.00011	1.02384e-15
C1orf64	0.0200917	8.45904	0.0371839
C1orf65	7.15807e-16	-11.4297	3.74968e-15
C1orf71	1.27317e-15	-11.3312	6.01347e-15
C1orf74	4.05442e-18	-9.01444	2.46313e-17
C1orf78	1.01747e-15	11.3696	4.96765e-15
C1orf87	7.00926e-24	9.07942	6.68704e-23
C1orf9	1.27317e-15	11.3312	6.01347e-15
C1orf91	1.01747e-15	-11.3696	4.96765e-15
C1orf95	1.68666e-25	-7.98826	1.85919e-24
C1QA	1.67933e-07	10.143	4.70492e-07
C1QBP	0.010877	-5.47926	0.0206391
C1QC	1.78876e-25	9.39163	1.95762e-24
C1QL3	3.37229e-08	-9.24307	1.02031e-07
C1QTNF1	3.82458e-15	9.02462	1.76527e-14
C1QTNF2	3.85988e-17	-8.96901	2.21828e-16
C1QTNF4	3.15617e-35	-7.93398	1.55587e-33
C1QTNF6	0.00497961	6.82087	0.00983633
C1QTNF8	3.87116e-14	-10.7242	1.66943e-13
C1QTNF9B-AS1	2.45312e-05	6.10778	5.75935e-05
C1R	6.89031e-20	9.63278	4.72181e-19
C1RL	5.98608e-15	7.51045	2.72552e-14
C1RL-AS1	9.27832e-06	6.39872	2.33172e-05
C20orf121	1.01747e-15	-11.3696	4.96765e-15
C20orf141	2.38403e-14	9.86975	1.0502e-13
C20orf165	1.27317e-15	11.3312	6.01347e-15
C20orf166-AS1	6.21271e-08	6.37927	1.83446e-07
C20orf197	5.17236e-18	8.68594	3.12199e-17
C20orf199	7.15807e-16	11.4297	3.74968e-15
C20orf200	7.94628e-22	11.1089	6.28894e-21
C20orf202	1.83071e-05	6.19671	4.39882e-05
C20orf203	2.45312e-05	6.10778	5.75935e-05
C20orf54	7.15807e-16	11.4297	3.74968e-15
C20orf62	2.45312e-05	6.10778	5.75935e-05
C21orf23	1.04369e-07	-10.6638	2.99973e-07
C21orf33	2.44792e-19	-7.40585	1.6239e-18
C21orf49	1.27079e-17	7.09259	7.48755e-17
C21orf52	1.27317e-15	11.3312	6.01347e-15
C21orf56	7.94628e-22	11.1089	6.28894e-21
C21orf59	2.22833e-13	-6.68514	8.94206e-13
C21orf62	9.24872e-29	7.53318	1.43028e-27
C21orf67	7.06531e-10	6.29792	2.33703e-09
C21orf88	3.69461e-14	6.89253	1.60275e-13
C21orf91	3.87909e-10	8.57283	1.31123e-09
C22orf24	5.51687e-19	-10.3219	3.58341e-18
C22orf39	3.17981e-10	-7.36542	1.08291e-09
C22orf46	2.24323e-08	8.00077	6.87362e-08
C2CD2L	2.49969e-22	-8.01845	2.14825e-21
C2CD5	1.01836e-17	-7.11654	6.03834e-17
C2orf15	0.00199723	-9.13333	0.00408386
C2orf16	3.37229e-08	-9.24307	1.02031e-07
C2orf3	1.01747e-15	-11.3696	4.96765e-15
C2orf32	1.01747e-15	-11.3696	4.96765e-15
C2orf39	1.64653e-09	-12.0737	5.36189e-09
C2orf43	6.84405e-06	-6.48656	1.757e-05
C2orf47	0.0198753	-5.631	0.0368362
C2orf57	7.94628e-22	11.1089	6.28894e-21
C2orf71	1.86398e-06	6.86473	4.93285e-06
C2orf73	7.49621e-08	6.34264	2.17862e-07
C2orf76	1.83071e-05	-6.19671	4.39882e-05
C2orf80	9.44922e-25	-7.37164	9.56299e-24
C2orf88	1.90754e-19	7.46861	1.27803e-18
C3	2.85286e-20	9.69264	1.99819e-19
C3AR1	1.59682e-39	8.66992	2.65768e-37
C3orf14	6.75121e-35	-7.54959	3.06724e-33
C3orf15	1.27317e-15	-11.3312	6.01347e-15
C3orf16	4.78548e-14	-10.6857	2.00658e-13
C3orf18	3.62895e-07	-8.82958	9.95148e-07
C3orf23	1.01747e-15	11.3696	4.96765e-15
C3orf30	7.49621e-08	6.34264	2.17862e-07
C3orf33	1.19624e-08	-8.13652	3.72524e-08
C3orf49	2.45312e-05	6.10778	5.75935e-05
C3orf62	0.000178796	8.43199	0.000399676
C3orf65	0.00949554	5.93893	0.0181448
C3orf80	8.80091e-24	-7.22784	8.33484e-23
C4A	1.01747e-15	11.3696	4.96765e-15
C4B	1.01747e-15	11.3696	4.96765e-15
C4BPA	0.000237506	8.49195	0.000527337
C4orf14	1.01747e-15	-11.3696	4.96765e-15
C4orf17	6.84405e-06	6.48656	1.757e-05
C4orf18	1.01747e-15	11.3696	4.96765e-15
C4orf19	3.26331e-21	8.2809	2.46656e-20
C4orf27	9.03643e-25	-8.05696	9.21738e-24
C4orf29	2.69335e-10	6.44516	9.21538e-10
C4orf32	0.00199723	9.13333	0.00408386
C4orf36	5.94621e-15	-9.89629	2.7125e-14
C4orf47	6.47516e-16	7.33258	3.47312e-15
C4orf6	1.27317e-15	11.3312	6.01347e-15
C4orf8	1.01747e-15	11.3696	4.96765e-15
C5AR1	5.52417e-24	9.09886	5.32157e-23
C5orf21	1.01747e-15	11.3696	4.96765e-15
C5orf22	1.4979e-06	-6.62299	3.99424e-06
C5orf24	0.0251163	4.63707	0.0457625
C5orf5	1.01747e-15	-11.3696	4.96765e-15
C5orf55	7.97838e-12	-7.97749	2.96128e-11
C5orf56	2.28082e-30	7.35117	4.51066e-29
C5orf63	8.31659e-17	6.91533	4.70238e-16
C5orf64	1.52041e-06	6.91856	4.03826e-06
C5orf66	7.06531e-10	6.29792	2.33703e-09
C6orf1	4.83543e-15	-10.1198	2.21965e-14
C6orf10	0.00199723	9.13333	0.00408386
C6orf108	1.01747e-15	-11.3696	4.96765e-15
C6orf120	1.57404e-21	-7.81832	1.22442e-20
C6orf123	2.45312e-05	6.10778	5.75935e-05
C6orf130	1.27317e-15	-11.3312	6.01347e-15
C6orf132	1.90309e-08	-7.90083	5.85379e-08
C6orf136	2.60605e-27	-7.86955	3.4198e-26
C6orf145	1.01747e-15	11.3696	4.96765e-15
C6orf146	1.01747e-15	-11.3696	4.96765e-15
C6orf151	4.53235e-22	11.1747	3.80374e-21
C6orf163	1.27317e-15	11.3312	6.01347e-15
C6orf164	9.27832e-06	-6.39872	2.33172e-05
C6orf192	1.01747e-15	11.3696	4.96765e-15
C6orf203	4.15838e-10	-6.66549	1.40479e-09
C6orf211	3.96737e-11	-8.48587	1.41656e-10
C6orf218	3.64093e-28	-11.0278	5.31285e-27
C6orf47	4.53235e-22	11.1747	3.80374e-21
C6orf57	1.03652e-24	-7.91836	1.04711e-23
C7	6.99656e-14	9.55565	2.88053e-13
C7orf11	1.01747e-15	11.3696	4.96765e-15
C7orf13	4.65238e-09	-6.88088	1.47643e-08
C7orf25	0.00846648	-8.76418	0.0162746
C7orf26	1.06967e-08	-6.72672	3.33417e-08
C7orf28B	1.01747e-15	-11.3696	4.96765e-15
C7orf31	1.51871e-23	10.0464	1.41988e-22
C7orf50	1.82489e-27	-7.42816	2.46199e-26
C7orf51	1.01747e-15	-11.3696	4.96765e-15
C7orf54	1.27317e-15	11.3312	6.01347e-15
C7orf61	1.02584e-11	7.94872	3.79664e-11
C7orf69	1.12285e-05	6.34379	2.8017e-05
C7orf73	6.38469e-07	7.14806	1.7294e-06
C8B	1.27317e-15	-11.3312	6.01347e-15
C8orf13	1.27317e-15	11.3312	6.01347e-15
C8orf34	1.28428e-12	-8.09947	4.99278e-12
C8orf4	1.01747e-15	-11.3696	4.96765e-15
C8orf44	0.000577094	-9.36549	0.00124021
C8orf59	2.45312e-05	-6.10778	5.75935e-05
C8orf74	0.00199723	9.13333	0.00408386
C9orf109	7.15807e-16	11.4297	3.74968e-15
C9orf114	0.0227397	5.7681	0.0417081
C9orf116	3.62895e-07	-8.82958	9.95148e-07
C9orf117	1.00663e-07	6.28375	2.89554e-07
C9orf16	2.5228e-18	-6.7284	1.55741e-17
C9orf167	1.01747e-15	11.3696	4.96765e-15
C9orf172	2.71721e-06	-6.74815	7.11801e-06
C9orf24	6.07593e-14	-8.0816	2.525e-13
C9orf41	2.46374e-11	-9.32136	8.92383e-11
C9orf47	1.27079e-17	7.09259	7.48755e-17
C9orf50	0.0105652	-8.69373	0.0200701
C9orf6	1.01747e-15	-11.3696	4.96765e-15
C9orf64	0.00362924	5.16609	0.00723782
C9orf66	0.000257281	-5.34472	0.00056959
C9orf78	1.67933e-07	10.143	4.70492e-07
C9orf82	7.94628e-22	11.1089	6.28894e-21
C9orf9	0.00199723	-9.13333	0.00408386
C9orf91	6.85507e-13	-8.62704	2.68673e-12
C9orf93	1.01747e-15	-11.3696	4.96765e-15
CA1	1.00663e-07	6.28375	2.89554e-07
CA10	9.73052e-49	-8.23541	4.08925e-45
CA11	5.15517e-24	-7.90838	4.98897e-23
CA2	0.0050068	6.09563	0.00988656
CA4	3.10379e-21	-7.93995	2.35446e-20
CA9	1.51831e-05	6.25201	3.71674e-05
CAAP1	6.93295e-07	-7.1326	1.87398e-06
CAB39L	6.75183e-15	8.99918	3.05514e-14
CABC1	4.53235e-22	11.1747	3.80374e-21
CABLES1	0.0206381	6.03402	0.0381153
CABLES2	1.48166e-07	-8.80347	4.2129e-07
CABP1	7.78303e-31	-7.80263	1.60138e-29
CABP2	1.72489e-05	-8.6638	4.19311e-05
CABP4	0.000993083	7.01167	0.00209747
CABYR	0.00151631	-5.92138	0.00316086
CACFD1	3.19734e-20	7.08196	2.23018e-19
CACHD1	0.00749695	6.00624	0.0145105
CACNA1B	4.85249e-30	-8.14624	9.00653e-29
CACNA1D	1.21177e-27	-8.32766	1.65608e-26
CACNA1E	7.0942e-35	-7.89408	3.12182e-33
CACNA1S	5.15455e-08	-9.65465	1.53389e-07
CACNA2D1	2.85729e-25	-8.58868	3.02082e-24
CACNA2D2	2.45312e-05	6.10778	5.75935e-05
CACNA2D3	7.90298e-30	-7.89327	1.4073e-28
CACNB1	0.0136263	-4.15063	0.0256908
CACNB3	3.09019e-31	-8.30863	6.5341e-30
CACNB4	0.0168559	-6.28528	0.031504
CACNG2	7.91197e-28	-8.25079	1.11671e-26
CACNG3	3.82977e-05	-6.07718	8.89081e-05
CACNG5	1.85559e-12	10.001	7.14112e-12
CACNG7	1.72489e-05	-8.6638	4.19311e-05
CACNG8	0.00149683	-6.01871	0.00312102
CACUL1	0.00629923	-5.27529	0.01232
CADM2	2.02679e-17	-8.12149	1.18135e-16
CADPS	1.24282e-33	-7.75227	3.83335e-32
CADPS2	1.82006e-17	-8.61047	1.06418e-16
CAHM	5.22814e-15	7.10662	2.39338e-14
CALB1	3.55887e-34	-8.33588	1.39127e-32
CALB2	5.35653e-13	-8.93339	2.11867e-12
CALCOCO1	4.40303e-14	10.7095	1.84991e-13
CALCOCO2	0.00226193	5.52248	0.00461222
CALCRL	3.93361e-16	8.52462	2.13855e-15
CALD1	4.35088e-43	8.04581	2.09221e-40
CALHM1	5.52826e-13	-8.39999	2.17941e-12
CALM1	1.15168e-18	-7.64732	7.29453e-18
CALM3	9.7823e-12	-8.75354	3.62204e-11
CALML4	1.79888e-16	8.28174	9.92424e-16
CALML5	0.000178796	-8.43199	0.000399676
CALN1	3.3908e-19	-8.06142	2.22654e-18
CALY	7.98744e-29	-7.15983	1.24093e-27
CAMK1	1.05595e-26	-7.67492	1.26518e-25
CAMK1G	7.81748e-35	-7.54283	3.40445e-33
CAMK2B	0.0105135	-4.90165	0.0200105
CAMK2N1	0.0275973	-4.67546	0.0498936
CAMK4	4.58652e-33	-8.08235	1.29361e-31
CAMKK1	1.24282e-33	-7.75227	3.83335e-32
CAMKK2	0.000759371	-5.43925	0.00161623
CAMKMT	2.25504e-07	7.4212	6.28851e-07
CAMKV	3.26225e-37	-7.79118	2.41579e-35
CAMLG	1.13194e-10	-9.39903	3.97575e-10
CAMP	1.50592e-09	-9.80773	4.91545e-09
CAMSAP1	1.24282e-33	-7.75227	3.83335e-32
CAMSAP3	3.36739e-16	-7.39925	1.83666e-15
CAND1	2.27996e-27	-7.8506	3.02813e-26
CAND2	1.89642e-11	-8.51268	6.93018e-11
CANT1	1.89642e-11	-8.51268	6.93018e-11
CANX	7.06531e-10	-6.29792	2.33703e-09
CAP2	2.10816e-38	-7.5963	2.28633e-36
CAPG	1.06344e-20	8.77372	7.78587e-20
CAPN1	0.023711	4.54286	0.0433713
CAPN10	6.77544e-18	10.0592	4.06043e-17
CAPN2	1.6098e-06	6.58117	4.27431e-06
CAPN5	0.017462	-6.04374	0.0325609
CAPN9	1.72489e-05	-8.6638	4.19311e-05
CAPNS1	1.40077e-35	-7.61873	7.62035e-34
CAPRIN2	0.0119258	-5.34218	0.0225681
CAPS	6.18704e-35	7.55272	2.92146e-33
CAPS2	0.0224024	-5.57043	0.0411163
CAPZA2	2.88146e-11	-7.68087	1.03854e-10
CAPZA3	1.30071e-05	-8.30813	3.22396e-05
CARD14	0.000545738	7.40796	0.00118878
CARD16	8.46014e-15	7.05641	3.80763e-14
CARD6	3.78464e-28	8.1996	5.50821e-27
CARD8	2.06158e-35	7.95376	1.06304e-33
CARD9	3.17833e-11	9.40291	1.14235e-10
CARF	1.12621e-06	-5.78264	3.01652e-06
CARHSP1	0.000112457	6.23944	0.000255391
CARKD	7.06531e-10	-6.29792	2.33703e-09
CARM1	0.0237598	5.92788	0.0434368
CARS	0.000586397	-6.68541	0.00125796
CARTPT	3.29551e-31	-7.85204	6.94204e-30
CASC1	0.000397492	-9.42553	0.000870032
CASC10	8.39663e-16	6.69615	4.36989e-15
CASC17	7.06531e-10	6.29792	2.33703e-09
CASC4	9.60617e-05	6.15735	0.000218718
CASD1	0.0266153	-5.0284	0.0482741
CASKIN2	6.21698e-15	8.97634	2.823e-14
CASP1	0.000825262	6.63654	0.00175158
CASP2	7.49635e-22	7.37678	6.08467e-21
CASP5	0.0200917	8.45904	0.0371839
CASP6	5.7598e-22	7.69635	4.73922e-21
CASP7	2.08412e-30	8.19788	4.15588e-29
CASP8	0.000640798	5.94852	0.00137116
CASP9	5.59503e-08	-7.82305	1.6617e-07
CASQ1	1.1952e-21	-8.82178	9.36225e-21
CASQ2	2.86914e-12	8.0834	1.0902e-11
CATSPER1	1.83071e-05	6.19671	4.39882e-05
CATSPER2P1	1.01747e-15	-11.3696	4.96765e-15
CAV2	0.000231174	6.58599	0.000514026
CBFA2T2	5.17696e-28	7.90612	7.44438e-27
CBFA2T3	1.16468e-06	-8.64975	3.11359e-06
CBFB	4.94006e-27	7.97492	6.25319e-26
CBLB	0.00101687	6.3294	0.002145
CBLC	9.27832e-06	-6.39872	2.33172e-05
CBLL1	1.51831e-05	-6.25201	3.71674e-05
CBLN2	6.98471e-10	-8.54582	2.33379e-09
CBR1	1.12285e-05	-6.34379	2.8017e-05
CBR3	1.86811e-11	-6.85443	6.84009e-11
CBR4	0.0087455	5.01892	0.0167799
CBS	6.34381e-36	8.34036	3.76818e-34
CBX2	3.87909e-10	8.57283	1.31123e-09
CBX3P2	4.00041e-05	-5.96375	9.26905e-05
CBX5	4.89866e-05	6.4327	0.000112788
CCAR1	5.12524e-16	7.79309	2.77652e-15
CCAR2	2.44025e-14	-6.945	1.07412e-13
CCBL2	4.12735e-19	-7.39898	2.69964e-18
CCDC102A	3.21131e-20	10.6686	2.23343e-19
CCDC102B	7.36982e-09	9.05879	2.31348e-08
CCDC104	3.50173e-23	-8.37158	3.18701e-22
CCDC106	0.00375694	-6.32797	0.00748538
CCDC11	2.84379e-17	8.43313	1.64615e-16
CCDC111	1.01747e-15	11.3696	4.96765e-15
CCDC112	0.00199723	-9.13333	0.00408386
CCDC113	1.54192e-32	-7.62494	3.99996e-31
CCDC115	4.20864e-20	-8.4275	2.91021e-19
CCDC117	4.32375e-30	7.39255	8.2482e-29
CCDC121	5.52417e-24	9.09886	5.32157e-23
CCDC122	0.000577094	-9.36549	0.00124021
CCDC124	8.17842e-21	-7.89144	6.04836e-20
CCDC126	1.20198e-14	-8.14206	5.34107e-14
CCDC129	3.80417e-08	6.48005	1.13928e-07
CCDC132	4.56155e-29	-7.57296	7.21351e-28
CCDC136	1.16205e-27	-7.85548	1.59984e-26
CCDC137	1.51831e-05	-6.25201	3.71674e-05
CCDC142	4.40303e-14	10.7095	1.84991e-13
CCDC146	5.52826e-13	8.39999	2.17941e-12
CCDC148-AS1	6.38469e-07	-7.14806	1.7294e-06
CCDC15	5.6668e-11	6.67592	2.00883e-10
CCDC151	7.82146e-25	7.38363	8.017e-24
CCDC152	2.28082e-30	7.35117	4.51066e-29
CCDC160	6.06007e-15	7.89432	2.75771e-14
CCDC163P	7.4771e-25	6.97829	7.67808e-24
CCDC167	3.14185e-08	-6.51649	9.52472e-08
CCDC17	3.87909e-10	8.57283	1.31123e-09
CCDC171	0.0116119	-4.95783	0.0219864
CCDC173	1.52041e-06	6.91856	4.03826e-06
CCDC174	2.51294e-09	8.50181	8.04467e-09
CCDC176	6.1494e-13	-7.30274	2.41522e-12
CCDC177	5.52826e-13	-8.39999	2.17941e-12
CCDC178	2.45312e-05	6.10778	5.75935e-05
CCDC184	9.42426e-27	-7.24994	1.13809e-25
CCDC186	2.64835e-07	6.09022	7.36579e-07
CCDC188	3.5156e-07	-7.82074	9.66116e-07
CCDC191	7.1698e-05	-5.77475	0.000164224
CCDC22	1.42227e-11	-8.54263	5.23387e-11
CCDC24	2.56804e-08	-7.14058	7.846e-08
CCDC25	7.3773e-16	-7.06881	3.86091e-15
CCDC27	4.83543e-15	-10.1198	2.21965e-14
CCDC28A	1.0491e-14	-7.03717	4.68404e-14
CCDC3	7.58047e-12	-7.47563	2.81982e-11
CCDC30	7.06531e-10	6.29792	2.33703e-09
CCDC33	2.45312e-05	6.10778	5.75935e-05
CCDC34	1.0886e-12	-7.85541	4.23596e-12
CCDC35	7.94628e-22	11.1089	6.28894e-21
CCDC4	1.27317e-15	-11.3312	6.01347e-15
CCDC43	6.93406e-20	-8.0403	4.74986e-19
CCDC50	0.0236683	4.9418	0.0433025
CCDC51	2.40269e-06	-8.50268	6.3316e-06
CCDC53	2.44559e-07	-7.6794	6.80862e-07
CCDC55	1.01747e-15	11.3696	4.96765e-15
CCDC58	2.80196e-09	-8.13238	8.95285e-09
CCDC6	2.2033e-17	-7.0452	1.28157e-16
CCDC64	1.65696e-18	-7.27229	1.03815e-17
CCDC64B	6.38469e-07	-7.14806	1.7294e-06
CCDC65	4.40303e-14	-10.7095	1.84991e-13
CCDC69	1.34456e-25	8.19931	1.49189e-24
CCDC71L	9.27832e-06	-6.39872	2.33172e-05
CCDC79	2.45312e-05	6.10778	5.75935e-05
CCDC80	1.06967e-08	6.72672	3.33417e-08
CCDC81	0.00982375	6.33384	0.01874
CCDC85A	1.67933e-07	-10.143	4.70492e-07
CCDC85B	5.11677e-26	-7.57312	5.85122e-25
CCDC85C	5.19141e-10	6.35176	1.74652e-09
CCDC88A	0.00150656	5.20828	0.00314093
CCDC88B	4.40303e-14	10.7095	1.84991e-13
CCDC91	0.0151111	-5.30962	0.0284136
CCDC92	3.03443e-09	-6.07714	9.67909e-09
CCDC98	1.27317e-15	11.3312	6.01347e-15
CCIN	1.70528e-06	-8.53924	4.52641e-06
CCKBR	5.38683e-40	-7.81724	9.84267e-38
CCL13	2.45312e-05	6.10778	5.75935e-05
CCL16	2.45312e-05	6.10778	5.75935e-05
CCL2	5.35161e-17	7.82027	3.05573e-16
CCL21	1.27317e-15	-11.3312	6.01347e-15
CCL22	1.27317e-15	11.3312	6.01347e-15
CCL4	2.45312e-05	6.10778	5.75935e-05
CCL5	1.62562e-07	6.18558	4.58194e-07
CCM2	3.64275e-16	-7.62609	1.98427e-15
CCM2L	6.84405e-06	6.48656	1.757e-05
CCNA1	2.28776e-27	-7.88459	3.02813e-26
CCNA2	2.73689e-11	7.45331	9.88548e-11
CCNB1	3.97849e-23	-8.04219	3.6131e-22
CCNB1IP1	1.00663e-07	-6.28375	2.89554e-07
CCNC	0.0101707	-4.95603	0.0193754
CCND2	1.20283e-06	-6.89232	3.21455e-06
CCNDBP1	3.22303e-23	-7.40802	2.94612e-22
CCNG1	4.37587e-29	8.54416	7.12776e-28
CCNH	1.304e-37	-8.20461	1.19131e-35
CCNJ	9.0833e-08	7.80652	2.62851e-07
CCNK	5.92374e-14	9.00611	2.46847e-13
CCNT1	1.15393e-29	8.09592	2.02479e-28
CCNYL1	7.43407e-29	-7.98452	1.15925e-27
CCNYL2	1.47578e-13	-8.93855	5.98069e-13
CCP110	2.2855e-18	7.25631	1.41559e-17
CCR1	1.50837e-19	8.2077	1.01504e-18
CCR3	1.83071e-05	6.19671	4.39882e-05
CCR4	1.62562e-07	6.18558	4.58194e-07
CCR5	1.75153e-22	8.4843	1.52873e-21
CCR6	0.000577094	-9.36549	0.00124021
CCRL2	4.40303e-14	10.7095	1.84991e-13
CCS	1.51831e-05	-6.25201	3.71674e-05
CCSAP	2.36872e-22	-6.99262	2.03882e-21
CCSER2	2.56138e-21	-7.27671	1.9589e-20
CCT5	0.0185962	-4.70334	0.0345723
CCT6A	6.03359e-22	-7.67915	4.91636e-21
CCT7	0.00230761	-5.98558	0.00470079
CCT8	5.96366e-28	-7.89109	8.48849e-27
CD109	1.12107e-28	8.00509	1.72575e-27
CD163	0.00163173	6.14686	0.00339262
CD180	8.4986e-17	9.83896	4.78919e-16
CD1A	2.45312e-05	6.10778	5.75935e-05
CD1B	1.51831e-05	6.25201	3.71674e-05
CD2	1.51831e-05	6.25201	3.71674e-05
CD200	0.000577607	-6.05424	0.00124021
CD22	0.0015541	6.20517	0.00323802
CD24	7.94007e-06	-8.36638	2.02323e-05
CD248	1.35335e-05	8.31174	3.35048e-05
CD2AP	0.000656219	6.97558	0.00140362
CD2BP2	4.35617e-43	-7.75426	2.09221e-40
CD300A	4.17519e-07	8.57523	1.14215e-06
CD300C	3.34296e-05	8.17504	7.77035e-05
CD300LB	1.51831e-05	6.25201	3.71674e-05
CD300LF	4.15068e-19	8.25222	2.71279e-18
CD302	0.0105652	8.69373	0.0200701
CD34	0.0138736	5.5443	0.026154
CD37	5.80128e-30	9.34567	1.0623e-28
CD4	7.06912e-21	8.34864	5.2395e-20
CD44	0.00478795	5.22938	0.00948004
CD47	0.00517285	-5.99759	0.0102037
CD5	1.55106e-09	9.12703	5.05886e-09
CD53	0.0165573	6.45647	0.0309666
CD58	4.40699e-34	7.80302	1.70695e-32
CD7	1.72489e-05	-8.6638	4.19311e-05
CD74	0.00598514	5.91371	0.0117298
CD79A	8.78809e-07	5.8337	2.36857e-06
CD82	1.24905e-07	9.17461	3.57023e-07
CD83	3.5829e-18	-8.10806	2.19013e-17
CD84	2.42351e-05	6.27963	5.75935e-05
CD86	1.45403e-26	9.59762	1.72371e-25
CD8B	1.28785e-05	-8.62547	3.20912e-05
CD93	0.00199723	9.13333	0.00408386
CD99	0.011176	5.22124	0.0211921
CD99L2	0.000577607	-6.05424	0.00124021
CD99P1	3.71168e-08	7.86779	1.11417e-07
CDA	1.63325e-25	8.72038	1.8015e-24
CDC123	2.67768e-41	-7.87825	7.14474e-39
CDC14A	2.71574e-27	7.75922	3.54438e-26
CDC26	5.71741e-21	8.59007	4.25264e-20
CDC27	0.000163265	-6.44774	0.000366468
CDC2L5	5.645e-22	11.1491	4.6699e-21
CDC34	3.54179e-10	-7.34911	1.20156e-09
CDC37	2.96904e-25	-7.12789	3.13502e-24
CDC37L1	0.00710574	-5.80435	0.0137914
CDC40	1.24282e-33	-7.75227	3.83335e-32
CDC42BPB	0.0206028	5.24924	0.0380669
CDC42EP3	6.0577e-15	-8.25258	2.75738e-14
CDC42EP4	1.70635e-05	6.5033	4.16915e-05
CDC42SE2	0.00124567	-6.09227	0.00261258
CDC5L	1.82839e-22	-7.81742	1.59415e-21
CDC6	5.53094e-21	-8.79763	4.12124e-20
CDC7	1.24905e-07	-9.17461	3.57023e-07
CDCA5	0.00840748	-6.47007	0.0161834
CDCA7L	1.4743e-11	7.88648	5.41822e-11
CDH10	7.63756e-20	-7.77696	5.20419e-19
CDH12	1.21177e-27	-8.32766	1.65608e-26
CDH13	0.00456997	-6.77535	0.00906125
CDH17	0.000362663	8.43722	0.00079535
CDH18	4.43558e-19	-8.266	2.89e-18
CDH19	9.20578e-05	6.80179	0.000209773
CDH24	1.51831e-05	6.25201	3.71674e-05
CDH26	0.000231154	6.47437	0.000514026
CDH3	0.000304079	-7.33402	0.000669228
CDH5	1.82256e-08	7.92543	5.61532e-08
CDH6	1.62562e-07	6.18558	4.58194e-07
CDH8	1.6878e-05	-6.62157	4.12803e-05
CDIPT	1.33956e-18	-7.30003	8.46539e-18
CDK12	0.0059796	5.43868	0.0117207
CDK13	0.0262635	4.24356	0.0476616
CDK14	1.52852e-13	-7.49236	6.19144e-13
CDK15	1.51831e-05	6.25201	3.71674e-05
CDK16	0.00100991	-5.57251	0.00213114
CDK19	3.00918e-25	7.04786	3.17541e-24
CDK20	3.4865e-26	-7.58428	4.05032e-25
CDK2AP1	1.70342e-36	7.71967	1.12292e-34
CDK5	0.000577607	-6.05424	0.00124021
CDK5R2	2.64291e-33	-8.11051	7.59441e-32
CDK5RAP1	4.67227e-14	-7.64111	1.96009e-13
CDK5RAP2	7.65518e-21	8.84461	5.66389e-20
CDK7	0.000577607	-6.05424	0.00124021
CDK8	1.34957e-14	-8.14469	5.99056e-14
CDKAL1	5.21812e-09	8.43011	1.65036e-08
CDKL1	2.78729e-13	-7.9853	1.11479e-12
CDKL3	2.37647e-18	6.73299	1.47031e-17
CDKN1A	4.40303e-14	10.7095	1.84991e-13
CDKN1C	2.01507e-25	8.6584	2.16997e-24
CDKN2AIP	2.75737e-16	8.54859	1.50785e-15
CDKN2AIPNL	4.4115e-26	-8.24856	5.07232e-25
CDKN2D	0.00579008	-5.1208	0.0113678
CDKN3	0.000594761	-6.57757	0.00127508
CDO1	6.99656e-14	-9.55565	2.88053e-13
CDR2	2.6019e-20	-10.6943	1.83081e-19
CDR2L	1.19754e-07	8.24046	3.43235e-07
CDRT4	0.00846648	-8.76418	0.0162746
CDS1	0.000542012	-6.06129	0.00118097
CDS2	0.00634726	-5.26097	0.012411
CDY1	0.000577094	-9.36549	0.00124021
CDYL	3.28298e-12	8.82852	1.24183e-11
CEACAM1	1.21094e-10	8.12527	4.24797e-10
CEACAM19	9.42793e-10	8.18083	3.09962e-09
CEACAM5	3.68581e-11	6.74019	1.32136e-10
CEACAM6	2.45312e-05	6.10778	5.75935e-05
CEBPA	2.51294e-09	8.50181	8.04467e-09
CEBPB	1.01704e-28	7.65132	1.56848e-27
CEBPE	0.000178796	-8.43199	0.000399676
CEBPZOS	5.38155e-16	-7.35541	2.90227e-15
CECR1	6.38469e-07	7.14806	1.7294e-06
CECR2	6.23831e-18	7.1593	3.74521e-17
CECR6	4.15085e-35	-7.56415	2.01083e-33
CEL	0.00109639	6.41342	0.00230926
CELA1	1.83071e-05	6.19671	4.39882e-05
CELF2-AS1	2.45312e-05	6.10778	5.75935e-05
CELF6	6.13668e-14	-7.59991	2.54899e-13
CELSR3-AS1	2.25504e-07	-7.4212	6.28851e-07
CEND1	6.72221e-31	-7.56119	1.38651e-29
CENPB	1.93014e-26	9.06644	2.2721e-25
CENPBD1	7.79208e-09	-6.78717	2.44329e-08
CENPE	4.40303e-14	-10.7095	1.84991e-13
CENPF	0.0212888	-5.85439	0.0391967
CENPH	7.06183e-08	-8.28439	2.07027e-07
CENPI	1.61451e-10	-8.32993	5.6202e-10
CENPL	2.80373e-11	6.77815	1.0116e-10
CENPO	1.30071e-05	-8.30813	3.22396e-05
CENPQ	7.94628e-22	11.1089	6.28894e-21
CENPW	1.32243e-22	-7.49885	1.16023e-21
CEP104	2.39108e-23	7.15455	2.20121e-22
CEP112	1.4671e-22	7.49205	1.28381e-21
CEP152	8.26593e-35	7.88673	3.55372e-33
CEP162	7.69961e-11	6.63228	2.71229e-10
CEP164	0.00388964	6.49374	0.00774611
CEP170	1.27317e-15	-11.3312	6.01347e-15
CEP170B	0.00429996	-5.90071	0.00854098
CEP192	0.00256693	-9.07848	0.00517511
CEP295NL	3.5156e-07	7.82074	9.66116e-07
CEP350	4.10731e-06	6.34476	1.06978e-05
CEP41	1.96862e-08	-6.13074	6.05315e-08
CEP68	2.12985e-31	-7.49311	4.69238e-30
CEP83	2.80552e-18	-7.23301	1.72561e-17
CEP85L	8.17312e-18	7.1369	4.87891e-17
CEP95	6.18222e-23	7.55567	5.53666e-22
CEP97	0.00192731	5.4357	0.00398598
CERS2	1.89645e-13	7.46271	7.64494e-13
CERS3	1.12285e-05	6.34379	2.8017e-05
CERS4	3.5156e-07	7.82074	9.66116e-07
CERS5	2.2167e-11	-6.81067	8.07077e-11
CERS6	2.92079e-20	-7.08497	2.04067e-19
CES1	0.00810751	8.7782	0.0156293
CES2	4.94688e-05	-6.40539	0.000113883
CETN1	1.51831e-05	6.25201	3.71674e-05
CETN2	5.52382e-18	-6.6679	3.32458e-17
CETN3	1.09208e-16	8.90597	6.11928e-16
CFAP221	3.5156e-07	-7.82074	9.66116e-07
CFAP36	0.000137517	-7.41874	0.000310372
CFAP46	0.000304079	-7.33402	0.000669228
CFC1	2.06896e-09	-8.15181	6.69371e-09
CFI	2.08267e-25	7.97394	2.23704e-24
CFL1	0.00313746	-5.36841	0.00628164
CFLAR	0.000188252	6.00337	0.00041992
CFLAR-AS1	3.5156e-07	7.82074	9.66116e-07
CGAS	0.000304079	7.33402	0.000669228
CGB	1.27317e-15	11.3312	6.01347e-15
CGB1	7.94628e-22	11.1089	6.28894e-21
CGB2	7.94628e-22	11.1089	6.28894e-21
CGB5	7.94628e-22	11.1089	6.28894e-21
CGB8	1.27317e-15	11.3312	6.01347e-15
CGN	2.427e-27	7.92433	3.20738e-26
CGNL1	4.40303e-14	10.7095	1.84991e-13
CGREF1	2.32124e-27	-7.33712	3.07003e-26
CHAC2	7.72374e-06	-9.87551	1.9714e-05
CHAF1A	8.41746e-26	-8.15048	9.42061e-25
CHAF1B	1.98161e-27	-7.66129	2.66061e-26
CHAMP1	1.81853e-10	-7.45991	6.31992e-10
CHCHD1	4.89706e-30	-7.70239	9.00653e-29
CHCHD10	1.08143e-16	-6.40749	6.06567e-16
CHCHD2	5.17696e-28	-7.90612	7.44438e-27
CHCHD3	1.17247e-29	-8.09571	2.05305e-28
CHCHD4	5.58394e-16	-7.6077	3.0066e-15
CHCHD6	1.34134e-50	-8.09705	1.1274e-46
CHCHD7	0.00848894	-5.65145	0.0163141
CHD1	1.15393e-29	8.09592	2.02479e-28
CHD4	0.00845667	5.61213	0.0162744
CHD6	1.96983e-19	-7.4835	1.31609e-18
CHD7	0.000165851	6.32727	0.000371925
CHD9	3.58146e-09	7.00069	1.14045e-08
CHDC2	1.80662e-07	7.4742	5.05986e-07
CHDH	7.39602e-42	8.65932	2.58192e-39
CHEK2	3.13659e-06	8.96809	8.20001e-06
CHERP	2.44792e-19	7.40585	1.6239e-18
CHFR	1.99886e-07	-10.1326	5.59175e-07
CHGA	1.20198e-14	-8.14206	5.34107e-14
CHI3L1	0.0178929	5.91804	0.0333311
CHIC1	0.000760095	-6.45404	0.00161757
CHID1	9.8036e-38	-8.21693	9.47118e-36
CHL1	0.00648654	-5.9432	0.0126539
CHM	1.28221e-26	-7.96149	1.52756e-25
CHMP1B	4.28355e-32	-7.57239	1.07152e-30
CHMP2A	7.3773e-16	-7.06881	3.86091e-15
CHMP2B	5.94675e-08	-7.82577	1.76429e-07
CHMP4B	0.00075523	-5.88912	0.00160824
CHMP5	2.06925e-26	-7.83361	2.42398e-25
CHMP6	9.95371e-14	-8.1976	4.07109e-13
CHMP7	3.35716e-21	-7.21703	2.52953e-20
CHORDC1	0.0214181	4.93027	0.0394173
CHP1	4.28755e-35	-6.98103	2.07108e-33
CHPF2	1.36448e-18	-7.28927	8.61639e-18
CHRAC1	1.89645e-13	7.46271	7.64494e-13
CHRD	2.54319e-08	-6.55466	7.77431e-08
CHRDL1	0.0182648	-6.55118	0.0339863
CHRM1	0.00295874	-5.05759	0.00593726
CHRM3	1.22103e-31	-7.90683	2.76623e-30
CHRM5	3.04932e-05	8.18609	7.12327e-05
CHRNA5	8.78809e-07	5.8337	2.36857e-06
CHRNA7	4.40303e-14	-10.7095	1.84991e-13
CHRNB2	1.94194e-06	-6.52571	5.13594e-06
CHST1	3.63628e-25	-8.51551	3.80846e-24
CHST10	2.26017e-11	-6.12461	8.22192e-11
CHST11	4.16465e-26	8.16452	4.80492e-25
CHST14	1.22103e-31	7.90683	2.76623e-30
CHST3	0.00698295	5.82145	0.0135672
CHST6	1.22103e-31	7.90683	2.76623e-30
CHST8	8.10673e-10	-8.2869	2.67467e-09
CHST9	1.35922e-12	10.0616	5.27192e-12
CHSY1	8.09513e-18	8.62833	4.83579e-17
CHSY3	1.56367e-13	-7.4866	6.33228e-13
CHTOP	2.24769e-11	-6.80954	8.18182e-11
CIAO1	8.47684e-27	-7.68976	1.02811e-25
CIAPIN1	1.40077e-35	-7.61873	7.62035e-34
CIART	2.45312e-05	-6.10778	5.75935e-05
CIDEA	4.95638e-14	-9.70117	2.07153e-13
CIDEB	1.86398e-06	6.86473	4.93285e-06
CILP	2.45312e-05	6.10778	5.75935e-05
CINP	2.04359e-37	-8.42687	1.75269e-35
CIP2A	3.5156e-07	-7.82074	9.66116e-07
CIRBP	0.00804365	-4.77426	0.0155168
CIRBP-AS1	6.21271e-08	6.37927	1.83446e-07
CIRH1A	2.02296e-27	-7.86396	2.70749e-26
CISD1	6.84562e-32	-7.93699	1.66534e-30
CISD2	1.03452e-16	-6.89663	5.80836e-16
CISD3	1.52041e-06	-6.91856	4.03826e-06
CISH	9.27832e-06	6.39872	2.33172e-05
CITED1	2.66228e-25	-7.95878	2.82531e-24
CITED2	0.0183514	-5.76653	0.0341359
CITED4	5.52879e-07	-7.19358	1.50453e-06
CKAP4	1.12306e-26	-8.27657	1.34367e-25
CKAP5	2.13621e-15	-6.60361	9.96662e-15
CKB	1.36989e-11	-7.257	5.05219e-11
CKLF	1.63204e-20	9.66248	1.18355e-19
CKMT1A	4.40303e-14	-10.7095	1.84991e-13
CKMT1B	2.46e-11	-9.41088	8.92383e-11
CLASP2	2.27996e-27	-7.8506	3.02813e-26
CLASRP	0.0260846	5.13924	0.0473787
CLBA1	1.4368e-08	-6.99415	4.4628e-08
CLC	1.72489e-05	-8.6638	4.19311e-05
CLCA2	6.84405e-06	-6.48656	1.757e-05
CLCN1	1.27317e-15	11.3312	6.01347e-15
CLCN2	4.07936e-12	8.58565	1.53788e-11
CLCN4	4.56155e-29	-7.57296	7.21351e-28
CLDN1	2.57055e-06	7.7171	6.7496e-06
CLDN15	4.53035e-28	8.05377	6.57076e-27
CLDN18	1.62562e-07	6.18558	4.58194e-07
CLDN2	8.71276e-05	-8.06348	0.000198673
CLDN7	6.03094e-10	7.26684	2.01953e-09
CLDN9	3.37229e-08	9.24307	1.02031e-07
CLEC12B	6.38469e-07	-7.14806	1.7294e-06
CLEC16A	9.27832e-06	-6.39872	2.33172e-05
CLEC18A	3.5156e-07	7.82074	9.66116e-07
CLEC18B	3.5156e-07	7.82074	9.66116e-07
CLEC1A	1.58337e-20	7.59605	1.14974e-19
CLEC1B	4.89699e-05	8.11656	0.000112765
CLEC2B	6.75901e-18	8.47421	4.05203e-17
CLEC2L	6.78918e-47	-8.09084	1.63037e-43
CLEC3A	2.45312e-05	6.10778	5.75935e-05
CLEC4A	1.42227e-11	8.54263	5.23387e-11
CLEC4E	2.02681e-13	7.45932	8.15867e-13
CLEC4G	4.28972e-15	-7.71565	1.97427e-14
CLEC5A	3.7531e-19	8.12582	2.46059e-18
CLEC7A	7.0942e-35	7.89408	3.12182e-33
CLGN	1.28136e-14	-8.4216	5.69232e-14
CLIC1	3.19897e-21	8.15553	2.4212e-20
CLIC2	4.20004e-19	10.3551	2.74398e-18
CLIC4	0.0183514	5.76653	0.0341359
CLIC6	1.01747e-15	11.3696	4.96765e-15
CLINT1	1.80678e-09	-8.14908	5.86332e-09
CLIP1	1.00311e-20	6.72921	7.35057e-20
CLIP3	9.13749e-06	-5.78486	2.32553e-05
CLMN	0.000370495	6.39517	0.000811997
CLMP	2.45312e-05	6.10778	5.75935e-05
CLN5	0.0209026	6.16516	0.0385615
CLNK	7.49621e-08	6.34264	2.17862e-07
CLP1	8.11018e-05	8.51942	0.000185435
CLPP	2.55888e-05	-8.21155	5.99677e-05
CLPS	7.15807e-16	-11.4297	3.74968e-15
CLPTM1L	2.52089e-24	-7.31154	2.48104e-23
CLRN3	2.82541e-15	-9.44029	1.31021e-14
CLSTN1	0.00206197	-5.98481	0.00421266
CLSTN2	0.0182903	-6.03735	0.0340299
CLSTN3	2.6186e-31	-7.86779	5.68716e-30
CLTA	1.24282e-33	-7.75227	3.83335e-32
CLTB	6.69414e-28	-7.41105	9.48807e-27
CLTC	0.00187529	-6.04353	0.00388279
CLTC-IT1	6.22585e-08	6.38251	1.83479e-07
CLUAP1	0.000873667	-5.75504	0.00185106
CLUHP3	7.06531e-10	6.29792	2.33703e-09
CLUL1	9.54499e-28	-8.34455	1.33265e-26
CLVS1	7.51633e-14	-7.57467	3.0915e-13
CLVS2	5.52826e-13	-8.39999	2.17941e-12
CLYBL	9.89572e-16	-7.29463	4.96765e-15
CMAS	0.00020069	-6.03375	0.000447309
CMBL	0.00407396	5.81589	0.00810165
CMC2	1.13159e-16	-6.89283	6.32379e-16
CMKLR1	2.13469e-11	8.01821	7.77892e-11
CMPK	1.01747e-15	-11.3696	4.96765e-15
CMPK2	5.64283e-10	-7.27732	1.89447e-09
CMSS1	3.5388e-28	-7.08247	5.20434e-27
CMTM3	0.000326102	5.9365	0.000716572
CMTM4	0.000778571	6.52081	0.00165563
CMTM6	1.42394e-33	8.62411	4.3363e-32
CMTM7	7.06299e-23	8.04211	6.30531e-22
CMTM8	2.55888e-05	8.21155	5.99677e-05
CMTR2	2.7356e-05	6.0833	6.39931e-05
CNGA3	2.23559e-06	5.63042	5.90793e-06
CNGB3	0.00112804	6.632	0.00237474
CNIH1	2.09411e-13	-6.69096	8.41146e-13
CNIH3	1.71304e-32	-7.62507	4.41659e-31
CNKSR1	0.0173676	6.39176	0.0324099
CNKSR2	1.22103e-31	-7.90683	2.76623e-30
CNKSR3	7.616e-32	8.05595	1.84209e-30
CNN2	4.40303e-14	10.7095	1.84991e-13
CNNM2	2.22974e-10	-6.47253	7.69809e-10
CNNM3	4.38336e-20	8.77857	3.02729e-19
CNOT10	2.05476e-10	-7.47513	7.10712e-10
CNOT6	0.0158702	5.93247	0.0297162
CNOT7	0.00244635	-5.85196	0.00497619
CNPPD1	1.64957e-12	7.1708	6.37308e-12
CNPY1	7.79558e-05	5.75011	0.000178461
CNPY2	3.26225e-37	-7.79118	2.41579e-35
CNR2	2.45312e-05	6.10778	5.75935e-05
CNRIP1	3.0711e-26	-7.18338	3.57515e-25
CNST	0.00187533	-5.39708	0.00388279
CNTD2	6.21698e-15	8.97634	2.823e-14
CNTFR	0.000577094	9.36549	0.00124021
CNTFR-AS1	3.95087e-07	7.27913	1.08237e-06
CNTLN	5.73029e-13	8.39326	2.25272e-12
CNTN2	2.80449e-10	7.39726	9.5684e-10
CNTN3	6.38126e-08	-9.21059	1.87271e-07
CNTN5	5.53094e-21	-8.79763	4.12124e-20
CNTN6	4.91998e-22	-8.38427	4.11877e-21
CNTNAP1	4.85249e-30	-8.14624	9.00653e-29
CNTNAP2	2.36721e-05	-6.46695	5.66929e-05
CNTNAP5	0.00117429	-6.39469	0.00246779
CNTRL	8.17983e-27	7.25825	9.94237e-26
COA1	6.77139e-25	-7.39293	6.9747e-24
COA3	2.28082e-30	-7.35117	4.51066e-29
COA4	1.62562e-07	-6.18558	4.58194e-07
COA5	0.00732786	-5.07064	0.0141963
COA6	2.80373e-11	-6.77815	1.0116e-10
COA7	2.96798e-19	-7.43084	1.96192e-18
COCH	3.66133e-15	-7.9574	1.69132e-14
COG1	7.02579e-45	-7.90138	6.94727e-42
COG3	7.91206e-13	-6.54108	3.09163e-12
COG5	2.70428e-15	-8.72231	1.25612e-14
COG6	5.98608e-15	-7.51045	2.72552e-14
COIL	1.81217e-09	-7.35284	5.87854e-09
COL10A1	0.00256693	9.07848	0.00517511
COL11A1	0.00129704	9.22092	0.00271218
COL11A2	4.21804e-17	6.98354	2.4208e-16
COL12A1	8.40621e-06	-6.7199	2.14104e-05
COL14A1	1.24905e-07	9.17461	3.57023e-07
COL15A1	0.00256693	9.07848	0.00517511
COL17A1	4.40303e-14	-10.7095	1.84991e-13
COL19A1	4.40303e-14	-10.7095	1.84991e-13
COL21A1	5.30116e-23	7.87794	4.79099e-22
COL23A1	3.49215e-21	-8.60987	2.62771e-20
COL26A1	3.93888e-23	-7.58608	3.581e-22
COL27A1	1.24282e-33	7.75227	3.83335e-32
COL3A1	1.24905e-07	9.17461	3.57023e-07
COL4A3	1.53892e-09	8.93564	5.0212e-09
COL4A3BP	8.07805e-19	-6.81761	5.175e-18
COL4A4	7.08144e-12	8.07607	2.63652e-11
COL4A6	1.89642e-11	8.51268	6.93018e-11
COL5A1	1.83071e-05	6.19671	4.39882e-05
COL5A2	0.0258561	-5.42211	0.0470034
COL5A3	5.75268e-20	7.79584	3.95188e-19
COL6A1	0.00942941	4.90938	0.0180266
COL7A1	1.93485e-11	8.40095	7.06139e-11
COL8A1	5.35653e-13	8.93339	2.11867e-12
COL8A2	6.6358e-14	8.32238	2.74293e-13
COL9A2	8.54903e-20	7.00328	5.81348e-19
COLEC12	1.08884e-20	7.17115	7.96837e-20
COLQ	2.5766e-18	-8.19661	1.58829e-17
COMMD1	1.15168e-18	-7.64732	7.29453e-18
COMMD2	7.05317e-07	-5.87995	1.90556e-06
COMMD3	2.69335e-10	-6.44516	9.21538e-10
COMMD4	0.0211709	-4.19167	0.0390051
COMMD9	1.15168e-18	-7.64732	7.29453e-18
COMTD1	1.30071e-05	-8.30813	3.22396e-05
COPG1	1.99692e-26	-7.20752	2.34743e-25
COPG2IT1	2.36872e-22	-6.99262	2.03882e-21
COPRS	1.0491e-14	-7.03717	4.68404e-14
COPS3	0.000577607	-6.05424	0.00124021
COPS4	6.75121e-35	-7.54959	3.06724e-33
COPS5	1.86231e-25	-7.49397	2.0158e-24
COPS6	4.56155e-29	-7.57296	7.21351e-28
COPS7A	3.88924e-36	-7.37187	2.39481e-34
COPS7B	0.0248455	-5.3309	0.0453083
COPS8	1.24282e-33	-7.75227	3.83335e-32
COPZ1	6.92597e-26	-7.12603	7.80855e-25
COQ10A	1.83071e-05	-6.19671	4.39882e-05
COQ10B	0.00118374	-6.17922	0.0024861
COQ2	1.48833e-07	-8.88736	4.22973e-07
COQ3	2.50061e-21	-8.17561	1.91504e-20
COQ4	0.000228623	-5.99727	0.000508488
COQ7	1.07264e-18	-8.50827	6.8196e-18
CORO2A	6.57297e-28	-8.36818	9.33206e-27
CORO2B	7.92168e-14	-8.62478	3.25583e-13
CORO7	1.30071e-05	-8.30813	3.22396e-05
CORT	0.0200942	-5.72905	0.0371844
COX10	7.00926e-24	-9.07942	6.68704e-23
COX10-AS1	9.49927e-07	7.77159	2.55207e-06
COX11	9.04226e-21	-7.83537	6.66084e-20
COX14	2.96798e-19	-7.43084	1.96192e-18
COX17	1.09323e-13	7.52746	4.45724e-13
COX18	2.04012e-18	-7.77322	1.27158e-17
COX4I1	5.96366e-28	-7.89109	8.48849e-27
COX5A	7.83237e-30	-8.12024	1.39621e-28
COX5B	0.00858611	-5.63814	0.0164933
COX6B1	1.24282e-33	-7.75227	3.83335e-32
COX6C	1.14347e-27	-7.60912	1.57555e-26
COX7A1	3.20465e-12	-7.7953	1.21466e-11
COX7A2L	7.18679e-19	-7.79282	4.62342e-18
COX7B	3.12624e-41	-7.87163	7.99311e-39
COX7B2	7.26341e-06	-6.49252	1.86267e-05
COX8A	9.70844e-37	-7.43029	6.716e-35
CP	7.88927e-32	8.11285	1.90271e-30
CPA1	8.74557e-09	-8.20565	2.73665e-08
CPA5	7.04437e-15	-9.94569	3.18494e-14
CPA6	1.72489e-05	-8.6638	4.19311e-05
CPEB2	1.30071e-05	8.30813	3.22396e-05
CPEB4	0.000275747	5.71843	0.000609749
CPED1	4.17755e-20	7.05929	2.8899e-19
CPLANE1	0.000304079	-7.33402	0.000669228
CPLX1	9.94396e-34	-7.42075	3.64179e-32
CPM	5.05361e-36	7.66505	3.02317e-34
CPN2	1.51831e-05	6.25201	3.71674e-05
CPNE2	5.98302e-14	8.94266	2.48824e-13
CPNE3	0.00788676	5.25575	0.0152282
CPNE4	1.22103e-31	-7.90683	2.76623e-30
CPNE5	9.38583e-28	-8.73148	1.3137e-26
CPNE6	5.90821e-35	-8.08753	2.79766e-33
CPNE9	9.83621e-15	-8.16605	4.40337e-14
CPOX	9.49927e-07	7.77159	2.55207e-06
CPPED1	2.51294e-09	8.50181	8.04467e-09
CPQ	3.24353e-23	7.59966	2.96325e-22
CPS1	1.64957e-12	7.1708	6.37308e-12
CPSF1	0.00129704	9.22092	0.00271218
CPSF6	1.07264e-18	-8.50827	6.8196e-18
CPSF7	6.09338e-23	7.55619	5.46001e-22
CPT1B	3.37229e-08	9.24307	1.02031e-07
CPT1C	8.05137e-25	-7.60328	8.24763e-24
CPVL	1.67933e-07	10.143	4.70492e-07
CPXM2	1.53293e-11	8.38316	5.63124e-11
CR936796	1.12285e-05	-6.34379	2.8017e-05
CRADD	0.0105652	-8.69373	0.0200701
CRAMP1L	7.94007e-06	8.36638	2.02323e-05
CRB1	0.0231328	5.11828	0.0423967
CRB2	1.9357e-25	7.50904	2.08585e-24
CRBN	3.7437e-16	-7.08831	2.03662e-15
CRCP	6.84405e-06	6.48656	1.757e-05
CREB1	0.000168314	6.60032	0.000377248
CREB3	2.17493e-06	-7.45166	5.74943e-06
CREB3L2	3.12038e-05	6.88046	7.28522e-05
CREB3L4	1.82107e-06	8.61356	4.82613e-06
CREB5	3.49066e-14	8.48562	1.52173e-13
CREBBP	1.8287e-29	7.47899	3.12085e-28
CREBRF	1.17179e-28	7.50462	1.80052e-27
CREG2	2.57306e-29	-8.04965	4.27402e-28
CRELD1	1.89025e-18	-7.27526	1.18035e-17
CRELD2	2.91535e-07	-7.70983	8.09498e-07
CRH	0.0154397	-5.09688	0.0289893
CRHBP	1.94355e-20	-8.56911	1.39637e-19
CRHR1	2.54815e-27	-7.75515	3.35956e-26
CRIP2	2.68877e-18	-7.56005	1.65501e-17
CRIPAK	4.34404e-19	9.08801	2.83256e-18
CRISP2	4.53235e-22	-11.1747	3.80374e-21
CRISPLD2	2.56003e-15	8.99774	1.19208e-14
CRLF1	1.18146e-18	10.2831	7.4747e-18
CRLF3	5.15455e-08	9.65465	1.53389e-07
CRMP1	5.18404e-06	-6.27836	1.34793e-05
CRNKL1	1.73271e-08	-8.00885	5.35913e-08
CRNN	0.00256693	9.07848	0.00517511
CROCC	0.0237264	5.78715	0.0433806
CROT	0.0228594	-4.76589	0.0419231
CRTAP	6.58069e-39	7.645	7.68205e-37
CRTC3	0.00989967	6.96825	0.0188742
CRY1	9.979e-20	8.22297	6.76399e-19
CRY2	0.00181057	-6.0797	0.00375518
CRYAA	1.72489e-05	-8.6638	4.19311e-05
CRYBB1	1.82288e-28	-9.11327	2.76308e-27
CRYBB2	0.000577094	-9.36549	0.00124021
CRYBG3	4.60746e-17	7.61067	2.63799e-16
CRYM	3.743e-39	-7.66569	4.49427e-37
CS	4.89706e-30	-7.70239	9.00653e-29
CSAG1	4.40303e-14	10.7095	1.84991e-13
CSDA	4.53235e-22	11.1747	3.80374e-21
CSE1L	1.86231e-25	-7.49397	2.0158e-24
CSF1R	9.56268e-17	8.51064	5.37801e-16
CSF2RA	0.00491536	6.0017	0.00971742
CSF2RB	1.2387e-10	8.36526	4.34346e-10
CSF3R	2.22465e-31	7.87362	4.86932e-30
CSGALNACT2	6.60237e-14	7.59886	2.73432e-13
CSK	1.72729e-29	8.43691	2.96284e-28
CSMD1	3.02665e-29	-8.03934	4.97342e-28
CSMD3	6.98471e-10	-8.54582	2.33379e-09
CSN1S1	1.50592e-09	-9.80773	4.91545e-09
CSN3	7.49621e-08	6.34264	2.17862e-07
CSNK1G3	1.52985e-10	-8.29714	5.3332e-10
CSNK2A1	0.00908898	-5.11742	0.0174095
CSNK2A1P	7.15807e-16	-11.4297	3.74968e-15
CSNK2B	2.76647e-20	-8.18568	1.94173e-19
CSPG4	5.36366e-13	8.19269	2.11899e-12
CSPG4P5	1.00663e-07	6.28375	2.89554e-07
CSPP1	0.00168393	6.01889	0.00349726
CSRNP1	1.13159e-16	6.89283	6.32379e-16
CSRNP2	2.36872e-22	-6.99262	2.03882e-21
CSRNP3	0.000260254	-5.69321	0.000576096
CSRP2	5.07774e-11	9.28167	1.80268e-10
CST7	1.72543e-17	9.87822	1.00955e-16
CSTA	2.09621e-22	9.789	1.82011e-21
CSTF1	1.96983e-19	-7.4835	1.31609e-18
CSTF2	9.83621e-15	-8.16605	4.40337e-14
CSTF3	0.026989	-5.16999	0.0488906
CTA-126B4.3	1.01747e-15	-11.3696	4.96765e-15
CTAG2	1.72489e-05	-8.6638	4.19311e-05
CTAGE5	3.34296e-05	8.17504	7.77035e-05
CTB-50L17.7	3.71168e-08	-7.86779	1.11417e-07
CTBP1	1.24308e-16	-7.6641	6.91696e-16
CTBP2	4.77589e-40	8.0863	8.82227e-38
CTC-428G20.3	3.71168e-08	7.86779	1.11417e-07
CTDNEP1	7.6735e-13	7.27927	2.9991e-12
CTDSP1	2.60605e-27	7.86955	3.4198e-26
CTDSP2	8.13322e-35	7.54006	3.5237e-33
CTDSPL	0.000687617	6.66341	0.00146779
CTH	1.1165e-21	-7.93753	8.758e-21
CTHRC1	0.0232215	-5.77892	0.0425447
CTIF	3.54179e-10	-7.34911	1.20156e-09
CTLA4	7.06531e-10	6.29792	2.33703e-09
CTNNA2	0.00129704	-9.22092	0.00271218
CTNNA3	2.80449e-10	7.39726	9.5684e-10
CTNNB1	0.0067678	5.30924	0.0131735
CTNNBIP1	2.19202e-29	-9.39187	3.69616e-28
CTNS	0.00839905	5.55723	0.016169
CTPS1	1.77346e-08	-6.63237	5.4777e-08
CTR9	1.83071e-05	-6.19671	4.39882e-05
CTRB1	7.94628e-22	11.1089	6.28894e-21
CTSF	1.62562e-07	-6.18558	4.58194e-07
CTSG	0.000615031	-5.0365	0.00131736
CTSH	0.00106973	6.10242	0.00225396
CTSL	7.49621e-08	-6.34264	2.17862e-07
CTSS	6.58043e-33	8.06381	1.80158e-31
CTSV	6.84405e-06	-6.48656	1.757e-05
CTTN	0.00269706	5.73567	0.00543291
CTU2	6.93295e-07	-7.1326	1.87398e-06
CTXN1	0.000458356	-6.25984	0.00100221
CTXN3	5.36366e-13	-8.19269	2.11899e-12
CUEDC1	0.00895799	5.59142	0.0171645
CUEDC2	1.49758e-25	-7.4108	1.65402e-24
CUGBP2	6.65444e-14	10.6253	2.74293e-13
CUL1	1.9357e-25	-7.50904	2.08585e-24
CUL2	7.76735e-26	-7.13076	8.72205e-25
CUL3	4.56155e-29	-7.57296	7.21351e-28
CUL5	1.27079e-17	-7.09259	7.48755e-17
CUL9	1.51831e-05	-6.25201	3.71674e-05
CUTA	1.15168e-18	-7.64732	7.29453e-18
CUTC	3.34296e-05	-8.17504	7.77035e-05
CUX1	3.01235e-05	6.55135	7.03887e-05
CWC15	0.000577094	-9.36549	0.00124021
CWC22	4.81816e-12	8.06612	1.81031e-11
CWC27	1.92544e-17	7.05224	1.12384e-16
[truncated: 7,299 more rows]

## Sheet: All results
Gene	P value	LogOR	Adjusted P value
A1BG-AS1	3.51994e-07	-6.0306	9.67149e-07
A1CF	1.83071e-05	6.19671	4.39882e-05
A2M	2.48834e-11	7.61388	9.00324e-11
A2M-AS1	1.87746e-15	8.02726	8.80339e-15
A2ML1	2.53375e-06	6.33419	6.67488e-06
A4GALT	2.01599e-08	9.26824	6.19313e-08
A4GNT	5.94621e-15	9.89629	2.7125e-14
AAAS	0.940373	-0.469489	0.984877
AACS	5.44328e-25	-8.2328	5.66573e-24
AADACL1	0.686036	3.05869	0.819053
AADACL2	2.64724e-05	-8.72379	6.19521e-05
AADACL4	7.15807e-16	11.4297	3.74968e-15
AADACP1	0.963286	-0.291931	0.985428
AAED1	1.52041e-06	6.91856	4.03826e-06
AAGAB	5.48415e-25	-7.40612	5.68714e-24
AAK1	0.134976	-3.14581	0.217207
AAMDC	0.467122	3.01459	0.620983
AAMP	2.83398e-13	-7.99077	1.13265e-12
AANAT	5.03561e-08	-7.84277	1.50193e-07
AAR2	2.45312e-05	-6.10778	5.75935e-05
AARS	0.0386429	-4.84216	0.068558
AARSD1	4.40303e-14	-10.7095	1.84991e-13
AASDH	0.0437559	4.51595	0.0772135
AASDHPPT	1.2263e-06	-6.88325	3.2752e-06
AASS	0.301774	3.26332	0.436371
AATF	0.55734	1.84091	0.709227
AATK	0.664239	3.02192	0.800821
AB488780	0.482458	3.2727	0.635417
ABAT	0.749165	1.07844	0.864105
ABCA1	0.0219345	4.68518	0.0402942
ABCA11P	7.59371e-21	-7.20535	5.62336e-20
ABCA12	0.770819	2.72453	0.87877
ABCA17P	0.948065	-0.377122	0.984877
ABCA2	0.0224654	5.50789	0.0412229
ABCA3	2.33266e-20	-7.83064	1.66717e-19
ABCA4	0.882194	0.759218	0.957928
ABCA5	1.01577e-13	-8.9762	4.15148e-13
ABCA6	1.36418e-25	8.62099	1.50867e-24
ABCA7	0.819984	-1.58245	0.912267
ABCA8	1.61115e-16	8.5477	8.92075e-16
ABCA9	1.52251e-07	7.85879	4.32321e-07
ABCB1	2.48834e-11	7.61388	9.00324e-11
ABCB10	0.705345	-2.58228	0.83493
ABCB11	0.000577094	-9.36549	0.00124021
ABCB4	0.770819	2.72453	0.87877
ABCB5	7.49621e-08	6.34264	2.17862e-07
ABCB6	0.175579	5.67144	0.274786
ABCB7	4.86638e-26	8.69515	5.56867e-25
ABCB8	0.499408	2.41602	0.651385
ABCB9	0.239023	-2.75639	0.358237
ABCC1	8.10673e-10	-8.2869	2.67467e-09
ABCC10	0.00642429	6.05771	0.0125485
ABCC11	0.933366	0.290289	0.984877
ABCC12	8.10178e-32	-7.92847	1.93728e-30
ABCC13	0.981961	-0.14666	0.992953
ABCC2	3.37229e-08	9.24307	1.02031e-07
ABCC3	0.0528012	5.42199	0.0920162
ABCC4	0.0219547	4.82252	0.0403166
ABCC5	0.13737	-4.14547	0.220806
ABCC8	4.07238e-18	-8.64629	2.47315e-17
ABCC9	0.0344693	4.4109	0.0615432
ABCD1	1.12088e-07	9.65885	3.21479e-07
ABCD2	1.94545e-20	-9.32871	1.39637e-19
ABCD3	0.0447607	6.17519	0.0788955
ABCD4	0.190145	3.56094	0.295055
ABCE1	0.442851	-2.70432	0.597841
ABCF1	2.66517e-19	-8.59027	1.76662e-18
ABCF2	1.76477e-24	-7.34123	1.76162e-23
ABCF3	5.10894e-33	-8.54799	1.43135e-31
ABCG1	0.115055	3.87917	0.187737
ABCG2	2.71721e-06	6.74815	7.11801e-06
ABCG4	0.117194	-4.42314	0.190895
ABCG8	0.0368988	-6.85147	0.0656091
ABHD1	6.99561e-10	8.18499	2.3365e-09
ABHD10	5.17696e-28	-7.90612	7.44438e-27
ABHD11	0.363435	-2.69411	0.511028
ABHD12	0.00100946	-5.47647	0.00213046
ABHD12B	0.950544	-0.705135	0.984877
ABHD13	1.42227e-11	-8.54263	5.23387e-11
ABHD14A	0.58607	-3.99903	0.734609
ABHD14B	0.206499	3.7752	0.316432
ABHD15	1.60743e-11	7.87727	5.89848e-11
ABHD16A	1.52041e-06	-6.91856	4.03826e-06
ABHD17A	6.81316e-08	-6.3623	1.99807e-07
ABHD17B	7.6735e-13	7.27927	2.9991e-12
ABHD17C	0.503437	-3.17516	0.655477
ABHD2	0.222569	-2.78111	0.337697
ABHD3	3.39076e-21	8.86849	2.55256e-20
ABHD4	2.47474e-35	8.42773	1.2418e-33
ABHD5	1.4366e-12	7.6601	5.56818e-12
ABHD6	0.0291346	-4.51667	0.0525034
ABHD8	5.6718e-19	-8.4135	3.67835e-18
ABI1	0.482347	-3.44846	0.635417
ABI2	0.0387824	-4.73651	0.0687909
ABI3	2.6019e-20	10.6943	1.83081e-19
ABI3BP	0.29438	3.35522	0.427112
ABL1	0.0496826	5.03641	0.0868787
ABL2	0.361821	-2.79645	0.509356
ABLIM1	0.63644	1.3326	0.777464
ABLIM2	2.57306e-29	-8.04965	4.27402e-28
ABLIM3	0.0573711	-6.17212	0.0993314
ABO	0.578131	2.0439	0.72813
ABR	8.61603e-27	-7.68757	1.04273e-25
ABRACL	5.81515e-17	-7.58923	3.31702e-16
ABRAXAS1	0.000257281	-5.34472	0.00056959
ABT1	1.81248e-07	-7.48039	5.07375e-07
ABTB1	0.102255	-4.85307	0.168404
ABTB2	0.013102	6.90819	0.0247299
AC108056.1	3.71168e-08	7.86779	1.11417e-07
ACAA1	0.842899	-0.687315	0.929002
ACAA2	0.263119	3.20767	0.388633
ACACA	8.07805e-19	-6.81761	5.175e-18
ACACB	1.44444e-33	7.74488	4.34366e-32
ACAD10	0.885355	0.521559	0.960801
ACAD11	0.950544	0.705135	0.984877
ACAD8	6.22585e-08	-6.38251	1.83479e-07
ACAD9	3.19676e-24	-7.82283	3.12246e-23
ACADL	0.487261	3.40411	0.639062
ACADM	2.71721e-06	6.74815	7.11801e-06
ACADS	0.000397492	9.42553	0.000870032
ACADSB	2.01755e-25	-7.46723	2.17126e-24
ACADVL	0.138994	4.22836	0.223288
ACAN	1.74595e-22	8.87213	1.52465e-21
ACAP1	9.27832e-06	-6.39872	2.33172e-05
ACAP2	5.02167e-15	7.10946	2.30325e-14
ACAP3	0.603184	-2.22965	0.748348
ACAT1	1.29086e-23	-8.23761	1.20955e-22
ACAT2	2.48287e-10	-8.33034	8.55444e-10
ACBD3	3.34296e-05	-8.17504	7.77035e-05
ACBD4	0.943969	0.242122	0.984877
ACBD5	0.0467449	4.88535	0.0821517
ACBD6	7.17222e-22	-7.88608	5.83003e-21
ACBD7	0.950544	-0.705135	0.984877
ACCN3	0.950544	0.705135	0.984877
ACCN4	1.01747e-15	11.3696	4.96765e-15
ACCS	0.779254	-1.25283	0.884902
ACD	0.473162	3.61892	0.626781
ACE	0.486749	3.835	0.638739
ACER3	0.14028	3.60777	0.225139
ACHE	0.318755	-3.56886	0.456257
ACIN1	0.0672676	5.73255	0.114822
ACKR1	1.51831e-05	-6.25201	3.71674e-05
ACKR2	7.49621e-08	6.34264	2.17862e-07
ACKR3	2.08066e-18	7.25397	1.29445e-17
ACKR4	1.15853e-10	7.53965	4.06744e-10
ACLY	8.15059e-41	-8.37241	1.90294e-38
ACN9	4.20955e-08	-7.85305	1.25979e-07
ACO1	0.986915	-0.0999358	0.996319
ACO2	1.45198e-27	-7.37217	1.97473e-26
ACOT1	0.830031	-1.3109	0.920432
ACOT11	0.258599	4.46226	0.383067
ACOT13	2.69335e-10	-6.44516	9.21538e-10
ACOT2	0.999659	0.00228459	0.999659
ACOT4	0.0385356	-5.91371	0.0683821
ACOT6	0.803974	-1.739	0.901107
ACOT7	0.00015726	-6.07149	0.000353038
ACOT8	0.0483834	-3.90457	0.0847301
ACOX1	0.702655	-1.29712	0.833422
ACOX2	1.48166e-07	8.80347	4.2129e-07
ACOX3	0.510381	-3.25019	0.662408
ACOXL	0.515873	-2.92997	0.667782
ACP1	0.00011491	-6.23112	0.00026054
ACP2	9.16361e-37	-7.74654	6.39172e-35
ACP5	0.172965	5.71833	0.271252
ACP6	3.87909e-10	8.57283	1.31123e-09
ACPP	0.48312	3.87214	0.635417
ACR	0.0031374	6.05209	0.00628164
ACRBP	0.397783	4.93017	0.549399
ACRV1	0.624783	-1.759	0.767061
ACSBG1	8.18899e-25	9.60632	8.38349e-24
ACSF2	0.455708	3.69648	0.610758
ACSF3	0.828556	0.842006	0.919038
ACSL1	0.0260499	5.02132	0.0473455
ACSL3	5.13067e-31	-8.57867	1.06215e-29
ACSL4	3.83113e-21	-8.34879	2.87122e-20
ACSL5	1.30071e-05	8.30813	3.22396e-05
ACSL6	0.0281437	-4.85113	0.0507995
ACSM1	4.89699e-05	8.11656	0.000112765
ACSM2B	3.87116e-14	-10.7242	1.66943e-13
ACSM3	1.72489e-05	-8.6638	4.19311e-05
ACSM5	0.0214403	5.59375	0.0394539
ACSS1	1.82839e-21	7.67163	1.41507e-20
ACSS2	7.47182e-10	8.76756	2.4681e-09
ACSS3	2.71574e-27	7.75922	3.54438e-26
ACTA1	0.123612	-5.008	0.200165
ACTA2	0.0778591	4.76095	0.131433
ACTB	1.20343e-25	-7.47121	1.33617e-24
ACTC1	2.65976e-05	-6.09288	6.22362e-05
ACTG1	0.79548	-1.28284	0.894689
ACTG2	0.869493	1.50514	0.948117
ACTL6A	2.36176e-21	8.36632	1.81119e-20
ACTL6B	1.29022e-44	-8.24002	1.03279e-41
ACTL7B	1.01747e-15	-11.3696	4.96765e-15
ACTL8	0.560296	-2.48433	0.712174
ACTN1	0.722248	-1.52482	0.847716
ACTN2	0.000845169	-6.37703	0.00179249
ACTN4	1.87124e-20	10.7345	1.35235e-19
ACTR10	2.21204e-35	-7.95074	1.11665e-33
ACTR1A	1.91244e-39	-7.80151	2.92255e-37
ACTR1B	1.05095e-27	-8.02058	1.45283e-26
ACTR2	0.0628598	-3.92837	0.107868
ACTR3	0.0880605	-3.93811	0.147026
ACTR3B	3.15617e-35	-7.93398	1.55587e-33
ACTR3C	6.38579e-09	-6.82315	2.01096e-08
ACTR5	0.858655	0.769914	0.941122
ACTR6	8.33221e-14	-8.36549	3.41787e-13
ACTR8	1.01067e-11	-7.27536	3.74134e-11
ACTRT3	5.58107e-13	-7.31445	2.19817e-12
ACVR1	0.338462	5.56881	0.480854
ACVR1B	0.134002	-3.93765	0.215722
ACVR1C	0.0162323	-5.6828	0.0303723
ACVR2A	2.74979e-24	-8.0992	2.7e-23
ACVR2B	0.0262564	5.01023	0.0476538
ACVRL1	2.81e-12	8.46495	1.06796e-11
ACY1	4.00041e-05	-5.96375	9.26905e-05
ACY3	0.590579	-2.48618	0.737127
ACYP1	7.81134e-08	-7.79576	2.26277e-07
ACYP2	0.950544	-0.705135	0.984877
ADA	1.30071e-05	8.30813	3.22396e-05
ADAD1	0.308747	3.79029	0.443859
ADAL	0.253967	3.0256	0.377369
ADAM10	0.591647	1.9738	0.7383
ADAM11	1.52455e-08	-6.87108	4.72137e-08
ADAM12	5.21812e-09	8.43011	1.65036e-08
ADAM17	0.486367	-2.30446	0.638739
ADAM18	0.0629914	-5.93957	0.108058
ADAM19	0.592525	2.15096	0.739062
ADAM20	1.00663e-07	6.28375	2.89554e-07
ADAM21	0.0860639	-5.14023	0.144011
ADAM22	0.0175201	-4.93595	0.032651
ADAM23	1.24282e-33	-7.75227	3.83335e-32
ADAM28	0.312157	3.24615	0.447957
ADAM30	6.38469e-07	-7.14806	1.7294e-06
ADAM32	5.7105e-06	-8.92201	1.4839e-05
ADAM33	1.24282e-33	7.75227	3.83335e-32
ADAM5	2.45312e-05	6.10778	5.75935e-05
ADAM5P	0.950544	0.705135	0.984877
ADAM7	2.64724e-05	-8.72379	6.19521e-05
ADAM8	0.599167	2.33457	0.744859
ADAM9	2.26298e-19	-7.46234	1.50955e-18
ADAMTS1	3.87909e-10	8.57283	1.31123e-09
ADAMTS10	0.874561	0.651174	0.952346
ADAMTS12	0.0396373	-5.15584	0.0702629
ADAMTS13	0.707115	1.60979	0.836432
ADAMTS14	1.27317e-15	11.3312	6.01347e-15
ADAMTS15	0.176476	5.3639	0.27596
ADAMTS16	6.84405e-06	-6.48656	1.757e-05
ADAMTS19	0.000577094	-9.36549	0.00124021
ADAMTS2	1.92972e-20	7.98352	1.39401e-19
ADAMTS20	2.45312e-05	6.10778	5.75935e-05
ADAMTS3	8.4986e-17	-9.83896	4.78919e-16
ADAMTS4	1.15157e-06	5.78062	3.08393e-06
ADAMTS5	0.18904	-5.18607	0.293584
ADAMTS6	0.637474	-1.91279	0.777757
ADAMTS7	0.837397	1.59027	0.924728
ADAMTS8	0.000428289	-6.23161	0.000936829
ADAMTS9	0.0129383	5.47794	0.024432
ADAMTS9-AS2	3.68581e-11	6.74019	1.32136e-10
ADAMTSL1	3.40832e-13	-8.48515	1.3551e-12
ADAMTSL2	0.568837	-2.90162	0.720192
ADAMTSL3	5.39341e-17	8.15583	3.07855e-16
ADAMTSL4	0.342776	-5.57143	0.48584
ADAMTSL5	0.865261	1.35461	0.94479
ADAP1	6.25503e-15	-7.08507	2.83874e-14
ADAP2	2.5522e-13	7.42894	1.0227e-12
ADAR	3.10243e-12	-7.13957	1.17724e-11
ADARB1	7.03891e-40	-7.19482	1.25877e-37
ADARB2	5.53094e-21	8.79763	4.12124e-20
ADARB2-AS1	3.68581e-11	6.74019	1.32136e-10
ADAT1	7.20309e-05	-8.10354	0.000164965
ADAT2	2.45461e-15	-8.00577	1.14394e-14
ADAT3	0.370463	4.7062	0.518827
ADCK1	0.000577094	-9.36549	0.00124021
ADCK2	0.197718	-3.13056	0.3048
ADCK3	6.21271e-08	-6.37927	1.83446e-07
ADCK4	0.501353	3.75698	0.653212
ADCK5	0.0738308	-4.38884	0.125085
ADCY1	2.36721e-05	-6.46695	5.66929e-05
ADCY10	0.970597	-0.235817	0.985428
ADCY10P1	1.06848e-19	6.99566	7.23654e-19
ADCY2	0.226982	-3.02205	0.343374
ADCY3	0.729635	-1.57782	0.853882
ADCY4	0.00256693	9.07848	0.00517511
ADCY5	0.00256693	9.07848	0.00517511
ADCY6	0.780506	-1.72771	0.885311
ADCY7	7.9439e-09	7.00675	2.4895e-08
ADCY8	0.409707	4.60876	0.562402
ADCY9	0.257494	4.31423	0.381834
ADCYAP1	8.30946e-34	-7.77184	3.06993e-32
ADCYAP1R1	0.0277151	5.0684	0.0500851
ADD1	0.23386	3.09905	0.351721
ADD2	5.76594e-07	-6.69722	1.56711e-06
ADD3	9.49167e-05	6.69384	0.000216228
ADD3-AS1	2.0599e-12	7.14034	7.90567e-12
ADGRA3	0.998137	0.0126802	0.998399
ADH1A	2.55888e-05	8.21155	5.99677e-05
ADH1B	6.09251e-17	8.03124	3.46051e-16
ADH4	0.669462	1.38212	0.806193
ADH5	0.210271	-2.56152	0.321333
ADH6	0.162157	-5.78932	0.256202
ADHFE1	0.669912	-1.76096	0.80662
ADI1	0.435354	-2.17926	0.590233
ADIG	3.95087e-07	-7.27913	1.08237e-06
ADIPOQ	6.65444e-14	-10.6253	2.74293e-13
ADIPOR1	5.19281e-10	-8.94891	1.74652e-09
ADIPOR2	0.00247007	6.88872	0.0050226
ADIRF	0.088704	4.59528	0.14804
ADK	1.57404e-21	-7.81832	1.22442e-20
ADM	3.11969e-05	9.21237	7.28522e-05
ADM2	1.72489e-05	-8.6638	4.19311e-05
ADM5	0.533021	-2.77317	0.685441
ADNP	0.716797	1.51607	0.843547
ADNP2	0.264755	-3.72801	0.390535
ADO	0.0175006	-5.58323	0.0326256
ADORA1	4.96631e-07	-7.21831	1.35592e-06
ADORA2A	0.00157285	9.18277	0.00327266
ADORA2A-AS1	2.31308e-10	7.42921	7.97434e-10
ADORA2B	4.9967e-15	9.2486	2.29243e-14
ADORA3	8.928e-30	8.4597	1.57979e-28
ADPGK	1.35335e-05	-8.31174	3.35048e-05
ADPRH	0.00323434	5.85762	0.00646944
ADPRHL1	0.624783	-1.759	0.767061
ADPRHL2	2.45312e-05	-6.10778	5.75935e-05
ADRA1A	0.107151	4.80875	0.175882
ADRA1B	0.526667	-2.22641	0.678931
ADRA1D	0.000867895	-6.83304	0.0018393
ADRA2A	4.05442e-18	-9.01444	2.46313e-17
ADRA2B	0.397783	4.93017	0.549399
ADRA2C	8.37345e-16	7.88908	4.36323e-15
ADRB1	0.230991	-3.56796	0.348342
ADRB2	4.63696e-07	8.78968	1.26641e-06
ADRBK1	0.0254977	5.07512	0.0464122
ADRBK2	0.970832	-0.147495	0.985547
ADRM1	0.858655	0.769914	0.941122
ADSL	0.0785256	-3.62461	0.132386
ADSS	1.10297e-18	-7.52746	7.0098e-18
ADSSL1	1.04369e-07	10.6638	2.99973e-07
ADTRP	0.00367191	-5.82088	0.00732031
AEBP1	2.77023e-29	8.05173	4.57892e-28
AEBP2	0.474374	3.37246	0.627941
AEN	2.57055e-06	7.7171	6.7496e-06
AES	0.795777	1.2544	0.894963
AF001548.5	2.89885e-08	7.92774	8.8071e-08
AF070581	1.87746e-15	-8.02726	8.80339e-15
AF289551	1.81248e-07	7.48039	5.07375e-07
AFAP1L1	0.0873502	6.11878	0.145945
AFAP1L2	0.453287	-3.13979	0.608279
AFF1	1.76724e-35	7.96109	9.34194e-34
AFF2	0.020607	-5.81541	0.0380706
AFF3	0.302074	-2.83062	0.43666
AFF4	0.0581771	5.26448	0.100656
AFG3L1P	4.71568e-11	7.70211	1.67839e-10
AFG3L2	5.25833e-33	-7.68307	1.46345e-31
AFM	1.72489e-05	-8.6638	4.19311e-05
AFMID	8.71276e-05	-8.06348	0.000198673
AFP	3.38275e-06	-6.69154	8.82433e-06
AFTPH	0.019999	-5.4119	0.0370532
AGA	7.81134e-08	-7.79576	2.26277e-07
AGAP1	5.30097e-14	7.62848	2.2106e-13
AGAP11	5.6668e-11	6.67592	2.00883e-10
AGAP2	0.000112507	-5.79044	0.00025547
AGAP3	0.400774	-2.12817	0.552666
AGAP4	0.0179071	4.86784	0.0333501
AGAP6	1.62562e-07	6.18558	4.58194e-07
AGAP9	4.66985e-11	6.70572	1.66279e-10
AGBL1	3.5156e-07	-7.82074	9.66116e-07
AGBL2	0.770819	2.72453	0.87877
AGBL3	0.8089	1.22853	0.905782
AGBL4	0.10043	-5.26776	0.165805
AGBL5	0.0793668	-3.78577	0.133656
AGFG1	0.413149	-2.27574	0.566248
AGFG2	1.54638e-21	6.86569	1.20569e-20
AGGF1	0.000129336	-6.221	0.000292735
AGK	0.0363982	-4.04693	0.064767
AGL	0.207324	-5.212	0.317261
AGMAT	0.363726	-2.65011	0.511309
AGO1	0.614315	-2.0765	0.757807
AGO2	0.254766	3.93965	0.378524
AGO3	2.35685e-05	5.84611	5.64932e-05
AGO4	6.38469e-07	7.14806	1.7294e-06
AGPAT1	0.0552109	-4.00929	0.095947
AGPAT2	0.454736	2.70103	0.609919
AGPAT3	0.131232	-3.48442	0.21175
AGPAT4	4.96948e-09	-8.15771	1.57558e-08
AGPAT4-IT1	3.18493e-05	6.03266	7.43077e-05
AGPAT5	0.505222	2.31339	0.657081
AGPAT6	1.73082e-09	-7.06436	5.62224e-09
AGPAT9	3.71168e-08	-7.86779	1.11417e-07
AGPS	9.03643e-25	-8.05696	9.21738e-24
AGR2	0.739298	-3.01598	0.860969
AGRN	0.595063	-1.78125	0.741568
AGT	0.335839	2.56581	0.478024
AGTPBP1	1.86231e-25	-7.49397	2.0158e-24
AGTR2	6.84405e-06	-6.48656	1.757e-05
AGTRAP	3.94713e-05	6.7688	9.15947e-05
AGXT2	0.339764	-5.54313	0.482466
AHCTF1	7.64885e-09	7.08186	2.39972e-08
AHCY	6.03359e-22	-7.67915	4.91636e-21
AHCYL1	0.000768003	6.49499	0.00163357
AHCYL2	0.515873	2.92997	0.667782
AHDC1	0.868646	0.580872	0.947502
AHI1	0.00205367	-6.47513	0.00419672
AHNAK	5.13224e-06	6.56564	1.33467e-05
AHNAK2	1.21688e-29	-7.30237	2.12859e-28
AHR	0.745473	2.96	0.860969
AHRR	2.96188e-15	-7.9824	1.37236e-14
AHSA1	0.2396	-4.06832	0.358973
AHSA2	0.0068128	5.86633	0.0132489
AHSA2P	3.5156e-07	7.82074	9.66116e-07
AHSG	0.4386	-4.18641	0.592893
AIDA	0.298937	2.79329	0.433126
AIF1	0.0145983	5.82463	0.0274586
AIF1L	1.06859e-12	7.23647	4.16484e-12
AIFM1	0.278038	-3.47266	0.407234
AIFM2	8.39057e-05	-5.72351	0.000191404
AIFM3	1.67933e-07	10.143	4.70492e-07
AIG1	0.00016685	-6.45617	0.000374116
AIM1	0.00199723	9.13333	0.00408386
AIM2	2.67026e-09	8.21481	8.53529e-09
AIMP1	0.476063	-1.96622	0.629731
AIMP2	1.00311e-20	-6.72921	7.35057e-20
AIP	0.690053	1.19876	0.82303
AIPL1	0.830492	0.939622	0.920673
AJAP1	0.721133	-1.02957	0.846998
AJUBA	2.72692e-15	7.18494	1.26594e-14
AK021804	3.71168e-08	7.86779	1.11417e-07
AK090844	3.71168e-08	7.86779	1.11417e-07
AK1	0.775886	0.901836	0.88281
AK2	0.0571172	6.10942	0.0989632
AK3	0.00015504	6.21247	0.000349078
AK3L1	0.950544	0.705135	0.984877
AK3L2	0.947667	0.743676	0.984877
AK5	3.86761e-30	-7.71584	7.41328e-29
AK6	7.69961e-11	-6.63228	2.71229e-10
AK7	0.713589	1.68667	0.841607
AK8	0.0840938	3.99084	0.140995
AK9	0.25992	4.14865	0.384685
AKAP1	0.653844	-1.91831	0.792952
AKAP10	0.00509881	5.37763	0.0100639
AKAP11	0.000913805	-6.30958	0.00193391
AKAP12	0.576585	-2.43359	0.726893
AKAP13	0.0016036	5.81646	0.00333496
AKAP14	0.389236	-4.52861	0.540168
AKAP3	4.95638e-14	9.70117	2.07153e-13
AKAP4	0.940373	-0.469489	0.984877
AKAP5	7.0813e-05	-6.70426	0.000162219
AKAP6	1.24282e-33	-7.75227	3.83335e-32
AKAP7	0.295049	-3.47022	0.427973
AKAP8	0.770819	2.72453	0.87877
AKAP8L	0.0956258	4.10579	0.158512
AKAP9	0.366249	-3.71439	0.514382
AKIP1	0.56904	-2.4751	0.720298
AKIRIN1	0.132064	-4.11528	0.21297
AKIRIN2	2.39108e-23	-7.15455	2.20121e-22
AKNA	2.52781e-20	7.64189	1.80053e-19
AKNAD1	2.02681e-13	7.45932	8.15867e-13
AKR1A1	6.8115e-18	-7.54108	4.07914e-17
AKR1B1	7.49621e-08	-6.34264	2.17862e-07
AKR1C1	0.112651	4.57834	0.184208
AKR1C2	5.02417e-15	9.58697	2.30377e-14
AKR1C3	3.54489e-28	8.40772	5.20434e-27
AKR7A2	0.790003	-0.922722	0.890137
AKR7A3	0.803538	1.07894	0.901107
AKT1	0.31159	4.10828	0.447371
AKT1S1	0.126707	6.48443	0.204842
AKT2	0.000165851	6.32727	0.000371925
AKT3	0.00177413	-5.75488	0.00368187
AKTIP	1.43344e-17	-7.30249	8.43407e-17
ALAD	0.565548	2.88486	0.716795
ALAS1	1.02875e-33	-7.76723	3.66384e-32
ALAS2	1.00663e-07	6.28375	2.89554e-07
ALB	0.174323	-5.476	0.272999
ALCAM	0.120951	4.28194	0.196442
ALDH16A1	0.826812	-1.14833	0.917588
ALDH18A1	0.839342	-0.848371	0.926052
ALDH1A1	0.0709391	-5.80076	0.120563
ALDH1A3	0.745473	-2.96	0.860969
ALDH1B1	1.50241e-18	-8.70707	9.46607e-18
ALDH1L1	0.0112086	5.58411	0.0212516
ALDH1L1-AS2	0.837397	1.59027	0.924728
ALDH1L2	0.0145715	-6.45896	0.0274128
ALDH2	0.925312	0.498527	0.984877
ALDH3A1	0.992669	-0.0561197	0.996756
ALDH3A2	0.675178	1.49006	0.811063
ALDH3B1	0.287076	3.24389	0.418213
ALDH3B2	9.27832e-06	-6.39872	2.33172e-05
ALDH4A1	0.0425651	6.18236	0.0752306
ALDH5A1	0.503955	-1.95259	0.65584
ALDH6A1	0.163964	3.85483	0.258801
ALDH7A1	0.708431	1.0008	0.837345
ALDH9A1	0.230726	4.7538	0.348004
ALDOA	0.000981364	-5.69982	0.00207376
ALDOAP2	0.86738	-0.727227	0.94631
ALDOB	0.192575	5.54469	0.298111
ALDOC	7.31915e-13	-7.93958	2.86461e-12
ALG1	5.62064e-18	-8.14812	3.38043e-17
ALG10	0.431452	-4.22402	0.586345
ALG12	0.707859	2.55659	0.836786
ALG13	0.00932168	5.74798	0.017839
ALG14	0.248408	-4.59057	0.370189
ALG3	3.14185e-08	-6.51649	9.52472e-08
ALG5	0.00642429	-6.05771	0.0125485
ALG6	6.22585e-08	-6.38251	1.83479e-07
ALG8	0.724053	-1.61339	0.848058
ALG9	0.173716	-4.06977	0.272328
ALK	0.245933	5.09808	0.367054
ALKBH1	1.90309e-08	-7.90083	5.85379e-08
ALKBH2	0.879152	-0.722387	0.956342
ALKBH3	2.40772e-31	-7.52251	5.24951e-30
ALKBH4	6.5198e-10	-7.23599	2.18192e-09
ALKBH5	0.22721	-3.88454	0.343595
ALKBH6	0.0057093	-5.94154	0.0112145
ALKBH7	0.13815	-4.00276	0.222018
ALKBH8	0.468173	-3.93316	0.622183
ALMS1	2.13621e-15	6.60361	9.96662e-15
ALMS1-IT1	1.52041e-06	6.91856	4.03826e-06
ALMS1P	6.6558e-14	6.82333	2.74293e-13
ALOX12	0.442227	3.81515	0.597096
ALOX12B	1.34412e-15	-8.50295	6.33079e-15
ALOX15B	1.47804e-34	7.85864	6.04523e-33
ALOX5	0.00480063	6.35126	0.00950402
ALOX5AP	0.00865316	5.98348	0.0166126
ALOXE3	2.24323e-08	-8.00077	6.87362e-08
ALPI	0.969585	-0.234925	0.985428
ALPK1	7.17385e-30	7.30916	1.29252e-28
ALPL	0.24211	4.51147	0.362185
ALPPL2	0.714831	2.48601	0.842017
ALS2	1.73892e-25	-7.08645	1.90556e-24
ALS2CL	0.921492	0.724809	0.984239
ALS2CR11	9.29777e-06	6.4036	2.33381e-05
ALS2CR12	0.263698	2.77307	0.389279
ALS2CR13	1.27317e-15	11.3312	6.01347e-15
ALS2CR4	0.950544	-0.705135	0.984877
ALX1	0.778166	-2.37151	0.883878
ALX4	0.232901	4.76586	0.350623
ALYREF	5.4146e-15	-7.11771	2.47807e-14
AMACR	0.0869824	-5.57245	0.145374
AMBN	0.578173	3.34766	0.72813
AMBP	0.963286	-0.291931	0.985428
AMBRA1	0.513321	-3.21694	0.665401
AMD1	0.269822	2.80002	0.397242
AMDHD1	0.42792	-4.26367	0.582976
AMDHD2	0.00073994	-7.61391	0.00157608
AMELY	0.742031	2.15206	0.860969
AMER1	0.544482	2.95789	0.696396
AMER2	0.000969358	5.63452	0.0020489
AMER3	2.29379e-22	-7.45957	1.98551e-21
AMFR	4.46724e-09	-8.83345	1.41848e-08
AMH	0.955009	0.644801	0.985262
AMHR2	7.94007e-06	8.36638	2.02323e-05
AMICA1	1.39351e-18	10.3234	8.7964e-18
AMIGO1	0.00270042	-5.45809	0.00543902
AMIGO2	3.37229e-08	-9.24307	1.02031e-07
AMMECR1	0.934405	-0.440351	0.984877
AMMECR1L	1.1287e-09	7.16278	3.70212e-09
AMN	0.0874036	5.43149	0.14602
AMN1	5.24253e-16	-7.35629	2.83178e-15
AMOT	1.56693e-10	7.49045	5.45797e-10
AMOTL1	0.401893	2.99182	0.553707
AMOTL2	0.0547073	5.36087	0.0951209
AMPD1	0.000362663	8.43722	0.00079535
AMPD2	7.67142e-06	6.45846	1.9646e-05
AMPH	4.89706e-30	-7.70239	9.00653e-29
AMT	0.659015	1.92239	0.7979
AMY2A	1.85559e-12	-10.001	7.14112e-12
AMY2B	4.40303e-14	-10.7095	1.84991e-13
AMZ1	0.887493	-0.714136	0.961817
AMZ2	3.34296e-05	-8.17504	7.77035e-05
AMZ2P1	1.0491e-14	-7.03717	4.68404e-14
ANAPC1	0.841137	1.14837	0.927546
ANAPC10	0.0238395	-5.43011	0.0435731
ANAPC11	4.89699e-05	-8.11656	0.000112765
ANAPC13	1.00966e-18	-6.80342	6.42653e-18
ANAPC15	1.04742e-19	-6.99878	7.09681e-19
ANAPC16	1.78365e-05	5.92041	4.32221e-05
ANAPC2	0.745473	2.96	0.860969
ANAPC4	0.354886	5.47154	0.500389
ANAPC5	0.385905	-2.29281	0.536609
ANAPC7	4.48992e-40	-7.81252	8.4804e-38
ANG	6.85507e-13	8.62704	2.68673e-12
ANGEL1	5.83626e-07	-7.65139	1.58494e-06
ANGEL2	0.87496	0.533647	0.952473
ANGPT1	4.35481e-36	7.67178	2.62381e-34
ANGPT2	1.35754e-24	7.72026	1.36648e-23
ANGPT4	6.84405e-06	6.48656	1.757e-05
ANGPTL1	2.63611e-09	8.9086	8.42932e-09
ANGPTL2	5.15455e-08	-9.65465	1.53389e-07
ANGPTL3	0.575513	-2.84351	0.725759
ANGPTL4	0.54323	2.15395	0.695431
ANGPTL5	0.950544	0.705135	0.984877
ANGPTL6	0.00199723	-9.13333	0.00408386
ANGPTL7	0.944599	0.393498	0.984877
ANHX	9.27832e-06	6.39872	2.33172e-05
ANK1	0.350126	2.45113	0.495006
ANK2	0.00193313	-6.18473	0.00399555
ANK3	2.60392e-05	-6.3507	6.10145e-05
ANKAR	0.244759	3.32748	0.365563
ANKDD1A	0.00440291	5.39571	0.00873825
ANKFN1	0.235762	4.69543	0.35417
ANKFY1	0.0145715	6.45896	0.0274128
ANKH	1.532e-05	-6.87639	3.74914e-05
ANKHD1	0.490988	3.23499	0.642896
ANKHD1-EIF4EBP3	0.0105652	-8.69373	0.0200701
ANKIB1	0.0164294	5.63612	0.0307309
ANKLE1	0.598932	2.50059	0.744734
ANKLE2	6.54298e-19	-6.83515	4.21731e-18
ANKMY1	1.50592e-09	-9.80773	4.91545e-09
ANKMY2	0.00248663	-5.89187	0.00505321
ANKRA2	0.714831	-2.48601	0.842017
ANKRD10	0.16563	3.75185	0.261185
ANKRD10-IT1	8.07805e-19	6.81761	5.175e-18
ANKRD11	0.0317623	4.82884	0.0569685
ANKRD12	6.34209e-12	6.98633	2.37176e-11
ANKRD13A	3.86761e-30	7.71584	7.41328e-29
ANKRD13B	0.856375	0.807741	0.939358
ANKRD13C	2.18699e-31	-7.87562	4.81195e-30
ANKRD13D	1.17357e-08	6.86158	3.65599e-08
ANKRD16	0.0310625	-4.91547	0.0557686
ANKRD17	0.162627	-4.44716	0.256859
ANKRD18A	1.82256e-08	-7.92543	5.61532e-08
ANKRD18B	3.80417e-08	6.48005	1.13928e-07
ANKRD19P	0.237887	-3.96642	0.356788
ANKRD2	0.402819	-4.31313	0.554668
ANKRD20A12P	2.45312e-05	6.10778	5.75935e-05
ANKRD22	1.42227e-11	8.54263	5.23387e-11
ANKRD23	3.19726e-15	8.56489	1.4802e-14
ANKRD24	0.0327622	-5.11227	0.0586385
ANKRD26	2.3592e-19	-7.9637	1.57249e-18
ANKRD26P3	2.45312e-05	6.10778	5.75935e-05
ANKRD27	0.339764	5.54313	0.482466
ANKRD28	0.591393	-1.30229	0.738088
ANKRD29	7.01078e-16	-7.45781	3.74968e-15
ANKRD30A	2.64724e-05	8.72379	6.19521e-05
ANKRD30B	1.87124e-20	-10.7345	1.35235e-19
ANKRD32	6.60656e-21	-8.676	4.90531e-20
ANKRD33B	0.556015	-2.67561	0.707754
ANKRD34A	6.09338e-23	-7.55619	5.46001e-22
ANKRD34C	6.99835e-13	-7.28409	2.74161e-12
ANKRD35	0.201524	4.07447	0.310023
ANKRD36	0.0179071	4.86784	0.0333501
ANKRD36B	0.135067	4.0111	0.217333
ANKRD36BP2	1.09662e-23	-7.20791	1.03215e-22
ANKRD36C	1.46693e-13	-7.49782	5.94624e-13
ANKRD37	0.73664	1.53639	0.860702
ANKRD39	7.55789e-26	-7.65452	8.50389e-25
ANKRD40	0.00549226	6.03421	0.0108058
ANKRD42	1.15189e-11	-8.77863	4.25565e-11
ANKRD44	9.84366e-26	8.15541	1.09802e-24
ANKRD45	0.000615031	-5.0365	0.00131736
ANKRD46	6.16072e-28	-8.39574	8.75416e-27
ANKRD47	7.15807e-16	11.4297	3.74968e-15
ANKRD49	0.193178	4.40384	0.298852
ANKRD50	0.00640519	-5.83829	0.0125185
ANKRD52	0.550326	-2.59295	0.701895
ANKRD53	0.287205	3.77585	0.418327
ANKRD54	0.0528741	-6.28795	0.0921337
ANKRD55	9.0833e-08	7.80652	2.62851e-07
ANKRD57	1.01747e-15	11.3696	4.96765e-15
ANKRD6	1.32844e-32	-7.63607	3.46757e-31
ANKRD65	1.12285e-05	6.34379	2.8017e-05
ANKRD7	0.483196	-3.73292	0.635417
ANKRD9	0.256543	3.13175	0.380592
ANKS1A	0.146286	5.89562	0.233708
ANKS1B	0.195642	-3.58974	0.30211
ANKS3	0.456776	3.99287	0.611289
ANKS4B	0.739298	-3.01598	0.860969
ANKS6	0.00464433	5.70441	0.00920651
ANKZF1	0.00111247	6.22775	0.00234285
ANLN	2.3791e-25	8.14007	2.53922e-24
ANO10	0.71079	-1.567	0.839259
ANO3	9.40132e-18	-7.12438	5.59024e-17
ANO4	0.571848	-1.70928	0.722806
ANO5	1.31604e-12	-7.20987	5.11268e-12
ANO6	5.40882e-29	7.54919	8.5213e-28
ANO8	0.00947093	4.85928	0.0181019
ANP32A	0.458317	2.53682	0.612864
ANP32B	3.57367e-07	6.57003	9.81711e-07
ANP32C	0.794843	-2.22646	0.894511
ANP32E	0.44602	2.06649	0.60101
ANPEP	0.207324	5.212	0.317261
ANTXR1	1.41888e-10	6.78932	4.96488e-10
ANTXR2	7.84121e-07	6.51083	2.1171e-06
ANXA1	0.573639	1.90256	0.724651
ANXA10	2.45312e-05	6.10778	5.75935e-05
ANXA11	0.512809	-1.99386	0.664909
ANXA13	0.00129704	9.22092	0.00271218
ANXA2	0.26145	3.50518	0.386745
ANXA2P1	0.892876	-0.783221	0.965659
ANXA2P2	1.90126e-21	7.65443	1.46943e-20
ANXA2P3	0.948065	0.377122	0.984877
ANXA2R	7.47182e-10	8.76756	2.4681e-09
ANXA3	0.000577094	9.36549	0.00124021
ANXA4	0.57712	-1.88626	0.727459
ANXA5	0.00392747	6.29486	0.00781496
ANXA6	1.57129e-42	-7.69762	5.86966e-40
ANXA7	1.15168e-18	-7.64732	7.29453e-18
ANXA9	0.548192	1.97685	0.700343
AOAH	0.369949	5.08799	0.518151
AOC2	2.20224e-09	8.87851	7.1178e-09
AOC3	4.14748e-10	8.57598	1.40139e-09
AOF2	1.27317e-15	11.3312	6.01347e-15
AOX1	0.207324	5.212	0.317261
AOX2P	7.69961e-11	6.63228	2.71229e-10
AP1AR	0.697533	-1.2424	0.829011
AP1B1	0.702836	3.33614	0.833422
AP1G1	0.725728	-1.4356	0.849842
AP1G2	0.969585	-0.234925	0.985428
AP1M1	1.03085e-31	-7.18346	2.40009e-30
AP1S1	7.53965e-06	-6.34713	1.93292e-05
AP1S2	0.751615	-0.751354	0.866191
AP1S3	1.73082e-09	-7.06436	5.62224e-09
AP2A1	0.109572	-3.58505	0.179629
AP2A2	6.21408e-34	-7.44155	2.34212e-32
AP2B1	0.332705	-2.881	0.474085
AP2M1	0.00011491	-6.23112	0.00026054
AP2S1	3.32643e-40	-7.81519	6.5785e-38
AP3B1	0.86154	0.686206	0.943669
AP3B2	4.14667e-36	-7.67935	2.544e-34
AP3D1	0.00294419	-5.72436	0.00591088
AP3M1	0.9521	-0.275128	0.985262
AP3M2	1.24282e-33	-7.75227	3.83335e-32
AP3S1	0.024358	-5.44687	0.044487
AP4B1	4.56155e-29	-7.57296	7.21351e-28
AP4E1	0.177539	5.38725	0.277466
AP4M1	3.62895e-07	-8.82958	9.95148e-07
AP4S1	2.10281e-45	-7.94591	3.21348e-42
AP5B1	0.963528	0.29527	0.985428
AP5M1	0.164203	-2.9846	0.259154
AP5S1	0.289606	-3.39793	0.421386
APAF1	6.16033e-07	8.7935	1.6724e-06
APBA1	0.0690072	-5.13654	0.117577
APBA2	1.56141e-32	-7.62898	4.03804e-31
APBA3	2.18953e-05	6.38178	5.252e-05
APBB1	2.13759e-27	-7.43219	2.85863e-26
APBB1IP	5.46517e-15	8.80338	2.49917e-14
APBB2	0.905715	-0.42762	0.974522
APC	0.939743	-0.203938	0.984877
APC2	0.532912	-3.23533	0.685441
APCDD1	2.40269e-06	8.50268	6.3316e-06
APCDD1L	0.970597	-0.235817	0.985428
APCDD1L-AS1	0.624252	2.15257	0.766857
APEH	1.06806e-32	-7.64796	2.85439e-31
APEX1	8.09076e-24	-7.25536	7.67527e-23
APEX2	0.425839	3.22885	0.580517
APH1A	0.249922	3.3637	0.372215
APH1B	0.366407	3.36908	0.514478
API5	0.299363	-2.78653	0.433519
APIP	0.655877	1.56892	0.795017
APLF	0.582641	2.53737	0.731401
APLN	3.03082e-11	8.51583	1.09073e-10
APLNR	2.92079e-20	7.08497	2.04067e-19
APLP1	9.27832e-06	-6.39872	2.33172e-05
APLP2	6.6025e-29	-7.17007	1.03341e-27
APMAP	1.13827e-22	-7.05092	1.00232e-21
APOA1	0.275815	4.22432	0.404507
APOA1BP	1.78525e-13	-8.03339	7.21742e-13
APOA2	0.745473	2.96	0.860969
APOA5	0.927308	0.510358	0.984877
APOBEC1	2.45312e-05	6.10778	5.75935e-05
APOBEC2	6.84405e-06	6.48656	1.757e-05
APOBEC3C	0.0205911	5.68611	0.0380537
APOBEC3D	0.913525	-0.750436	0.979136
APOBEC3F	0.342776	5.57143	0.48584
APOBEC3G	0.02566	5.96604	0.046662
APOBEC4	0.920533	0.566859	0.983611
APOC1	1.23056e-34	8.27761	5.08248e-33
APOC2	0.871043	-0.927559	0.94913
APOC4	0.950544	0.705135	0.984877
APOD	1.94545e-20	9.32871	1.39637e-19
APOE	0.474086	2.65427	0.627672
APOF	0.580634	-2.30886	0.729754
APOL1	0.372803	5.34775	0.521227
APOL2	5.20914e-08	-7.95182	1.54983e-07
APOL3	7.72374e-06	9.87551	1.9714e-05
APOL4	0.000577094	-9.36549	0.00124021
APOL6	0.0032085	5.36248	0.00642082
APOLD1	0.123419	5.04683	0.19993
APOM	0.852785	1.19976	0.93612
APOO	9.77364e-34	-7.99537	3.58723e-32
APOOL	0.0174512	-6.38944	0.0325479
APOPT1	0.00360784	5.18323	0.0071977
APP	0.354236	-2.88963	0.499723
APPBP1	1.01747e-15	-11.3696	4.96765e-15
APPBP2	0.256074	-4.49011	0.380098
APPL1	0.406424	3.15435	0.559157
APPL2	0.147794	5.86577	0.235869
APRT	0.659788	-1.84311	0.798663
APTR	0.301097	-3.24594	0.43558
APTX	0.401535	-3.22827	0.553341
AQP1	6.28204e-15	7.08726	2.84869e-14
AQP11	6.84562e-32	-7.93699	1.66534e-30
AQP12A	0.955009	0.644801	0.985262
AQP2	3.14185e-08	-6.51649	9.52472e-08
AQP3	0.232795	4.58133	0.350496
AQP4	0.0602402	4.04642	0.103903
AQP4-AS1	3.71168e-08	7.86779	1.11417e-07
AQP5	0.318906	-4.89202	0.456433
AQP6	0.0540962	5.68281	0.0941266
AQP7P1	7.94628e-22	11.1089	6.28894e-21
AQP9	0.00199723	9.13333	0.00408386
AQR	0.290609	-3.13033	0.422626
AR	0.00123714	6.3953	0.00259597
ARAF	0.047547	5.95209	0.0834567
ARAP1	5.20514e-25	7.40953	5.42457e-24
ARAP1-AS2	3.5156e-07	7.82074	9.66116e-07
ARAP3	2.84608e-07	7.36061	7.90655e-07
ARC	0.447099	-2.70512	0.602223
ARCN1	0.620512	-2.11328	0.763528
AREG	0.811224	2.07994	0.907045
AREL1	0.000105859	-6.05369	0.000240603
ARF1	0.794031	0.77911	0.893956
ARF3	0.000116784	-6.22472	0.000264753
ARF4	2.51911e-24	-7.65242	2.48074e-23
ARF5	3.70314e-35	-7.92573	1.81486e-33
ARFGAP1	0.46022	-3.56878	0.614611
ARFGAP2	1.00311e-20	-6.72921	7.35057e-20
ARFGAP3	0.963286	0.291931	0.985428
ARFGEF1	0.0520117	-5.40454	0.0906873
ARFGEF2	0.323844	-3.57199	0.462596
ARFIP1	0.540101	2.07003	0.692585
ARFIP2	2.31576e-30	-8.73731	4.57438e-29
ARFRP1	2.66633e-12	-8.62493	1.01451e-11
ARG1	0.744807	1.39759	0.860969
ARG2	5.66945e-13	-6.57404	2.22984e-12
ARGLU1	0.385905	-2.29281	0.536609
ARHGAP1	0.00368112	6.53009	0.00733779
ARHGAP10	0.617264	3.58138	0.759995
ARHGAP11A	0.865261	1.35461	0.94479
ARHGAP12	0.262771	2.99603	0.388221
ARHGAP15	4.40303e-14	10.7095	1.84991e-13
ARHGAP17	0.0429723	5.71022	0.0759185
ARHGAP18	0.0247976	5.64494	0.0452308
ARHGAP19	0.0506413	4.78368	0.0884539
ARHGAP20	0.000594761	-6.57757	0.00127508
ARHGAP21	0.00074665	6.3751	0.00159017
ARHGAP22	9.49927e-07	7.77159	2.55207e-06
ARHGAP23	0.282933	3.43137	0.413179
ARHGAP24	0.69142	1.30959	0.824486
ARHGAP25	0.00199723	9.13333	0.00408386
ARHGAP26	0.675625	-1.03187	0.811522
ARHGAP27	0.0260846	5.13924	0.0473787
ARHGAP28	0.559388	-2.94672	0.711402
ARHGAP29	0.123419	5.04683	0.19993
ARHGAP30	0.000780161	7.09311	0.0016586
ARHGAP31	4.33175e-23	7.58036	3.92967e-22
ARHGAP32	3.30905e-20	-7.07725	2.29951e-19
ARHGAP33	0.870123	-0.502346	0.94862
ARHGAP35	0.234921	4.14339	0.353096
ARHGAP42	0.00113287	5.95592	0.00238371
ARHGAP44	7.23009e-17	-7.56553	4.10185e-16
ARHGAP5	0.0027816	5.30615	0.00559382
ARHGAP5-AS1	6.35872e-05	-5.81412	0.000146005
ARHGAP6	0.745473	2.96	0.860969
ARHGAP9	0.00052658	6.03366	0.00114869
ARHGDIA	0.000171606	-6.1075	0.00038437
ARHGDIB	3.75777e-17	8.10138	2.16181e-16
ARHGDIG	7.12661e-33	-7.6692	1.92602e-31
ARHGEF1	1.1727e-16	7.83709	6.52966e-16
ARHGEF10	9.50142e-05	5.74245	0.000216421
ARHGEF10L	3.86761e-30	7.71584	7.41328e-29
ARHGEF11	0.535503	-1.73771	0.687843
ARHGEF12	0.661987	-1.31599	0.799023
ARHGEF15	0.156201	3.78028	0.248016
ARHGEF16	1.01747e-15	11.3696	4.96765e-15
ARHGEF18	0.0475684	6.51583	0.0834595
ARHGEF2	0.25815	3.10021	0.382639
ARHGEF25	1.32613e-12	-7.21616	5.15072e-12
ARHGEF26	2.08066e-18	7.25397	1.29445e-17
ARHGEF26-AS1	1.74123e-16	7.4681	9.61564e-16
ARHGEF28	0.0947604	-4.69366	0.157279
ARHGEF3	0.210665	-5.0212	0.321758
ARHGEF37	0.453296	3.65281	0.608279
ARHGEF39	2.45312e-05	6.10778	5.75935e-05
ARHGEF40	2.6463e-29	7.21884	4.38701e-28
ARHGEF5	0.112175	5.2496	0.183484
ARHGEF6	6.2715e-38	8.66113	6.35084e-36
ARHGEF7	0.424972	-2.04394	0.579617
ARHGEF9	1.24282e-33	-7.75227	3.83335e-32
ARID1A	0.0690042	4.1861	0.117577
ARID1B	0.736125	1.15867	0.860339
ARID2	2.85966e-36	7.38562	1.814e-34
ARID3A	1.08785e-16	8.56253	6.09762e-16
ARID3B	1.24905e-07	9.17461	3.57023e-07
ARID4A	0.478386	3.83391	0.631363
ARID4B	0.00663796	5.52678	0.0129403
ARID5A	0.207324	5.212	0.317261
ARID5B	0.535501	-2.20585	0.687843
ARIH1	0.00169163	-5.88928	0.00351283
ARIH2	0.0374097	-4.83558	0.0664895
ARIH2OS	1.42725e-08	-6.68396	4.43723e-08
ARL1	8.56464e-32	-7.92547	2.00517e-30
ARL10	0.0289962	-5.43844	0.0522653
ARL11	0.00256693	9.07848	0.00517511
ARL13B	2.96973e-14	8.70672	1.298e-13
ARL14	0.000362663	8.43722	0.00079535
ARL15	2.52451e-15	-8.56719	1.17619e-14
ARL16	1.34164e-22	-7.49832	1.17586e-21
ARL2	0.487261	-3.40411	0.639062
ARL2BP	0.755172	-2.871	0.868115
ARL3	5.17696e-28	-7.90612	7.44438e-27
ARL4A	0.946961	0.665183	0.984877
ARL4C	1.87976e-37	-8.18797	1.63724e-35
ARL4D	8.87993e-26	-8.15382	9.91838e-25
ARL5B	0.493234	3.61138	0.644979
ARL6	6.22869e-30	-8.1331	1.12464e-28
ARL6IP1	8.92201e-20	-7.93895	6.05976e-19
ARL6IP4	0.673593	-1.31808	0.80966
ARL6IP5	2.2033e-17	-7.0452	1.28157e-16
ARL6IP6	4.77589e-40	8.0863	8.82227e-38
ARL8A	0.921492	-0.724809	0.984239
ARL8B	0.00144646	-5.32123	0.00301863
ARL9	1.61302e-18	-8.70297	1.01326e-17
ARMC1	0.575513	2.84351	0.725759
ARMC10	2.28776e-27	-7.88459	3.02813e-26
ARMC12	7.26341e-06	6.49252	1.86267e-05
ARMC3	4.05442e-18	9.01444	2.46313e-17
ARMC4	0.739298	-3.01598	0.860969
ARMC5	0.483196	3.73292	0.635417
ARMC6	0.204763	-4.88598	0.314431
ARMC8	0.165887	2.96066	0.261518
ARMC9	0.100849	-3.68113	0.166415
ARMCX1	8.26719e-18	-8.66197	4.92632e-17
ARMCX2	0.0018753	-6.04353	0.00388279
ARMCX3	0.387442	-4.51171	0.538212
ARMCX4	1.70635e-05	-6.5033	4.16915e-05
ARMCX5	1.98644e-32	-7.61764	5.09803e-31
ARMCX6	2.07843e-14	8.14461	9.17742e-14
ARMT1	0.928292	0.440839	0.984877
ARNT	0.000117353	6.98897	0.000266006
ARNT2	0.706832	-1.48737	0.836432
ARNTL	7.79208e-09	-6.78717	2.44329e-08
ARNTL2	6.11354e-26	-8.67877	6.92978e-25
ARPC1A	1.86231e-25	-7.49397	2.0158e-24
ARPC1B	0.00199723	9.13333	0.00408386
ARPC2	0.498729	-2.04878	0.650752
ARPC3	1.08785e-16	-8.56253	6.09762e-16
ARPC4	2.84954e-27	-6.96294	3.70748e-26
ARPC5	0.534156	-2.23359	0.686584
ARPC5L	1.40077e-35	-7.61873	7.62035e-34
ARPIN	0.393383	-3.10863	0.544722
ARPP-19	1.01747e-15	-11.3696	4.96765e-15
ARPP-21	1.01747e-15	-11.3696	4.96765e-15
ARPP19	2.39108e-23	-7.15455	2.20121e-22
ARPP21	2.28082e-30	-7.35117	4.51066e-29
ARRB1	0.414635	2.38299	0.567961
ARRB2	0.598932	2.50059	0.744734
ARRDC1	0.602205	2.17436	0.74742
ARRDC2	3.60974e-28	7.91004	5.27649e-27
ARRDC3	0.994608	-0.0350696	0.996756
ARRDC4	0.00636094	6.06553	0.0124363
ARSA	0.811224	2.07994	0.907045
ARSB	0.398754	-4.66846	0.550287
ARSD	2.67145e-20	7.48013	1.87895e-19
ARSE	0.581441	4.06494	0.730059
ARSG	0.046325	-4.93142	0.0814649
ARSK	0.67288	1.40273	0.809056
ART1	0.386988	3.44957	0.537847
ART3	0.0200917	-8.45904	0.0371839
ART4	0.418037	-3.14452	0.571908
ART5	0.822739	2.21016	0.914093
ARV1	4.89706e-30	-7.70239	9.00653e-29
ARVCF	0.00256693	9.07848	0.00517511
ARX	0.663903	-2.15942	0.800762
AS3MT	0.000257281	-5.34472	0.00056959
ASAH1	0.82992	0.508051	0.920369
ASAH2	4.40303e-14	-10.7095	1.84991e-13
ASAH2B	8.17983e-27	-7.25825	9.94237e-26
ASAH3L	0.950544	0.705135	0.984877
ASAM	7.94628e-22	11.1089	6.28894e-21
ASAP1	0.519096	-1.53899	0.671128
ASAP1-IT1	1.51831e-05	6.25201	3.71674e-05
ASAP3	0.101868	4.44112	0.167801
ASB1	0.312556	-3.1639	0.448338
ASB10	1.75958e-05	8.27171	4.26819e-05
ASB12	1.51831e-05	6.25201	3.71674e-05
ASB13	1.42473e-13	-8.02061	5.77658e-13
ASB14	0.627799	2.36493	0.769416
ASB16	1.30071e-05	8.30813	3.22396e-05
ASB17	0.963286	-0.291931	0.985428
ASB2	4.65819e-24	-8.55962	4.52364e-23
ASB4	0.416688	3.06104	0.570401
ASB6	0.0583976	-4.52497	0.101005
ASB7	0.57523	1.96986	0.725759
ASB8	2.2169e-22	-7.57602	1.92292e-21
ASB9	0.714831	2.48601	0.842017
ASCC1	0.208466	-3.52541	0.31875
ASCC2	0.724053	-1.61339	0.848058
ASCC3	0.406713	4.64857	0.559219
ASCIZ	4.53235e-22	11.1747	3.80374e-21
ASCL1	0.000105279	6.55226	0.000239317
ASCL2	0.969585	-0.234925	0.985428
ASCL3	2.45312e-05	6.10778	5.75935e-05
ASCL5	0.519461	-2.89007	0.671393
ASF1A	0.430631	2.31042	0.586146
ASGR1	1.30071e-05	-8.30813	3.22396e-05
ASGR2	0.302103	-5.7838	0.43666
ASH1L	0.965302	-0.155518	0.985428
ASH2L	0.00794155	-5.73139	0.0153304
ASIC1	0.529768	-3.03701	0.68225
ASIC2	0.00683711	-5.21679	0.0132931
ASL	4.39451e-18	-7.55796	2.66396e-17
ASMT	0.000577094	-9.36549	0.00124021
ASMTL	4.56804e-29	-7.34033	7.21698e-28
ASMTL-AS1	6.84405e-06	6.48656	1.757e-05
ASNA1	4.78961e-27	-7.72507	6.0719e-26
ASNS	4.56155e-29	-7.57296	7.21351e-28
ASNSD1	1.93485e-11	-8.40095	7.06139e-11
ASPA	0.848214	0.799154	0.932597
ASPDH	0.283228	-3.42267	0.413538
ASPG	1.83071e-05	6.19671	4.39882e-05
ASPH	0.0238111	5.05586	0.0435259
ASPHD1	0.0147037	-6.12532	0.0276538
ASPHD2	0.066747	-3.85582	0.114026
ASPN	0.397783	4.93017	0.549399
ASPRV1	2.31308e-10	7.42921	7.97434e-10
ASPSCR1	0.969585	-0.234925	0.985428
ASRGL1	0.206895	4.04458	0.316923
ASS1	2.59834e-21	-7.27672	1.98627e-20
ASTE1	0.869493	-1.50514	0.948117
ASTN1	0.0153947	-5.94072	0.0289177
ASTN2	0.94568	-0.251371	0.984877
ASUN	0.88699	1.02034	0.961459
ASXL1	0.114347	4.49101	0.186691
ASXL2	2.57876e-06	6.45346	6.77009e-06
ASXL3	0.0893577	-4.70775	0.149062
ASZ1	0.431452	-4.22402	0.586345
ATAD1	8.56464e-32	-7.92547	2.00517e-30
ATAD2	0.00605068	5.90823	0.0118536
ATAD2B	0.0055027	6.16931	0.0108238
ATAD3A	0.942422	-0.380941	0.984877
ATAD3B	0.243365	4.2091	0.363835
ATAD3C	5.82442e-15	9.6062	2.65911e-14
ATAD4	1.01747e-15	-11.3696	4.96765e-15
ATAT1	5.61557e-22	-7.38712	4.6699e-21
ATCAY	2.79904e-44	-7.8518	1.9605e-41
ATE1	0.604966	-1.87129	0.750349
ATF1	1.73218e-26	7.80661	2.0448e-25
ATF2	0.051916	-5.72239	0.0905392
ATF3	5.21812e-09	8.43011	1.65036e-08
ATF4	0.890563	0.478914	0.964026
ATF5	0.486516	-2.50281	0.638739
ATF6	0.127799	-4.75579	0.206467
ATF6B	0.00704129	5.23421	0.0136726
ATF7	0.13275	3.75943	0.213911
ATF7IP	0.00166515	5.79689	0.00346039
ATF7IP2	0.00011491	-6.23112	0.00026054
ATG10	0.0322342	-5.38834	0.0577611
ATG101	7.69961e-11	-6.63228	2.71229e-10
ATG12	0.862615	-0.853928	0.944662
ATG13	0.0370687	-4.41462	0.0659043
ATG14	0.544469	-3.03643	0.696396
ATG16L1	7.63756e-20	-7.77696	5.20419e-19
ATG16L2	2.73834e-31	7.86244	5.84898e-30
ATG2A	0.992669	-0.0561197	0.996756
ATG2B	1.1727e-16	-7.83709	6.52966e-16
ATG3	0.0269879	-5.49244	0.0488906
ATG4A	0.0128857	6.93102	0.024338
ATG4B	0.656651	1.97164	0.795798
ATG4D	0.583147	3.02043	0.731927
ATG5	7.63756e-20	-7.77696	5.20419e-19
ATG7	4.6377e-34	-7.89848	1.78398e-32
ATG9A	6.22602e-22	-7.83544	5.0658e-21
ATG9B	0.0034866	-6.16752	0.00696409
ATHL1	0.0114626	6.94953	0.0217185
ATIC	0.390322	-3.40992	0.541363
ATL1	2.56216e-28	-7.46201	3.82504e-27
ATL2	1.30566e-14	-7.00613	5.7987e-14
ATL3	0.00877087	5.36376	0.0168232
ATM	0.0021974	5.49856	0.00448498
ATMIN	1.0491e-14	-7.03717	4.68404e-14
ATN1	0.0267391	5.33328	0.0484775
ATOH1	0.00129704	9.22092	0.00271218
ATOH7	2.06158e-35	-7.95376	1.06304e-33
ATOH8	4.49261e-30	7.70762	8.54307e-29
ATOX1	0.290474	-2.67696	0.422467
ATP10A	0.458221	2.75607	0.612784
ATP10B	9.27832e-06	6.39872	2.33172e-05
ATP10D	0.0114895	6.57252	0.021767
ATP11A	0.0313413	4.94102	0.056257
ATP11A-AS1	0.541718	-2.71212	0.6936
ATP11B	0.060343	5.65359	0.104059
ATP11C	1.90133e-06	7.05282	5.03011e-06
ATP12A	0.955009	-0.644801	0.985262
ATP13A1	0.369949	5.08799	0.518151
ATP13A2	0.198404	-3.15662	0.305782
ATP13A3	0.0602923	5.53785	0.103982
ATP13A4	0.587911	2.24947	0.7356
ATP13A5	3.60065e-14	7.35889	1.56279e-13
ATP1A1	4.89706e-30	-7.70239	9.00653e-29
ATP1A2	0.641384	1.49517	0.781564
ATP1A3	0.660281	-1.79991	0.798766
ATP1A4	0.620922	-1.99865	0.763772
ATP1B1	0.1678	-3.87702	0.264062
ATP1B2	9.94061e-09	7.96903	3.10309e-08
ATP1B3	0.907521	0.401801	0.975348
ATP1B4	0.156759	-5.83699	0.248785
ATP2A1	0.0622475	6.30435	0.106948
ATP2A2	0.0175201	-4.93595	0.032651
ATP2A3	0.184445	-4.762	0.287006
ATP2B1	1.53146e-27	-8.31306	2.0778e-26
ATP2B2	2.35341e-06	-6.42929	6.21732e-06
ATP2B3	3.32643e-40	-7.81519	6.5785e-38
ATP2B4	0.315934	-2.95653	0.452758
ATP2C1	0.276118	-2.9717	0.404845
ATP2C2	0.745473	-2.96	0.860969
ATP4B	0.680582	1.78069	0.815826
ATP5A1	0.0625031	-4.24129	0.107321
ATP5B	0.00272474	-5.72568	0.00548341
ATP5C1	0.0649994	-4.22328	0.111289
ATP5D	0.107043	-3.63052	0.175722
ATP5E	0.866807	-0.825985	0.946095
ATP5F1	1.212e-32	-7.63397	3.17842e-31
ATP5F1A	3.5156e-07	-7.82074	9.66116e-07
ATP5F1B	3.5156e-07	-7.82074	9.66116e-07
ATP5F1C	0.000157182	-7.40405	0.000353038
ATP5G1	4.56155e-29	-7.57296	7.21351e-28
ATP5G2	0.378148	-3.51936	0.527481
ATP5G3	0.0010585	-5.64857	0.00223087
ATP5H	1.90126e-21	-7.65443	1.46943e-20
ATP5I	0.00129704	-9.22092	0.00271218
ATP5IF1	0.000304079	-7.33402	0.000669228
ATP5J	1.86231e-25	-7.49397	2.0158e-24
ATP5J2	0.000333969	-7.86251	0.00073357
ATP5L	6.03359e-22	-7.67915	4.91636e-21
ATP5MC3	4.76752e-09	-7.04004	1.5124e-08
ATP5MD	0.000137517	-7.41874	0.000310372
ATP5MF	0.000137517	-7.41874	0.000310372
ATP5MG	0.000157182	-7.40405	0.000353038
ATP5MPL	0.000137517	-7.41874	0.000310372
ATP5O	6.03359e-22	-7.67915	4.91636e-21
ATP5PB	3.5156e-07	-7.82074	9.66116e-07
ATP5PD	3.5156e-07	-7.82074	9.66116e-07
ATP5PF	0.000137517	-7.41874	0.000310372
ATP5S	0.0473547	-4.03112	0.0831627
ATP5SL	2.0599e-12	-7.14034	7.90567e-12
ATP6	2.22974e-10	6.47253	7.69809e-10
ATP6AP1	1.24282e-33	-7.75227	3.83335e-32
ATP6AP1L	7.69961e-11	6.63228	2.71229e-10
ATP6AP2	1.66497e-29	-8.07619	2.86177e-28
ATP6V0A1	0.113373	-3.98294	0.185227
ATP6V0A2	0.766486	1.43103	0.878538
ATP6V0A4	0.960831	-0.195541	0.985428
ATP6V0B	0.023104	-4.8612	0.0423486
ATP6V0C	7.55789e-26	-7.65452	8.50389e-25
ATP6V0D1	0.000149148	-6.13237	0.000336038
ATP6V0D2	0.78466	-2.3155	0.886553
ATP6V0E1	0.0418456	4.17668	0.0740136
ATP6V0E2	1.19122e-32	-8.03275	3.16842e-31
ATP6V0E2-AS1	5.52879e-07	-7.19358	1.50453e-06
ATP6V1A	1.304e-37	-8.20461	1.19131e-35
ATP6V1B1	0.000178796	-8.43199	0.000399676
ATP6V1B2	0.00491913	-5.16202	0.00972373
ATP6V1C1	0.000312549	-5.56226	0.00068751
ATP6V1C2	0.429447	3.18928	0.584677
ATP6V1D	1.02015e-33	-7.76175	3.64478e-32
ATP6V1E1	0.00389136	-4.87318	0.00774861
ATP6V1E2	0.970354	-0.220773	0.985428
ATP6V1F	2.76824e-06	-8.97806	7.24831e-06
ATP6V1G1	4.01887e-24	-7.64294	3.91182e-23
ATP6V1G2	7.17196e-37	-7.44352	5.08695e-35
ATP6V1G3	0.705345	2.58228	0.83493
ATP6V1H	0.000577607	-6.05424	0.00124021
ATP7A	0.0670687	5.61975	0.114541
ATP7B	0.822739	2.21016	0.914093
ATP8A1	0.456776	-3.99287	0.611289
ATP8A2	0.000577607	-6.05424	0.00124021
ATP8B1	0.25766	3.55391	0.381979
ATP8B2	0.237633	3.51133	0.356598
ATP8B3	0.782143	-2.31121	0.885614
ATP8B4	1.01747e-15	-11.3696	4.96765e-15
ATP8B5P	0.963286	-0.291931	0.985428
ATP9A	0.162044	-3.34992	0.256179
ATP9B	0.436152	-1.92188	0.591029
ATPAF1	5.84965e-23	-7.09824	5.2697e-22
ATPAF2	0.931906	-0.54081	0.984877
ATPBD1C	0.950544	-0.705135	0.984877
ATPIF1	0.0625031	-4.24129	0.107321
ATR	0.0018753	-6.04353	0.00388279
ATRAID	0.733372	-1.57406	0.85748
ATRIP	0.58607	3.99903	0.734609
ATRN	1.21748e-06	-6.87623	3.25268e-06
ATRNL1	1.22103e-31	-7.90683	2.76623e-30
ATRX	0.349678	2.40778	0.494455
ATXN1	0.456776	-3.99287	0.611289
ATXN10	0.0129623	-4.92072	0.0244718
ATXN1L	0.0693688	5.63796	0.118133
ATXN2	0.718734	1.50322	0.845244
ATXN2L	0.770819	2.72453	0.87877
ATXN3	0.650039	1.40144	0.789591
ATXN7	0.903026	0.383622	0.972632
ATXN7L1	0.0705769	5.82491	0.120044
ATXN7L2	0.166455	5.7357	0.26224
ATXN7L3	0.908081	0.530669	0.97548
ATXN7L3B	8.17983e-27	-7.25825	9.94237e-26
ATXN8OS	0.739298	-3.01598	0.860969
AUH	5.96366e-28	-7.89109	8.48849e-27
AUNIP	1.89645e-13	-7.46271	7.64494e-13
AUP1	0.0823455	4.88193	0.13834
AURKA	0.485347	-2.57198	0.637945
AURKAIP1	4.10922e-15	-7.60091	1.89301e-14
AUTS2	3.80417e-08	6.48005	1.13928e-07
AVEN	0.901279	0.519267	0.971061
AVIL	1.22692e-12	7.20817	4.77197e-12
AVL9	8.17983e-27	-7.25825	9.94237e-26
AVP	0.486749	3.835	0.638739
AVPI1	0.471362	-3.54937	0.625333
AVPR1A	0.536542	-1.8989	0.688968
AVPR1B	0.906358	0.667472	0.974522
AVPR2	0.845727	-1.16467	0.931416
AX746627	2.84608e-07	-7.36061	7.90655e-07
AX746823	2.45312e-05	6.10778	5.75935e-05
AX746968	1.83071e-05	6.19671	4.39882e-05
AX747250	2.45312e-05	6.10778	5.75935e-05
AX747507	7.49621e-08	6.34264	2.17862e-07
AX747652	6.13668e-14	7.59991	2.54899e-13
AX748267	2.80373e-11	6.77815	1.0116e-10
AX748339	1.12285e-05	6.34379	2.8017e-05
AXDND1	0.832726	1.40978	0.922082
AXIN1	2.13469e-11	8.01821	7.77892e-11
AXIN2	0.693284	-1.90254	0.826064
AXL	7.44773e-29	8.58962	1.1603e-27
AY940074	2.09411e-13	6.69096	8.41146e-13
AZGP1	6.04166e-16	8.52229	3.24474e-15
AZI2	0.642989	1.27714	0.782668
AZIN1	0.0367503	-4.59638	0.0653589
AZIN2	1.93523e-17	-7.05002	1.12916e-16
AZU1	9.27832e-06	-6.39872	2.33172e-05
B2M	0.295848	2.50694	0.42902
B3GALNT1	1.87976e-37	-8.18797	1.63724e-35
B3GALNT2	0.106273	4.66265	0.174475
B3GALT1	0.898137	1.37029	0.969115
B3GALT2	5.07774e-11	-9.28167	1.80268e-10
B3GALT4	0.00199723	-9.13333	0.00408386
B3GALT6	7.0942e-35	-7.89408	3.12182e-33
B3GALTL	0.00199723	9.13333	0.00408386
B3GAT1	0.424419	-2.69256	0.579051
B3GAT2	0.00556735	5.59605	0.0109459
B3GAT3	0.610664	-2.48207	0.755798
B3GNT1	4.56155e-29	-7.57296	7.21351e-28
B3GNT2	0.0538219	-5.99806	0.0937075
B3GNT4	8.68722e-22	-8.38646	6.85919e-21
B3GNT5	1.07459e-31	7.6045	2.495e-30
B3GNT6	0.955009	0.644801	0.985262
B3GNT7	0.947498	-0.318888	0.984877
B3GNT9	6.39192e-09	6.82687	2.01138e-08
B3GNTL1	0.342063	-3.38663	0.485361
B4GALNT1	0.482208	-2.02953	0.635417
B4GALNT2	0.78466	-2.3155	0.886553
B4GALNT3	0.00256693	9.07848	0.00517511
B4GALNT4	0.629641	2.47267	0.771223
B4GALT1	6.15716e-22	7.98387	5.0122e-21
B4GALT2	0.709412	1.71644	0.838329
B4GALT3	1.44084e-10	-7.50022	5.03753e-10
B4GALT4	0.438692	4.37077	0.592893
B4GALT5	0.00139685	-6.41011	0.00291727
B4GALT6	1.304e-37	-8.20461	1.19131e-35
B4GALT7	0.109858	-4.43736	0.180044
B4GAT1	0.000137517	-7.41874	0.000310372
B9D1	1.72372e-39	-7.80989	2.72982e-37
B9D2	1.30071e-05	-8.30813	3.22396e-05
BAALC	0.00731756	-5.70412	0.0141812
BAALCOS	0.963528	-0.29527	0.985428
BAAT	2.31308e-10	-7.42921	7.97434e-10
BABAM1	6.77139e-25	-7.39293	6.9747e-24
BABAM2	3.5156e-07	-7.82074	9.66116e-07
BACE1	7.17222e-22	-7.88608	5.83003e-21
BACE2	3.34263e-29	7.05879	5.48726e-28
BACH1	8.49606e-20	8.1906	5.78682e-19
BACH2	2.80449e-10	7.39726	9.5684e-10
BAD	0.00526805	-5.94122	0.0103829
BAG1	7.81134e-08	-7.79576	2.26277e-07
BAG2	0.776355	-1.55099	0.883225
BAG3	1.40765e-27	8.11525	1.91755e-26
BAG4	6.68836e-27	-8.27301	8.41552e-26
BAG5	0.717568	-1.18239	0.84405
BAG6	7.06531e-10	-6.29792	2.33703e-09
BAHCC1	0.446895	2.99632	0.602092
BAHD1	0.469867	-2.63938	0.624188
BAI1	0.599055	-1.8616	0.74483
BAI2	2.83844e-19	-8.07808	1.87777e-18
BAI3	0.00445373	-6.48643	0.00883494
BAIAP2	0.991819	0.0289164	0.996756
BAIAP2-AS1	0.101044	-4.46509	0.166622
BAIAP2-DT	3.5156e-07	-7.82074	9.66116e-07
BAIAP2L1	0.211798	4.04245	0.323284
BAIAP2L2	1.70528e-06	-8.53924	4.52641e-06
BAIAP3	5.03561e-08	-7.84277	1.50193e-07
BAMBI	1.93823e-11	8.13097	7.07219e-11
BANCR	0.560296	-2.48433	0.712174
BANF1	4.89699e-05	-8.11656	0.000112765
BANF2	0.937328	0.449613	0.984877
BANK1	9.68435e-10	8.25693	3.18268e-09
BANP	5.06411e-18	9.64857	3.06215e-17
BAP1	9.20302e-16	-7.29603	4.77625e-15
BARD1	0.00180692	6.06592	0.00374808
BASP1	4.30599e-05	-6.0292	9.9702e-05
BAT1	6.65444e-14	-10.6253	2.74293e-13
BAT3	0.950544	0.705135	0.984877
BATF3	9.83621e-15	-8.16605	4.40337e-14
BAX	0.574317	2.15025	0.725013
BAZ1A	1.06577e-41	7.58126	3.08888e-39
BAZ1B	0.00114824	5.75423	0.00241516
BAZ2A	0.00546468	6.5049	0.0107541
BAZ2B	0.000325722	6.45605	0.000715925
BBIP1	0.820588	0.698861	0.91279
BBOX1	0.0049436	6.15577	0.00976931
BBS1	0.390592	3.38517	0.541603
BBS10	0.1967	4.86861	0.303601
BBS12	0.047829	-5.61013	0.0838728
BBS2	0.742146	1.02415	0.860969
BBS4	0.40745	-2.2378	0.560081
BBS5	0.13437	-4.85972	0.216274
BBS7	0.000188252	-6.00337	0.00041992
BBS9	0.200753	3.03268	0.309006
BBX	0.00234328	5.24535	0.0047723
BC040734	3.71168e-08	-7.86779	1.11417e-07
BC041998	3.71168e-08	7.86779	1.11417e-07
BC045789	2.99886e-08	7.91778	9.10107e-08
BCAM	4.76959e-16	9.01676	2.58552e-15
BCAN	0.46293	2.68813	0.617362
BCAP29	0.000278168	-5.78838	0.000615021
BCAP31	0.18874	-3.80174	0.293173
BCAR1	0.0042202	6.8023	0.00838652
BCAR3	3.19897e-21	8.15553	2.4212e-20
BCAS1	0.530756	2.863	0.683186
BCAS2	0.00015726	-6.07149	0.000353038
BCAS3	6.0788e-18	-7.16013	3.65076e-17
BCAS4	0.0613112	-6.13122	0.105534
BCAT1	1.70635e-05	-6.5033	4.16915e-05
BCAT2	0.0172403	5.21051	0.0321956
BCCIP	0.228564	-3.03965	0.345269
BCDIN3D-AS1	4.81816e-12	-8.06612	1.81031e-11
BCHE	0.911499	-0.56838	0.977999
BCKDHA	0.428728	-3.96035	0.583982
BCKDHB	0.863193	0.65967	0.944768
BCKDK	2.10501e-24	-8.41102	2.08149e-23
BCL10	0.182311	5.15362	0.284105
BCL11A	1.32834e-27	-8.00664	1.81245e-26
BCL11B	0.369949	-5.08799	0.518151
BCL2	6.22869e-30	8.1331	1.12464e-28
BCL2A1	0.0381081	5.42271	0.0676378
BCL2L1	0.281722	3.50607	0.411661
BCL2L10	0.431452	-4.22402	0.586345
BCL2L11	2.57306e-29	8.04965	4.27402e-28
BCL2L13	0.0152792	5.19112	0.0287135
BCL2L14	1.62562e-07	6.18558	4.58194e-07
BCL2L15	0.183224	-5.12345	0.285317
BCL2L2	0.293279	-3.26096	0.425736
BCL3	1.72107e-09	9.57024	5.59814e-09
BCL6	0.0059735	5.11282	0.0117102
BCL6B	0.182826	3.78442	0.284803
BCL7A	0.54066	-1.64803	0.692759
BCL7B	8.02161e-05	-5.73669	0.000183535
BCL7C	2.6019e-20	10.6943	1.83081e-19
BCL9	0.00256693	9.07848	0.00517511
BCL9L	1.13159e-16	6.89283	6.32379e-16
BCLAF1	0.24211	3.88353	0.362185
BCO2	0.446435	3.79492	0.60152
BCOR	0.950334	0.246226	0.984877
BCORL1	0.11001	4.00631	0.180232
BCR	0.0155416	-4.97469	0.0291676
BCS1L	4.09688e-15	-7.59761	1.8894e-14
BDH1	7.98318e-32	-7.92883	1.91164e-30
BDH2	0.0595324	3.95046	0.102798
BDKRB2	0.871043	-0.927559	0.94913
BDNF	0.000108172	-6.23119	0.000245693
BDNF-AS	2.84608e-07	-7.36061	7.90655e-07
BDP1	0.171779	-3.5238	0.269718
BECN1	1.82839e-21	-7.67163	1.41507e-20
BEGAIN	5.13077e-21	-7.80277	3.83496e-20
BEND4	0.541718	-2.71212	0.6936
BEND5	1.76659e-31	-6.8684	3.93851e-30
BEND6	1.85662e-20	-7.13017	1.34351e-19
BEND7	0.0256158	5.248	0.0465929
BEST1	2.75522e-30	7.7312	5.40435e-29
BEST3	0.000246301	7.86103	0.000546504
BEST4	0.00256693	-9.07848	0.00517511
BET1	3.06414e-15	-7.71676	1.41935e-14
BET1L	0.753615	-2.26113	0.867868
BEX1	0.0280379	-4.65959	0.0506248
BEX2	1.44444e-33	-7.74488	4.34366e-32
BEX3	1.4368e-08	-6.99415	4.4628e-08
BEX4	0.00815137	-4.81876	0.0157084
BEX5	2.50172e-39	-8.01592	3.32014e-37
BFAR	0.229168	3.61244	0.345964
BFSP1	3.38874e-33	-8.09882	9.62241e-32
BGLAP	1.27317e-15	11.3312	6.01347e-15
BGLT3	1.51831e-05	6.25201	3.71674e-05
BGN	4.11616e-29	8.78117	6.72426e-28
BHLHB3	0.577729	4.09065	0.727928
BHLHB4	5.645e-22	11.1491	4.6699e-21
BHLHB9	9.75198e-19	-7.91496	6.21656e-18
BHLHE22	0.0284965	-5.12728	0.0514087
BHLHE40	6.67701e-10	-6.30859	2.23409e-09
BHLHE41	7.74439e-07	6.20222	2.0913e-06
BHMT	0.838885	-1.14528	0.925792
BHMT2	9.38959e-05	6.36318	0.000213932
BICD1	0.458153	1.80635	0.612784
BICD2	0.86738	-0.727227	0.94631
BID	0.581261	-1.4643	0.730059
BIK	0.000577094	-9.36549	0.00124021
BIN1	0.452323	-2.17852	0.607312
BIN2	1.22078e-17	8.13023	7.21058e-17
BIN3	0.747232	-1.0652	0.862349
BIN3-IT1	5.69985e-07	7.18379	1.54939e-06
BIRC2	0.078521	5.46024	0.132386
BIRC3	0.215746	4.13326	0.328624
BIRC5	0.636899	1.65392	0.7776
BIRC6	5.96173e-09	-7.23528	1.882e-08
BIVM	0.00522768	-5.86962	0.0103058
BLCAP	2.07923e-19	-8.78314	1.38808e-18
BLID	3.5708e-17	8.97314	2.05918e-16
BLK	0.629641	2.47267	0.771223
BLM	4.32097e-14	8.89882	1.84991e-13
BLMH	0.0273656	-5.52833	0.0495067
BLNK	0.206457	5.02877	0.316424
BLOC1S1	1.32776e-16	-6.89262	7.37839e-16
BLOC1S2	3.83113e-21	-8.34879	2.87122e-20
BLOC1S3	0.197401	-4.31462	0.304431
BLOC1S6	0.000352916	-5.69221	0.000774784
BLVRA	0.021365	-5.57538	0.039324
BLVRB	5.88432e-10	-6.32784	1.97318e-09
BLZF1	0.200244	-4.96742	0.308308
BMF	1.24905e-07	9.17461	3.57023e-07
BMI1	1.0646e-10	6.6094	3.74078e-10
BMP1	0.0257015	5.07177	0.0467274
BMP10	0.99466	0.0405869	0.996756
BMP15	0.901452	0.704787	0.971061
BMP2	2.57055e-06	7.7171	6.7496e-06
BMP2K	0.00678459	5.274	0.0132047
BMP3	1.42899e-09	-9.78203	4.67158e-09
BMP4	0.00129704	9.22092	0.00271218
BMP5	0.795434	-1.12552	0.894689
BMP6	0.968932	0.207371	0.985428
BMP7	5.13737e-07	6.78241	1.40125e-06
BMP8A	0.0248155	-5.50104	0.0452585
BMP8B	0.874854	-0.803725	0.952473
BMPER	9.32625e-18	-8.13553	5.54756e-17
BMPR1A	0.0171782	5.04758	0.0320887
BMPR1B	1.20552e-35	8.36058	7.01206e-34
BMPR2	0.00895799	-5.59142	0.0171645
BMS1	8.90092e-16	-7.31331	4.62518e-15
BMS1P20	0.00149019	-5.40242	0.00310795
BMS1P6	6.21271e-08	6.37927	1.83446e-07
BMX	4.89699e-05	8.11656	0.000112765
BNC1	0.777066	1.17475	0.883501
BNC2	0.303635	2.85921	0.43813
BNIP1	9.71764e-35	-8.36336	4.05344e-33
BNIP2	2.37072e-32	7.99306	6.01082e-31
BNIP3	2.00919e-35	-7.6053	1.05545e-33
BNIP3L	0.816063	1.02636	0.910344
BNIPL	4.40303e-14	10.7095	1.84991e-13
BOC	0.00859637	5.60003	0.0165111
BOD1	6.21271e-08	-6.37927	1.83446e-07
BOD1L1	0.979502	0.080381	0.991953
BOK	2.34648e-18	8.68959	1.45229e-17
BOLA1	5.33408e-12	-7.11665	2.00058e-11
BOLA2	0.963286	-0.291931	0.985428
BOLA3	2.60605e-27	-7.86955	3.4198e-26
BPESC1	0.963286	-0.291931	0.985428
BPGM	0.0584043	-5.19283	0.101006
BPHL	6.38126e-08	-9.21059	1.87271e-07
BPIFA1	1.62562e-07	6.18558	4.58194e-07
BPNT1	2.17374e-13	-7.68894	8.72717e-13
BPTF	0.0233919	4.9544	0.0428436
BPY2	0.914313	0.607067	0.979544
BRAF	8.17983e-27	-7.25825	9.94237e-26
BRAP	0.0538683	-5.29289	0.0937591
BRCA1	3.62359e-18	8.2277	2.21259e-17
BRCA2	0.685194	-1.54105	0.819053
BRCC3	0.165787	-3.48102	0.261384
BRD2	0.0521413	4.75972	0.0908945
BRD3	0.000884939	6.62451	0.00187471
BRD4	0.0981387	3.70615	0.162309
BRD7	0.0470882	4.57349	0.0827292
BRD7P3	0.963286	-0.291931	0.985428
BRD8	2.3575e-17	7.03441	1.36984e-16
BRD9	2.90809e-17	-7.36082	1.68221e-16
BRE	2.25723e-38	-7.91545	2.41682e-36
BRF1	5.24579e-16	-7.35371	2.83178e-15
BRF2	1.75545e-31	-8.0758	3.91887e-30
BRI3	0.0458647	6.33375	0.0807145
BRI3BP	3.83113e-21	-8.34879	2.87122e-20
BRICD5	0.913525	0.750436	0.979136
BRINP1	2.20081e-18	-7.26127	1.36465e-17
BRINP2	1.53066e-22	-7.48825	1.33803e-21
BRIP1	0.181152	-5.15317	0.282639
BRIX1	3.80417e-08	-6.48005	1.13928e-07
BRK1	6.74404e-27	-7.2696	8.44764e-26
BRMS1	7.15807e-16	11.4297	3.74968e-15
BRMS1L	6.84562e-32	-7.93699	1.66534e-30
BROX	2.89885e-08	7.92774	8.8071e-08
BRP44	0.947667	-0.743676	0.984877
BRP44L	0.950544	-0.705135	0.984877
BRPF1	5.93942e-16	9.03213	3.19187e-15
BRPF3	0.723034	-1.30566	0.848058
BRSK1	6.19941e-06	-6.5159	1.60747e-05
BRSK2	0.000554758	-6.71435	0.00120782
BRUNOL5	0.947667	-0.743676	0.984877
BRWD1	0.000141909	-5.93969	0.000320158
BRWD3	2.19975e-10	8.04079	7.60703e-10
BSCL2	0.870817	0.936475	0.94913
BSDC1	0.650405	2.23287	0.789808
BSG	0.824736	1.08937	0.915829
BSN	2.28745e-37	-7.49246	1.92261e-35
BST1	4.40303e-14	10.7095	1.84991e-13
BST2	0.0535382	5.32754	0.0932425
BTAF1	0.48312	-3.87214	0.635417
BTBD1	0.407838	-4.24559	0.560523
BTBD10	0.0018753	-6.04353	0.00388279
BTBD11	0.539778	-2.15228	0.692277
BTBD14A	1.01747e-15	11.3696	4.96765e-15
BTBD16	0.770819	-2.72453	0.87877
BTBD18	2.02818e-12	7.14419	7.79285e-12
BTBD2	0.731518	-1.4118	0.855788
BTBD3	0.438352	-3.88333	0.592893
BTBD6	0.0617796	-5.02188	0.106209
BTBD7	3.66962e-28	7.07953	5.34544e-27
BTBD9	0.322537	-3.03694	0.460924
BTC	0.0507316	-5.55635	0.0885748
BTD	0.0156942	6.27596	0.0294276
BTF3	0.0210061	-5.74992	0.0387227
BTF3L4	3.86761e-30	-7.71584	7.41328e-29
BTG1	0.00304298	6.5156	0.00609901
BTG2	7.05985e-15	8.39494	3.18765e-14
BTG3	1.16234e-05	7.2318	2.89896e-05
BTG4	0.540587	2.31975	0.692732
BTK	1.82107e-06	8.61356	4.82613e-06
BTN2A1	0.0141014	-5.12615	0.0265686
BTN2A3P	2.57055e-06	7.7171	6.7496e-06
BTN3A1	0.0373394	5.914	0.0663715
BTN3A2	1.93076e-21	8.81373	1.49087e-20
BTN3A3	0.477316	-2.61569	0.630617
BTNL8	2.55888e-05	8.21155	5.99677e-05
BTNL9	1.26051e-07	7.75198	3.59566e-07
BTRC	0.0255884	-5.2476	0.0465571
BUB1	0.352861	2.97883	0.49816
BUB3	0.937901	0.201948	0.984877
BUD13	0.924724	0.661304	0.984877
BUD31	2.05476e-10	-7.47513	7.10712e-10
BVES	6.21698e-15	8.97634	2.823e-14
BXDC2	0.947667	-0.743676	0.984877
BYSL	4.61625e-29	-8.71093	7.28631e-28
BZRAP1	1.72595e-20	-9.10897	1.25111e-19
BZW1	0.0211741	-5.571	0.0390068
BZW2	0.000184802	-6.05149	0.000412882
C10orf10	2.06896e-09	8.15181	6.69371e-09
C10orf104	0.947667	0.743676	0.984877
C10orf107	0.955009	-0.644801	0.985262
C10orf11	6.85507e-13	8.62704	2.68673e-12
C10orf12	8.46014e-15	7.05641	3.80763e-14
C10orf128	2.39342e-09	7.00697	7.68254e-09
C10orf137	1.01747e-15	11.3696	4.96765e-15
C10orf25	1.51831e-05	6.25201	3.71674e-05
C10orf26	0.680955	-3.12461	0.815826
C10orf32	0.714831	-2.48601	0.842017
C10orf35	7.03587e-31	-7.80598	1.44942e-29
C10orf38	1.01747e-15	11.3696	4.96765e-15
C10orf53	9.27832e-06	6.39872	2.33172e-05
C10orf54	2.81915e-23	7.57959	2.58537e-22
C10orf55	1.30071e-05	-8.30813	3.22396e-05
C10orf56	0.950544	0.705135	0.984877
C10orf67	2.05476e-10	7.47513	7.10712e-10
C10orf71	0.995511	0.0603349	0.996756
C10orf76	0.653476	2.34417	0.792952
C10orf82	0.401371	-4.59859	0.553218
C10orf85	8.50743e-09	8.14411	2.66313e-08
C10orf88	9.06485e-25	-8.10774	9.22398e-24
C10orf90	4.40303e-14	10.7095	1.84991e-13
C10orf95	6.10062e-16	9.96912	3.27326e-15
C10orf99	5.0374e-09	6.87017	1.59591e-08
C11orf1	1.09504e-13	-6.20726	4.4603e-13
C11orf16	0.927308	0.510358	0.984877
C11orf21	0.653844	1.91831	0.792952
C11orf24	3.3755e-15	-8.2461	1.561e-14
C11orf30	0.982311	0.0920139	0.993062
C11orf31	0.00214263	-5.90962	0.00437426
C11orf41	1.01747e-15	-11.3696	4.96765e-15
C11orf45	5.03561e-08	-7.84277	1.50193e-07
C11orf49	0.00527264	-6.0295	0.0103883
C11orf51	1.01747e-15	-11.3696	4.96765e-15
C11orf52	0.947667	0.743676	0.984877
C11orf53	0.705345	2.58228	0.83493
C11orf54	5.75398e-23	8.34522	5.18908e-22
C11orf55	1.27317e-15	-11.3312	6.01347e-15
C11orf57	0.0651811	-5.05208	0.111578
C11orf58	1.9401e-19	-7.46629	1.29829e-18
C11orf59	1.01747e-15	-11.3696	4.96765e-15
C11orf60	1.27317e-15	-11.3312	6.01347e-15
C11orf63	1.63482e-12	7.66228	6.32771e-12
C11orf65	4.00041e-05	-5.96375	9.26905e-05
C11orf68	0.788667	2.25519	0.889466
C11orf70	0.0862815	5.45035	0.144318
C11orf71	2.55888e-05	-8.21155	5.99677e-05
C11orf72	2.80449e-10	7.39726	9.5684e-10
C11orf73	1.86231e-25	-7.49397	2.0158e-24
C11orf74	2.22732e-09	-8.15478	7.19471e-09
C11orf80	0.281415	-3.08438	0.411427
C11orf83	7.06531e-10	-6.29792	2.33703e-09
C11orf84	0.992669	-0.0561197	0.996756
C11orf86	0.963286	-0.291931	0.985428
C11orf87	0.00593324	-5.59685	0.0116353
C11orf96	1.99644e-10	7.45401	6.93106e-10
C11orf97	7.67142e-06	-6.45846	1.9646e-05
C12orf10	0.000210534	-5.99324	0.000469
C12orf29	0.0419966	-4.59628	0.0742728
C12orf30	0.950544	-0.705135	0.984877
C12orf32	0.950544	-0.705135	0.984877
C12orf34	1.01747e-15	11.3696	4.96765e-15
C12orf4	7.50301e-26	-7.9294	8.45346e-25
C12orf40	6.21271e-08	6.37927	1.83446e-07
C12orf42	0.000577094	-9.36549	0.00124021
C12orf43	6.47598e-35	-8.1314	3.03235e-33
C12orf45	2.58513e-20	-9.29933	1.83081e-19
C12orf48	0.955009	-0.644801	0.985262
C12orf49	0.87448	-0.602597	0.952346
C12orf5	2.17253e-18	-7.89711	1.34811e-17
C12orf51	0.581441	-4.06494	0.730059
C12orf52	0.947667	-0.743676	0.984877
C12orf54	0.755172	-2.871	0.868115
C12orf55	0.865191	-1.56547	0.94479
C12orf56	0.378617	4.06474	0.528091
C12orf57	5.86057e-12	-8.4587	2.19559e-11
C12orf59	0.955009	-0.644801	0.985262
C12orf60	0.942576	0.514668	0.984877
C12orf62	1.27317e-15	-11.3312	6.01347e-15
C12orf65	0.0234057	-5.72834	0.0428595
C12orf66	1.73082e-09	7.06436	5.62224e-09
C12orf73	6.09338e-23	-7.55619	5.46001e-22
C12orf74	0.90634	-0.806527	0.974522
C12orf76	0.20657	-3.13876	0.316512
C12orf77	0.580634	-2.30886	0.729754
C12orf80	7.06531e-10	6.29792	2.33703e-09
C13orf15	0.950544	0.705135	0.984877
C13orf18	0.947667	-0.743676	0.984877
C13orf21	0.680955	3.12461	0.815826
C14orf1	0.0536056	-5.26926	0.0933503
C14orf104	0.950544	-0.705135	0.984877
C14orf105	4.89699e-05	8.11656	0.000112765
C14orf108	0.950544	-0.705135	0.984877
C14orf119	0.268274	-3.45564	0.395205
C14orf121	0.955009	0.644801	0.985262
C14orf122	1.01747e-15	-11.3696	4.96765e-15
C14orf130	0.580537	-4.05043	0.729754
C14orf132	3.09465e-20	-7.09074	2.16035e-19
C14orf135	7.94628e-22	11.1089	6.28894e-21
C14orf142	1.09538e-14	-7.83488	4.88676e-14
C14orf155	0.950544	0.705135	0.984877
C14orf159	0.144361	3.70689	0.231072
C14orf166	2.63073e-12	-6.389	1.00142e-11
C14orf169	0.081039	-5.3144	0.136308
C14orf178	0.000279999	8.37728	0.000618581
C14orf2	0.0094997	-5.45972	0.0181487
C14orf23	0.00199723	-9.13333	0.00408386
C14orf24	1.01747e-15	-11.3696	4.96765e-15
C14orf28	0.810754	-1.15153	0.907045
C14orf37	6.84405e-06	6.48656	1.757e-05
C14orf44	1.01747e-15	-11.3696	4.96765e-15
C14orf45	0.590049	-3.98448	0.736712
C14orf64	2.72251e-14	6.92567	1.19461e-13
C14orf79	3.65757e-18	-7.95397	2.23171e-17
C14orf80	3.76729e-07	-8.82279	1.03292e-06
C14orf93	4.95638e-14	9.70117	2.07153e-13
C15orf15	7.15807e-16	-11.4297	3.74968e-15
C15orf17	1.01747e-15	-11.3696	4.96765e-15
C15orf23	1.01747e-15	-11.3696	4.96765e-15
C15orf26	0.000577094	-9.36549	0.00124021
C15orf27	0.864743	-1.00783	0.94479
C15orf37	1.88436e-18	-9.03901	1.17711e-17
C15orf38	7.94628e-22	11.1089	6.28894e-21
C15orf39	0.0168762	5.93969	0.0315386
C15orf40	0.000676665	-7.66907	0.00144478
C15orf41	0.656223	2.39592	0.795379
C15orf43	6.84405e-06	-6.48656	1.757e-05
C15orf44	0.950544	-0.705135	0.984877
C15orf52	1.52985e-10	8.29714	5.3332e-10
C15orf56	0.000257281	-5.34472	0.00056959
C15orf57	0.0273489	-4.40746	0.0494881
C15orf59	0.942576	-0.514668	0.984877
C15orf61	1.1018e-14	-7.82235	4.90889e-14
C15orf62	2.2573e-12	7.13825	8.63765e-12
C15orf65	0.956856	0.352382	0.985428
C16orf13	1.53862e-31	-7.50216	3.44856e-30
C16orf3	0.755172	-2.871	0.868115
C16orf30	5.645e-22	11.1491	4.6699e-21
C16orf33	1.27317e-15	-11.3312	6.01347e-15
C16orf42	7.15807e-16	-11.4297	3.74968e-15
C16orf45	3.05738e-33	-7.66873	8.72572e-32
C16orf46	0.503149	-1.80474	0.655298
C16orf5	7.15807e-16	11.4297	3.74968e-15
C16orf54	0.590049	-3.98448	0.736712
C16orf57	0.955009	-0.644801	0.985262
C16orf58	0.000924051	-6.33604	0.00195506
C16orf59	0.00199723	-9.13333	0.00408386
C16orf61	1.01747e-15	-11.3696	4.96765e-15
C16orf62	0.477316	-2.61569	0.630617
C16orf7	1.01747e-15	11.3696	4.96765e-15
C16orf70	0.0914043	-5.32641	0.152069
C16orf72	0.811908	1.14606	0.907277
C16orf80	5.7598e-22	-7.69635	4.73922e-21
C16orf87	1.17258e-11	-7.92587	4.33115e-11
C16orf89	0.661678	-1.85884	0.798766
C16orf91	6.77139e-25	-7.39293	6.9747e-24
C16orf93	1.52041e-06	-6.91856	4.03826e-06
C16orf95	2.89885e-08	-7.92774	8.8071e-08
C17orf100	4.98614e-12	-8.05945	1.87217e-11
C17orf102	3.5156e-07	-7.82074	9.66116e-07
C17orf104	0.11997	3.9238	0.19502
C17orf37	0.686036	-3.05869	0.819053
C17orf39	4.53235e-22	-11.1747	3.80374e-21
C17orf45	0.950544	0.705135	0.984877
C17orf49	0.672689	-2.66976	0.80892
C17orf51	4.23263e-06	-6.46514	1.10208e-05
C17orf55	1.27317e-15	11.3312	6.01347e-15
C17orf58	4.34567e-20	-7.49441	3.0025e-19
C17orf59	0.63747	2.42805	0.777757
C17orf62	0.541718	2.71212	0.6936
C17orf67	2.46967e-09	8.47367	7.92124e-09
C17orf70	1.30071e-05	-8.30813	3.22396e-05
C17orf75	0.0585275	-5.29009	0.101198
C17orf78	0.27509	4.06482	0.403759
C17orf80	5.58394e-16	-7.6077	3.0066e-15
C17orf85	0.628922	1.60434	0.770735
C17orf89	0.612477	-2.15186	0.75715
C17orf96	4.43096e-13	-7.34182	1.75837e-12
C17orf97	4.10084e-15	-7.1491	1.89019e-14
C18orf1	1.01747e-15	-11.3696	4.96765e-15
C18orf19	0.950544	-0.705135	0.984877
C18orf21	9.58074e-05	-6.54577	0.000218169
C18orf25	0.544586	-1.89519	0.696477
C18orf33	7.15807e-16	-11.4297	3.74968e-15
C18orf37	0.955009	-0.644801	0.985262
C18orf42	3.38275e-06	-6.69154	8.82433e-06
C18orf54	0.0480527	5.44169	0.0842333
C18orf8	0.779736	-1.33422	0.884902
C19orf10	1.212e-32	-7.63397	3.17842e-31
C19orf12	0.0332082	-5.03533	0.0593862
C19orf16	1.27317e-15	11.3312	6.01347e-15
C19orf18	1.0886e-12	7.85541	4.23596e-12
C19orf2	7.15807e-16	11.4297	3.74968e-15
C19orf20	1.01747e-15	11.3696	4.96765e-15
C19orf22	1.01747e-15	-11.3696	4.96765e-15
C19orf24	0.447578	4.08909	0.602336
C19orf25	0.0951045	5.01659	0.157726
C19orf26	0.909195	0.408987	0.976149
C19orf33	0.745473	2.96	0.860969
C19orf39	0.950544	0.705135	0.984877
C19orf40	0.00129704	9.22092	0.00271218
C19orf41	1.27317e-15	11.3312	6.01347e-15
C19orf42	7.94628e-22	-11.1089	6.28894e-21
C19orf43	0.00559098	6.17637	0.0109872
C19orf44	0.210452	4.34444	0.321492
C19orf47	0.413525	3.15858	0.566494
C19orf51	7.15807e-16	11.4297	3.74968e-15
C19orf52	0.00199723	-9.13333	0.00408386
C19orf53	2.63073e-12	-6.389	1.00142e-11
C19orf54	5.17696e-28	7.90612	7.44438e-27
C19orf60	8.39663e-16	-6.69615	4.36989e-15
C19orf62	0.947667	-0.743676	0.984877
C19orf66	0.30385	3.2162	0.43813
C19orf70	2.92079e-20	-7.08497	2.04067e-19
C19orf82	1.00663e-07	6.28375	2.89554e-07
C19orf84	6.21271e-08	6.37927	1.83446e-07
C1D	0.0158786	-5.93345	0.029727
C1GALT1	0.575513	2.84351	0.725759
C1GALT1C1	0.634935	2.44291	0.776519
C1orf102	0.955009	-0.644801	0.985262
C1orf103	1.01747e-15	11.3696	4.96765e-15
C1orf105	6.21271e-08	6.37927	1.83446e-07
C1orf108	0.950544	-0.705135	0.984877
C1orf109	0.950544	-0.705135	0.984877
C1orf110	0.339923	5.06757	0.482651
C1orf111	0.919307	0.569737	0.982613
C1orf112	0.671976	2.11479	0.808294
C1orf115	0.00732691	-5.76839	0.0141963
C1orf119	0.58607	3.99903	0.734609
C1orf123	6.50637e-15	-7.7138	2.94724e-14
C1orf127	6.55813e-09	8.78709	2.06291e-08
C1orf128	0.955009	-0.644801	0.985262
C1orf131	7.49621e-08	-6.34264	2.17862e-07
C1orf144	4.53235e-22	11.1747	3.80374e-21
C1orf145	0.388898	-4.74588	0.539947
C1orf159	1.10388e-08	-9.019	3.43951e-08
C1orf160	1.29259e-07	-10.5868	3.68654e-07
C1orf161	7.15807e-16	11.4297	3.74968e-15
C1orf162	4.32004e-15	7.88043	1.98741e-14
C1orf163	0.590049	-3.98448	0.736712
C1orf167	2.45312e-05	6.10778	5.75935e-05
C1orf168	0.822739	-2.21016	0.914093
C1orf172	0.950544	0.705135	0.984877
C1orf183	0.955009	-0.644801	0.985262
C1orf189	0.950544	0.705135	0.984877
C1orf192	5.95662e-22	8.18402	4.8892e-21
C1orf194	0.00129704	9.22092	0.00271218
C1orf198	6.26488e-24	8.46227	6.00757e-23
C1orf200	0.705345	2.58228	0.83493
C1orf204	2.52623e-10	-7.40583	8.69846e-10
C1orf21	0.00978994	-5.46442	0.0186777
C1orf212	1.01747e-15	-11.3696	4.96765e-15
C1orf216	1.29022e-44	-8.24002	1.03279e-41
C1orf226	3.5156e-07	7.82074	9.66116e-07
C1orf228	2.80373e-11	6.77815	1.0116e-10
C1orf233	1.52041e-06	-6.91856	4.03826e-06
C1orf27	1.48166e-07	8.80347	4.2129e-07
C1orf35	0.342776	5.57143	0.48584
C1orf43	3.7437e-16	-7.08831	2.03662e-15
C1orf49	0.950544	0.705135	0.984877
C1orf50	2.1912e-12	-7.1853	8.40192e-12
C1orf51	1.01747e-15	-11.3696	4.96765e-15
C1orf52	4.49282e-26	-9.0465	5.16229e-25
C1orf53	2.47738e-20	-7.95338	1.76686e-19
C1orf54	0.755172	2.871	0.868115
C1orf56	1.85766e-16	8.00011	1.02384e-15
C1orf58	0.950544	0.705135	0.984877
C1orf61	0.363639	-2.87697	0.511229
C1orf64	0.0200917	8.45904	0.0371839
C1orf65	7.15807e-16	-11.4297	3.74968e-15
C1orf68	0.508802	3.44206	0.660818
C1orf70	0.947667	-0.743676	0.984877
C1orf71	1.27317e-15	-11.3312	6.01347e-15
C1orf74	4.05442e-18	-9.01444	2.46313e-17
C1orf78	1.01747e-15	11.3696	4.96765e-15
C1orf85	0.417788	-2.70243	0.57172
C1orf86	0.607322	2.00128	0.752715
C1orf87	7.00926e-24	9.07942	6.68704e-23
C1orf9	1.27317e-15	11.3312	6.01347e-15
C1orf91	1.01747e-15	-11.3696	4.96765e-15
C1orf94	0.697841	-1.83508	0.829318
C1orf95	1.68666e-25	-7.98826	1.85919e-24
C1QA	1.67933e-07	10.143	4.70492e-07
C1QB	0.0632859	6.02989	0.108521
C1QBP	0.010877	-5.47926	0.0206391
C1QC	1.78876e-25	9.39163	1.95762e-24
C1QL1	0.245189	4.62601	0.366106
C1QL3	3.37229e-08	-9.24307	1.02031e-07
C1QTNF1	3.82458e-15	9.02462	1.76527e-14
C1QTNF2	3.85988e-17	-8.96901	2.21828e-16
C1QTNF3	0.445331	3.8062	0.600563
C1QTNF4	3.15617e-35	-7.93398	1.55587e-33
C1QTNF6	0.00497961	6.82087	0.00983633
C1QTNF8	3.87116e-14	-10.7242	1.66943e-13
C1QTNF9B-AS1	2.45312e-05	6.10778	5.75935e-05
C1R	6.89031e-20	9.63278	4.72181e-19
C1RL	5.98608e-15	7.51045	2.72552e-14
C1RL-AS1	9.27832e-06	6.39872	2.33172e-05
C1S	0.181921	5.37271	0.283551
C20orf108	0.947667	0.743676	0.984877
C20orf112	0.950544	-0.705135	0.984877
C20orf121	1.01747e-15	-11.3696	4.96765e-15
C20orf141	2.38403e-14	9.86975	1.0502e-13
C20orf142	0.950544	-0.705135	0.984877
C20orf144	0.346132	5.50554	0.489813
C20orf165	1.27317e-15	11.3312	6.01347e-15
C20orf166	0.512636	3.4049	0.664873
C20orf166-AS1	6.21271e-08	6.37927	1.83446e-07
C20orf173	0.715456	1.70925	0.842391
C20orf194	0.653844	-1.91831	0.792952
C20orf197	5.17236e-18	8.68594	3.12199e-17
C20orf199	7.15807e-16	11.4297	3.74968e-15
C20orf200	7.94628e-22	11.1089	6.28894e-21
C20orf202	1.83071e-05	6.19671	4.39882e-05
C20orf203	2.45312e-05	6.10778	5.75935e-05
C20orf26	0.751939	-1.48091	0.866412
C20orf27	0.306713	-3.3601	0.441387
C20orf29	0.680955	3.12461	0.815826
C20orf54	7.15807e-16	11.4297	3.74968e-15
C20orf62	2.45312e-05	6.10778	5.75935e-05
C20orf72	0.590049	3.98448	0.736712
C20orf74	0.950544	0.705135	0.984877
C20orf94	0.950544	0.705135	0.984877
C21orf2	0.410076	-2.53998	0.562725
C21orf23	1.04369e-07	-10.6638	2.99973e-07
C21orf30	0.950544	0.705135	0.984877
C21orf33	2.44792e-19	-7.40585	1.6239e-18
C21orf49	1.27079e-17	7.09259	7.48755e-17
C21orf52	1.27317e-15	11.3312	6.01347e-15
C21orf56	7.94628e-22	11.1089	6.28894e-21
C21orf58	0.705595	-1.13409	0.835109
C21orf59	2.22833e-13	-6.68514	8.94206e-13
C21orf62	9.24872e-29	7.53318	1.43028e-27
C21orf67	7.06531e-10	6.29792	2.33703e-09
C21orf88	3.69461e-14	6.89253	1.60275e-13
C21orf91	3.87909e-10	8.57283	1.31123e-09
C22orf23	0.0955868	6.69286	0.158463
C22orf24	5.51687e-19	-10.3219	3.58341e-18
C22orf32	0.580537	-4.05043	0.729754
C22orf33	0.950544	0.705135	0.984877
C22orf39	3.17981e-10	-7.36542	1.08291e-09
C22orf46	2.24323e-08	8.00077	6.87362e-08
C2CD2	0.0849846	5.77815	0.142361
C2CD2L	2.49969e-22	-8.01845	2.14825e-21
C2CD3	0.377715	3.48689	0.527095
C2CD4B	0.612477	-2.15186	0.75715
C2CD4C	0.898053	-0.931221	0.969115
C2CD5	1.01836e-17	-7.11654	6.03834e-17
C2orf15	0.00199723	-9.13333	0.00408386
C2orf16	3.37229e-08	-9.24307	1.02031e-07
C2orf27	0.950544	-0.705135	0.984877
C2orf27A	0.763325	1.43359	0.875705
C2orf3	1.01747e-15	-11.3696	4.96765e-15
C2orf32	1.01747e-15	-11.3696	4.96765e-15
C2orf39	1.64653e-09	-12.0737	5.36189e-09
C2orf40	0.969585	-0.234925	0.985428
C2orf42	0.724053	-1.61339	0.848058
C2orf43	6.84405e-06	-6.48656	1.757e-05
C2orf47	0.0198753	-5.631	0.0368362
C2orf49	0.197596	5.38523	0.304677
C2orf50	0.658813	-2.18749	0.797828
C2orf57	7.94628e-22	11.1089	6.28894e-21
C2orf68	0.242105	3.19416	0.362185
C2orf69	0.565314	-2.01781	0.716607
C2orf71	1.86398e-06	6.86473	4.93285e-06
C2orf72	0.272981	3.69506	0.401167
C2orf73	7.49621e-08	6.34264	2.17862e-07
C2orf76	1.83071e-05	-6.19671	4.39882e-05
C2orf80	9.44922e-25	-7.37164	9.56299e-24
C2orf81	0.992669	-0.0561197	0.996756
C2orf82	0.272742	3.57703	0.400873
C2orf88	1.90754e-19	7.46861	1.27803e-18
C3	2.85286e-20	9.69264	1.99819e-19
C3AR1	1.59682e-39	8.66992	2.65768e-37
C3orf14	6.75121e-35	-7.54959	3.06724e-33
C3orf15	1.27317e-15	-11.3312	6.01347e-15
C3orf16	4.78548e-14	-10.6857	2.00658e-13
C3orf17	0.0649994	-4.22328	0.111289
C3orf18	3.62895e-07	-8.82958	9.95148e-07
C3orf19	0.950544	0.705135	0.984877
C3orf20	0.798895	-2.16615	0.897224
C3orf23	1.01747e-15	11.3696	4.96765e-15
C3orf24	0.950544	0.705135	0.984877
C3orf30	7.49621e-08	6.34264	2.17862e-07
C3orf33	1.19624e-08	-8.13652	3.72524e-08
C3orf38	0.515799	2.02955	0.667782
C3orf45	0.955009	0.644801	0.985262
C3orf49	2.45312e-05	6.10778	5.75935e-05
C3orf52	0.72331	-1.62883	0.848058
C3orf55	0.204901	-4.73375	0.314614
C3orf56	0.782143	-2.31121	0.885614
C3orf58	0.534372	2.42046	0.686706
C3orf62	0.000178796	8.43199	0.000399676
C3orf65	0.00949554	5.93893	0.0181448
C3orf70	0.587911	2.24947	0.7356
C3orf80	8.80091e-24	-7.22784	8.33484e-23
C4A	1.01747e-15	11.3696	4.96765e-15
C4B	1.01747e-15	11.3696	4.96765e-15
C4BPA	0.000237506	8.49195	0.000527337
C4orf14	1.01747e-15	-11.3696	4.96765e-15
C4orf17	6.84405e-06	6.48656	1.757e-05
C4orf18	1.01747e-15	11.3696	4.96765e-15
C4orf19	3.26331e-21	8.2809	2.46656e-20
C4orf26	0.955009	0.644801	0.985262
C4orf27	9.03643e-25	-8.05696	9.21738e-24
C4orf29	2.69335e-10	6.44516	9.21538e-10
C4orf3	0.685983	1.26686	0.819053
C4orf31	0.297154	5.69541	0.430729
C4orf32	0.00199723	9.13333	0.00408386
C4orf33	0.0708037	-5.65044	0.120381
C4orf36	5.94621e-15	-9.89629	2.7125e-14
C4orf38	0.950544	0.705135	0.984877
C4orf47	6.47516e-16	7.33258	3.47312e-15
C4orf6	1.27317e-15	11.3312	6.01347e-15
C4orf8	1.01747e-15	11.3696	4.96765e-15
C5	0.353077	4.82996	0.498315
C5AR1	5.52417e-24	9.09886	5.32157e-23
C5orf13	0.380358	4.99004	0.529931
C5orf15	0.906124	-0.434795	0.974522
C5orf21	1.01747e-15	11.3696	4.96765e-15
C5orf22	1.4979e-06	-6.62299	3.99424e-06
C5orf24	0.0251163	4.63707	0.0457625
C5orf28	0.745685	-1.5882	0.861037
C5orf34	0.240047	-4.68439	0.359579
C5orf39	0.950544	0.705135	0.984877
C5orf45	0.728302	-1.61144	0.852559
C5orf5	1.01747e-15	-11.3696	4.96765e-15
C5orf51	0.458953	3.73514	0.613422
C5orf55	7.97838e-12	-7.97749	2.96128e-11
C5orf56	2.28082e-30	7.35117	4.51066e-29
C5orf63	8.31659e-17	6.91533	4.70238e-16
C5orf64	1.52041e-06	6.91856	4.03826e-06
C5orf66	7.06531e-10	6.29792	2.33703e-09
C6	0.865191	-1.56547	0.94479
C6orf1	4.83543e-15	-10.1198	2.21965e-14
C6orf10	0.00199723	9.13333	0.00408386
C6orf106	0.101369	-4.53026	0.167044
C6orf107	0.680955	3.12461	0.815826
C6orf108	1.01747e-15	-11.3696	4.96765e-15
C6orf113	0.950544	-0.705135	0.984877
C6orf114	0.950544	-0.705135	0.984877
C6orf115	0.955009	-0.644801	0.985262
C6orf118	0.251816	4.58643	0.374527
C6orf120	1.57404e-21	-7.81832	1.22442e-20
C6orf123	2.45312e-05	6.10778	5.75935e-05
C6orf130	1.27317e-15	-11.3312	6.01347e-15
C6orf132	1.90309e-08	-7.90083	5.85379e-08
C6orf136	2.60605e-27	-7.86955	3.4198e-26
C6orf141	0.438501	-3.83259	0.592893
C6orf145	1.01747e-15	11.3696	4.96765e-15
C6orf146	1.01747e-15	-11.3696	4.96765e-15
C6orf150	0.950544	0.705135	0.984877
[truncated: 14,811 more rows]
