# Supplementary material for: A Systematic Bioinformatics Workflow With Meta-Analytics Identified Potential Pathogenic Factors of Alzheimer’s Disease
Source: Front Neurosci. 2020 Mar 13;14:209. doi: 10.3389/fnins.2020.00209 (PMC7083177; doi:10.3389/fnins.2020.00209)
Supplement: FILE S4 — The statistical significant DEGs found in each subgroup. [file Table_4.XLSX]

## Sheet: Subgroup_amygdala & hippocampus
Gene	P value	LogOR	Adjusted P value
A2ML1	4.96631e-07	7.21831	7.52217e-07
AACS	2.59463e-06	-6.79116	3.7471e-06
AAGAB	4.96631e-07	-7.21831	7.52217e-07
AASDH	4.96631e-07	7.21831	7.52217e-07
AASDHPPT	4.96631e-07	-7.21831	7.52217e-07
ABCA3	1.79497e-08	-6.64076	1.60405e-07
ABCA5	4.96631e-07	-7.21831	7.52217e-07
ABCC3	4.96631e-07	7.21831	7.52217e-07
ABCC9	1.80662e-07	7.4742	7.52217e-07
ABCE1	4.96631e-07	-7.21831	7.52217e-07
ABCF2	4.55155e-06	-6.60333	6.14304e-06
ABHD12	4.96631e-07	-7.21831	7.52217e-07
ABHD2	4.55155e-06	-6.60333	6.14304e-06
ABHD6	4.96631e-07	-7.21831	7.52217e-07
ACACA	4.96631e-07	-7.21831	7.52217e-07
ACAT2	4.96631e-07	-7.21831	7.52217e-07
ACBD5	4.55155e-06	6.60333	6.14304e-06
ACLY	4.96631e-07	-7.21831	7.52217e-07
ACOT7	4.96631e-07	-7.21831	7.52217e-07
ACOT8	5.19066e-11	-6.69696	5.46687e-09
ACP1	4.96631e-07	-7.21831	7.52217e-07
ACP2	4.96631e-07	-7.21831	7.52217e-07
ACSL3	4.96631e-07	-7.21831	7.52217e-07
ACSS3	4.96631e-07	7.21831	7.52217e-07
ACTL6B	4.96631e-07	-7.21831	7.52217e-07
ACTR10	4.96631e-07	-7.21831	7.52217e-07
ACTR1A	4.96631e-07	-7.21831	7.52217e-07
ACVR1C	4.96631e-07	-7.21831	7.52217e-07
ADAM22	4.96631e-07	-7.21831	7.52217e-07
ADAM23	4.96631e-07	-7.21831	7.52217e-07
ADAM33	4.96631e-07	7.21831	7.52217e-07
ADAMTS8	1.80662e-07	-7.4742	7.52217e-07
ADAMTSL3	2.59463e-06	6.79116	3.7471e-06
ADAP1	1.80662e-07	-7.4742	7.52217e-07
ADARB1	5.19066e-11	-6.69696	5.46687e-09
ADCK2	4.96631e-07	-7.21831	7.52217e-07
ADCY2	4.96631e-07	7.21831	7.52217e-07
ADCY3	4.93802e-05	-5.89712	6.44917e-05
ADD2	5.19066e-11	-6.69696	5.46687e-09
ADORA1	4.96631e-07	-7.21831	7.52217e-07
ADRBK1	4.96631e-07	7.21831	7.52217e-07
AEBP1	2.59463e-06	6.79116	3.7471e-06
AFF1	4.96631e-07	7.21831	7.52217e-07
AFF2	4.96631e-07	-7.21831	7.52217e-07
AFF3	2.59463e-06	-6.79116	3.7471e-06
AFG3L2	4.96631e-07	-7.21831	7.52217e-07
AGAP2	1.40279e-09	-7.10027	2.85297e-08
AGAP3	4.96631e-07	-7.21831	7.52217e-07
AGBL5	4.96631e-07	-7.21831	7.52217e-07
AGGF1	4.96631e-07	-7.21831	7.52217e-07
AGK	4.96631e-07	-7.21831	7.52217e-07
AGPAT1	1.40279e-09	-7.10027	2.85297e-08
AGPAT4	4.96631e-07	-7.21831	7.52217e-07
AGPS	4.96631e-07	-7.21831	7.52217e-07
AGTPBP1	4.96631e-07	-7.21831	7.52217e-07
AHCTF1	4.96631e-07	7.21831	7.52217e-07
AHCY	4.96631e-07	-7.21831	7.52217e-07
AHI1	4.96631e-07	-7.21831	7.52217e-07
AHNAK2	4.93802e-05	-5.89712	6.44917e-05
AIG1	4.96631e-07	-7.21831	7.52217e-07
AK3	4.96631e-07	7.21831	7.52217e-07
AKAP10	4.96631e-07	7.21831	7.52217e-07
AKAP13	4.96631e-07	7.21831	7.52217e-07
AKAP6	4.96631e-07	-7.21831	7.52217e-07
AKNA	4.96631e-07	7.21831	7.52217e-07
ALAS1	4.96631e-07	-7.21831	7.52217e-07
ALCAM	4.55155e-06	6.60333	6.14304e-06
ALDOA	1.79497e-08	-6.64076	1.60405e-07
ALKBH3	4.96631e-07	-7.21831	7.52217e-07
ALKBH5	4.96631e-07	-7.21831	7.52217e-07
ALOX15B	4.96631e-07	7.21831	7.52217e-07
ALPK1	4.96631e-07	7.21831	7.52217e-07
ALS2CR12	4.96631e-07	7.21831	7.52217e-07
AMIGO1	4.96631e-07	-7.21831	7.52217e-07
AMPH	4.96631e-07	-7.21831	7.52217e-07
ANAPC10	4.96631e-07	-7.21831	7.52217e-07
ANAPC16	4.96631e-07	7.21831	7.52217e-07
ANAPC7	4.96631e-07	-7.21831	7.52217e-07
ANGPT1	1.40279e-09	7.10027	2.85297e-08
ANK2	4.93802e-05	-5.89712	6.44917e-05
ANKFN1	4.96631e-07	7.21831	7.52217e-07
ANKH	4.96631e-07	-7.21831	7.52217e-07
ANKMY2	4.96631e-07	-7.21831	7.52217e-07
ANKRD10-IT1	4.96631e-07	7.21831	7.52217e-07
ANKRD13C	4.96631e-07	-7.21831	7.52217e-07
ANKRD13D	4.96631e-07	7.21831	7.52217e-07
ANKRD16	4.96631e-07	-7.21831	7.52217e-07
ANKRD28	4.96631e-07	7.21831	7.52217e-07
ANKRD36BP2	4.96631e-07	-7.21831	7.52217e-07
ANKRD36C	4.96631e-07	-7.21831	7.52217e-07
ANKRD39	2.59463e-06	-6.79116	3.7471e-06
ANKRD46	4.96631e-07	-7.21831	7.52217e-07
ANO6	1.80662e-07	7.4742	7.52217e-07
ANTXR1	5.19066e-11	6.69696	5.46687e-09
ANXA6	1.79497e-08	-6.64076	1.60405e-07
AP1M1	1.79497e-08	-6.64076	1.60405e-07
AP1S1	1.79497e-08	-6.64076	1.60405e-07
AP2A2	1.79497e-08	-6.64076	1.60405e-07
AP2M1	4.96631e-07	-7.21831	7.52217e-07
AP2S1	1.79497e-08	-6.64076	1.60405e-07
AP3B2	1.79497e-08	-6.64076	1.60405e-07
AP3D1	4.93802e-05	-5.89712	6.44917e-05
AP3M2	4.96631e-07	-7.21831	7.52217e-07
AP4B1	4.96631e-07	-7.21831	7.52217e-07
AP4S1	1.40279e-09	-7.10027	2.85297e-08
APBA2	1.79497e-08	-6.64076	1.60405e-07
APBA3	4.55155e-06	6.60333	6.14304e-06
APBB1	1.79497e-08	-6.64076	1.60405e-07
APMAP	4.96631e-07	-7.21831	7.52217e-07
APOBEC3C	4.96631e-07	7.21831	7.52217e-07
APOO	4.96631e-07	-7.21831	7.52217e-07
APTX	4.96631e-07	-7.21831	7.52217e-07
AQP11	4.96631e-07	-7.21831	7.52217e-07
AQP4	1.80662e-07	7.4742	7.52217e-07
AR	2.10332e-05	6.16558	2.81046e-05
AREL1	4.96631e-07	-7.21831	7.52217e-07
ARF5	4.96631e-07	-7.21831	7.52217e-07
ARFGEF1	4.96631e-07	-7.21831	7.52217e-07
ARFGEF2	4.96631e-07	-7.21831	7.52217e-07
ARHGAP12	1.80662e-07	7.4742	7.52217e-07
ARHGAP31	4.96631e-07	7.21831	7.52217e-07
ARHGAP9	4.96631e-07	7.21831	7.52217e-07
ARHGDIG	2.59463e-06	-6.79116	3.7471e-06
ARHGEF10	4.93802e-05	5.89712	6.44917e-05
ARHGEF40	1.40279e-09	7.10027	2.85297e-08
ARHGEF6	1.80662e-07	7.4742	7.52217e-07
ARHGEF7	4.96631e-07	-7.21831	7.52217e-07
ARHGEF9	4.96631e-07	-7.21831	7.52217e-07
ARID2	4.93802e-05	5.89712	6.44917e-05
ARL1	4.96631e-07	-7.21831	7.52217e-07
ARL6IP4	4.55155e-06	-6.60333	6.14304e-06
ARL6IP6	1.80662e-07	7.4742	7.52217e-07
ARL8B	4.96631e-07	-7.21831	7.52217e-07
ARMCX2	4.96631e-07	-7.21831	7.52217e-07
ARMCX4	4.96631e-07	-7.21831	7.52217e-07
ARPC1A	4.96631e-07	-7.21831	7.52217e-07
ARPC4	1.79497e-08	-6.64076	1.60405e-07
ARPC5L	4.96631e-07	-7.21831	7.52217e-07
ARPP21	4.96631e-07	-7.21831	7.52217e-07
ARV1	4.96631e-07	-7.21831	7.52217e-07
ASAH2B	4.96631e-07	-7.21831	7.52217e-07
ASCL1	4.96631e-07	7.21831	7.52217e-07
ASIC2	4.59509e-11	-6.71202	5.46687e-09
ASNS	4.96631e-07	-7.21831	7.52217e-07
ASPHD1	1.40279e-09	-7.10027	2.85297e-08
ASXL2	1.80662e-07	7.4742	7.52217e-07
ATAD1	4.96631e-07	-7.21831	7.52217e-07
ATCAY	5.19066e-11	-6.69696	5.46687e-09
ATF1	4.55155e-06	6.60333	6.14304e-06
ATF7IP	4.96631e-07	7.21831	7.52217e-07
ATF7IP2	4.96631e-07	-7.21831	7.52217e-07
ATG13	4.55155e-06	-6.60333	6.14304e-06
ATG16L2	4.96631e-07	7.21831	7.52217e-07
ATG9A	4.93802e-05	-5.89712	6.44917e-05
ATP13A2	2.59463e-06	-6.79116	3.7471e-06
ATP1A1	4.96631e-07	-7.21831	7.52217e-07
ATP1B1	4.96631e-07	-7.21831	7.52217e-07
ATP2A2	4.96631e-07	-7.21831	7.52217e-07
ATP2B2	1.79497e-08	-6.64076	1.60405e-07
ATP2B3	1.79497e-08	-6.64076	1.60405e-07
ATP5A1	4.96631e-07	-7.21831	7.52217e-07
ATP5B	4.96631e-07	-7.21831	7.52217e-07
ATP5C1	4.96631e-07	-7.21831	7.52217e-07
ATP5D	1.40279e-09	-7.10027	2.85297e-08
ATP5F1	4.96631e-07	-7.21831	7.52217e-07
ATP5G1	4.96631e-07	-7.21831	7.52217e-07
ATP5G3	4.96631e-07	-7.21831	7.52217e-07
ATP5J	4.96631e-07	-7.21831	7.52217e-07
ATP5L	4.96631e-07	-7.21831	7.52217e-07
ATP5O	4.96631e-07	-7.21831	7.52217e-07
ATP6AP1	4.96631e-07	-7.21831	7.52217e-07
ATP6V0A1	4.96631e-07	-7.21831	7.52217e-07
ATP6V0B	4.96631e-07	-7.21831	7.52217e-07
ATP6V0C	2.59463e-06	-6.79116	3.7471e-06
ATP6V0D1	1.79497e-08	-6.64076	1.60405e-07
ATP6V0E2	4.96631e-07	-7.21831	7.52217e-07
ATP6V1A	4.96631e-07	-7.21831	7.52217e-07
ATP6V1B2	4.96631e-07	-7.21831	7.52217e-07
ATP6V1C1	4.96631e-07	-7.21831	7.52217e-07
ATP6V1D	4.96631e-07	-7.21831	7.52217e-07
ATP6V1E1	1.79497e-08	-6.64076	1.60405e-07
ATP6V1G2	1.79497e-08	-6.64076	1.60405e-07
ATP6V1H	4.96631e-07	-7.21831	7.52217e-07
ATP8A2	4.96631e-07	-7.21831	7.52217e-07
ATPIF1	4.96631e-07	-7.21831	7.52217e-07
ATR	4.96631e-07	-7.21831	7.52217e-07
ATRN	4.96631e-07	-7.21831	7.52217e-07
ATXN10	4.96631e-07	-7.21831	7.52217e-07
ATXN7L3B	4.96631e-07	-7.21831	7.52217e-07
AUH	4.96631e-07	-7.21831	7.52217e-07
AVL9	4.96631e-07	-7.21831	7.52217e-07
B3GALT6	4.96631e-07	-7.21831	7.52217e-07
B3GNT1	4.96631e-07	-7.21831	7.52217e-07
B3GNT5	1.80662e-07	7.4742	7.52217e-07
B4GALT1	4.96631e-07	7.21831	7.52217e-07
B4GALT5	4.96631e-07	-7.21831	7.52217e-07
B4GALT6	4.96631e-07	-7.21831	7.52217e-07
BABAM1	4.96631e-07	-7.21831	7.52217e-07
BACE2	4.96631e-07	7.21831	7.52217e-07
BAG4	4.96631e-07	-7.21831	7.52217e-07
BARD1	1.40279e-09	7.10027	2.85297e-08
BASP1	1.79497e-08	-6.64076	1.60405e-07
BAZ1A	4.96631e-07	7.21831	7.52217e-07
BBS7	1.79497e-08	-6.64076	1.60405e-07
BBX	4.55155e-06	6.60333	6.14304e-06
BCAS2	4.96631e-07	-7.21831	7.52217e-07
BCAT1	4.96631e-07	-7.21831	7.52217e-07
BCCIP	4.96631e-07	-7.21831	7.52217e-07
BCL6	4.96631e-07	7.21831	7.52217e-07
BEND5	1.79497e-08	-6.64076	1.60405e-07
BEND6	1.79497e-08	-6.64076	1.60405e-07
BEST1	4.96631e-07	7.21831	7.52217e-07
BEX4	4.96631e-07	-7.21831	7.52217e-07
BFAR	4.55155e-06	6.60333	6.14304e-06
BHLHE41	1.40279e-09	7.10027	2.85297e-08
BHMT2	4.55155e-06	6.60333	6.14304e-06
BLCAP	4.96631e-07	-7.21831	7.52217e-07
BLMH	4.96631e-07	-7.21831	7.52217e-07
BLOC1S6	4.96631e-07	-7.21831	7.52217e-07
BMP2K	1.40279e-09	7.10027	2.85297e-08
BMPR1B	4.96631e-07	7.21831	7.52217e-07
BNIP1	4.96631e-07	-7.21831	7.52217e-07
BNIP2	1.80662e-07	7.4742	7.52217e-07
BNIP3	2.10332e-05	-6.16558	2.81046e-05
BPGM	4.96631e-07	-7.21831	7.52217e-07
BRAF	4.96631e-07	-7.21831	7.52217e-07
BRD7	4.55155e-06	6.60333	6.14304e-06
BRE	4.96631e-07	-7.21831	7.52217e-07
BRF2	4.96631e-07	-7.21831	7.52217e-07
BRMS1L	4.96631e-07	-7.21831	7.52217e-07
BRSK2	1.80662e-07	-7.4742	7.52217e-07
BRWD1	4.96631e-07	-7.21831	7.52217e-07
BSN	5.19066e-11	-6.69696	5.46687e-09
BTBD10	4.96631e-07	-7.21831	7.52217e-07
BTBD7	4.96631e-07	7.21831	7.52217e-07
BTRC	4.96631e-07	-7.21831	7.52217e-07
BZW2	2.59463e-06	-6.79116	3.7471e-06
C10orf35	4.96631e-07	-7.21831	7.52217e-07
C10orf99	4.96631e-07	7.21831	7.52217e-07
C11orf30	4.55155e-06	-6.60333	6.14304e-06
C11orf58	4.96631e-07	-7.21831	7.52217e-07
C11orf73	4.96631e-07	-7.21831	7.52217e-07
C12orf10	1.79497e-08	-6.64076	1.60405e-07
C12orf4	1.79497e-08	-6.64076	1.60405e-07
C12orf43	2.59463e-06	-6.79116	3.7471e-06
C12orf76	4.96631e-07	-7.21831	7.52217e-07
C14orf1	4.96631e-07	-7.21831	7.52217e-07
C14orf2	4.96631e-07	-7.21831	7.52217e-07
C15orf57	4.96631e-07	-7.21831	7.52217e-07
C16orf13	1.40279e-09	-7.10027	2.85297e-08
C16orf45	4.96631e-07	-7.21831	7.52217e-07
C16orf70	4.96631e-07	-7.21831	7.52217e-07
C16orf91	4.96631e-07	-7.21831	7.52217e-07
C19orf10	4.96631e-07	-7.21831	7.52217e-07
C1orf115	4.55155e-06	-6.60333	6.14304e-06
C1orf159	1.80662e-07	-7.4742	7.52217e-07
C1orf192	4.96631e-07	7.21831	7.52217e-07
C1orf216	4.96631e-07	-7.21831	7.52217e-07
C1orf52	4.96631e-07	-7.21831	7.52217e-07
C21orf49	4.96631e-07	7.21831	7.52217e-07
C21orf62	4.96631e-07	7.21831	7.52217e-07
C22orf39	4.96631e-07	-7.21831	7.52217e-07
C2CD5	4.96631e-07	-7.21831	7.52217e-07
C2orf47	4.96631e-07	-7.21831	7.52217e-07
C3orf14	1.79497e-08	-6.64076	1.60405e-07
C3orf17	4.96631e-07	-7.21831	7.52217e-07
C3orf80	2.59463e-06	-6.79116	3.7471e-06
C4orf27	4.96631e-07	-7.21831	7.52217e-07
C5orf22	4.96631e-07	-7.21831	7.52217e-07
C5orf56	4.96631e-07	7.21831	7.52217e-07
C5orf63	1.80662e-07	7.4742	7.52217e-07
C6orf57	4.96631e-07	-7.21831	7.52217e-07
C9orf16	2.10332e-05	-6.16558	2.81046e-05
C9orf47	4.96631e-07	7.21831	7.52217e-07
C9orf64	4.96631e-07	7.21831	7.52217e-07
CA10	4.96631e-07	-7.21831	7.52217e-07
CA4	4.96631e-07	-7.21831	7.52217e-07
CABP1	4.55155e-06	-6.60333	6.14304e-06
CABYR	4.96631e-07	-7.21831	7.52217e-07
CACNA1B	1.80662e-07	-7.4742	7.52217e-07
CACNA1E	4.96631e-07	-7.21831	7.52217e-07
CACNG2	4.96631e-07	-7.21831	7.52217e-07
CACNG3	2.10332e-05	-6.16558	2.81046e-05
CADM1	4.96631e-07	7.21831	7.52217e-07
CADPS	4.96631e-07	-7.21831	7.52217e-07
CALCRL	1.80662e-07	7.4742	7.52217e-07
CALD1	4.96631e-07	7.21831	7.52217e-07
CALY	4.96631e-07	-7.21831	7.52217e-07
CAMK1	4.96631e-07	-7.21831	7.52217e-07
CAMK1G	2.59463e-06	-6.79116	3.7471e-06
CAMK2B	4.96631e-07	-7.21831	7.52217e-07
CAMK2N1	1.40279e-09	-7.10027	2.85297e-08
CAMK4	4.96631e-07	-7.21831	7.52217e-07
CAMKK1	4.96631e-07	-7.21831	7.52217e-07
CAMKK2	1.40279e-09	-7.10027	2.85297e-08
CAMKV	4.96631e-07	-7.21831	7.52217e-07
CAMSAP1	4.96631e-07	-7.21831	7.52217e-07
CAMSAP3	1.80662e-07	-7.4742	7.52217e-07
CAMTA1	4.96631e-07	-7.21831	7.52217e-07
CAND1	4.96631e-07	-7.21831	7.52217e-07
CAP2	2.59463e-06	-6.79116	3.7471e-06
CAPNS1	4.96631e-07	-7.21831	7.52217e-07
CAPRIN1	4.96631e-07	-7.21831	7.52217e-07
CAPS	7.11649e-09	6.81555	1.16592e-07
CARHSP1	4.96631e-07	7.21831	7.52217e-07
CASD1	4.96631e-07	-7.21831	7.52217e-07
CASK	1.80662e-07	7.4742	7.52217e-07
CASP8	4.96631e-07	7.21831	7.52217e-07
CAV2	4.55155e-06	6.60333	6.14304e-06
CCDC132	4.96631e-07	-7.21831	7.52217e-07
CCDC152	4.96631e-07	7.21831	7.52217e-07
CCDC163P	1.40279e-09	7.10027	2.85297e-08
CCDC64	1.80662e-07	-7.4742	7.52217e-07
CCK	4.96631e-07	-7.21831	7.52217e-07
CCM2	4.55155e-06	-6.60333	6.14304e-06
CCNC	1.79497e-08	-6.64076	1.60405e-07
CCNDBP1	1.79497e-08	-6.64076	1.60405e-07
CCNH	4.96631e-07	-7.21831	7.52217e-07
CCR5	4.96631e-07	7.21831	7.52217e-07
CCSAP	4.96631e-07	-7.21831	7.52217e-07
CCSER2	4.96631e-07	-7.21831	7.52217e-07
CCT2	4.96631e-07	-7.21831	7.52217e-07
CCT4	4.93802e-05	-5.89712	6.44917e-05
CCT6A	4.96631e-07	-7.21831	7.52217e-07
CCT7	4.96631e-07	-7.21831	7.52217e-07
CCT8	4.96631e-07	-7.21831	7.52217e-07
CD109	7.11649e-09	6.81555	1.16592e-07
CD200	4.96631e-07	-7.21831	7.52217e-07
CD2BP2	4.96631e-07	-7.21831	7.52217e-07
CD47	4.96631e-07	-7.21831	7.52217e-07
CD58	1.80662e-07	7.4742	7.52217e-07
CD74	4.96631e-07	7.21831	7.52217e-07
CD84	1.40279e-09	7.10027	2.85297e-08
CD99L2	4.96631e-07	-7.21831	7.52217e-07
CDA	4.96631e-07	7.21831	7.52217e-07
CDADC1	4.96631e-07	-7.21831	7.52217e-07
CDC123	4.96631e-07	-7.21831	7.52217e-07
CDC14A	4.96631e-07	7.21831	7.52217e-07
CDC23	4.96631e-07	-7.21831	7.52217e-07
CDC26	1.80662e-07	7.4742	7.52217e-07
CDC37L1	4.96631e-07	-7.21831	7.52217e-07
CDC40	4.96631e-07	-7.21831	7.52217e-07
CDC42EP4	4.96631e-07	7.21831	7.52217e-07
CDC42SE1	4.55155e-06	-6.60333	6.14304e-06
CDC5L	4.96631e-07	-7.21831	7.52217e-07
CDH9	4.96631e-07	-7.21831	7.52217e-07
CDK13	4.96631e-07	7.21831	7.52217e-07
CDK16	7.11649e-09	-6.81555	1.16592e-07
CDK19	4.96631e-07	7.21831	7.52217e-07
CDK20	4.96631e-07	-7.21831	7.52217e-07
CDK5	4.96631e-07	-7.21831	7.52217e-07
CDK5R2	1.80662e-07	-7.4742	7.52217e-07
CDK7	4.96631e-07	-7.21831	7.52217e-07
CDKN2D	4.96631e-07	-7.21831	7.52217e-07
CDS1	4.96631e-07	-7.21831	7.52217e-07
CDS2	4.96631e-07	-7.21831	7.52217e-07
CECR6	1.40279e-09	-7.10027	2.85297e-08
CEND1	2.59463e-06	-6.79116	3.7471e-06
CENPW	4.96631e-07	-7.21831	7.52217e-07
CEP112	1.80662e-07	7.4742	7.52217e-07
CEP41	1.79497e-08	-6.64076	1.60405e-07
CEP78	4.96631e-07	7.21831	7.52217e-07
CEP89	4.96631e-07	7.21831	7.52217e-07
CERS5	4.96631e-07	-7.21831	7.52217e-07
CFI	1.80662e-07	7.4742	7.52217e-07
CFL1	2.59463e-06	-6.79116	3.7471e-06
CFLAR	1.79497e-08	6.64076	1.60405e-07
CGREF1	4.96631e-07	-7.21831	7.52217e-07
CHCHD1	4.96631e-07	-7.21831	7.52217e-07
CHCHD3	4.96631e-07	-7.21831	7.52217e-07
CHCHD6	4.96631e-07	-7.21831	7.52217e-07
CHD3	1.80662e-07	-7.4742	7.52217e-07
CHD4	4.96631e-07	7.21831	7.52217e-07
CHD5	1.80662e-07	-7.4742	7.52217e-07
CHD9	1.40279e-09	7.10027	2.85297e-08
CHDC2	1.80662e-07	7.4742	7.52217e-07
CHGB	4.96631e-07	-7.21831	7.52217e-07
CHIC1	4.96631e-07	-7.21831	7.52217e-07
CHML	4.96631e-07	-7.21831	7.52217e-07
CHMP5	4.96631e-07	-7.21831	7.52217e-07
CHMP7	4.96631e-07	-7.21831	7.52217e-07
CHN1	4.96631e-07	-7.21831	7.52217e-07
CHP1	1.79497e-08	-6.64076	1.60405e-07
CHRM1	1.79497e-08	-6.64076	1.60405e-07
CHRNB2	1.79497e-08	-6.64076	1.60405e-07
CIAO1	4.96631e-07	-7.21831	7.52217e-07
CIAPIN1	4.96631e-07	-7.21831	7.52217e-07
CINP	4.96631e-07	-7.21831	7.52217e-07
CISD1	4.96631e-07	-7.21831	7.52217e-07
CIZ1	4.55155e-06	-6.60333	6.14304e-06
CLASP2	4.96631e-07	-7.21831	7.52217e-07
CLCN4	4.96631e-07	-7.21831	7.52217e-07
CLCN5	4.55155e-06	6.60333	6.14304e-06
CLDN6	4.55155e-06	-6.60333	6.14304e-06
CLEC1A	4.96631e-07	7.21831	7.52217e-07
CLEC2L	4.96631e-07	-7.21831	7.52217e-07
CLEC7A	4.96631e-07	7.21831	7.52217e-07
CLGN	4.96631e-07	-7.21831	7.52217e-07
CLIP3	5.19066e-11	-6.69696	5.46687e-09
CLPTM1	7.11649e-09	-6.81555	1.16592e-07
CLPTM1L	4.96631e-07	-7.21831	7.52217e-07
CLSTN1	4.96631e-07	-7.21831	7.52217e-07
CLSTN2	4.96631e-07	-7.21831	7.52217e-07
CLSTN3	7.11649e-09	-6.81555	1.16592e-07
CLTA	4.96631e-07	-7.21831	7.52217e-07
CLTB	4.96631e-07	-7.21831	7.52217e-07
CLTC	4.96631e-07	-7.21831	7.52217e-07
CLVS1	4.96631e-07	-7.21831	7.52217e-07
CMAS	4.96631e-07	-7.21831	7.52217e-07
CMSS1	1.79497e-08	-6.64076	1.60405e-07
CMTM4	4.96631e-07	7.21831	7.52217e-07
CNIH2	2.10332e-05	-6.16558	2.81046e-05
CNIH3	4.96631e-07	-7.21831	7.52217e-07
CNPY2	4.96631e-07	-7.21831	7.52217e-07
CNRIP1	1.79497e-08	-6.64076	1.60405e-07
CNTN1	4.96631e-07	-7.21831	7.52217e-07
CNTN6	1.80662e-07	-7.4742	7.52217e-07
CNTNAP1	1.80662e-07	-7.4742	7.52217e-07
CNTRL	4.96631e-07	7.21831	7.52217e-07
COA1	4.96631e-07	-7.21831	7.52217e-07
COA3	4.96631e-07	-7.21831	7.52217e-07
COBLL1	4.55155e-06	6.60333	6.14304e-06
COG1	4.96631e-07	-7.21831	7.52217e-07
COG8	4.96631e-07	7.21831	7.52217e-07
COL21A1	7.11649e-09	6.81555	1.16592e-07
COL27A1	4.96631e-07	7.21831	7.52217e-07
COL4A3BP	4.96631e-07	-7.21831	7.52217e-07
COL6A1	4.96631e-07	7.21831	7.52217e-07
COLEC12	2.59463e-06	6.79116	3.7471e-06
COPG1	5.19066e-11	-6.69696	5.46687e-09
COPG2IT1	4.96631e-07	-7.21831	7.52217e-07
COPS3	4.96631e-07	-7.21831	7.52217e-07
COPS4	1.79497e-08	-6.64076	1.60405e-07
COPS5	4.96631e-07	-7.21831	7.52217e-07
COPS6	4.96631e-07	-7.21831	7.52217e-07
COPS7A	4.96631e-07	-7.21831	7.52217e-07
COPS8	4.96631e-07	-7.21831	7.52217e-07
COPZ1	4.96631e-07	-7.21831	7.52217e-07
COQ10B	4.96631e-07	-7.21831	7.52217e-07
COQ3	4.96631e-07	-7.21831	7.52217e-07
COQ4	4.96631e-07	-7.21831	7.52217e-07
COQ6	4.96631e-07	-7.21831	7.52217e-07
CORO2A	4.96631e-07	-7.21831	7.52217e-07
COX15	4.55155e-06	6.60333	6.14304e-06
COX4I1	4.96631e-07	-7.21831	7.52217e-07
COX5B	4.96631e-07	-7.21831	7.52217e-07
COX6B1	4.96631e-07	-7.21831	7.52217e-07
COX6C	4.96631e-07	-7.21831	7.52217e-07
COX7B	4.96631e-07	-7.21831	7.52217e-07
COX8A	4.96631e-07	-7.21831	7.52217e-07
CP	1.40279e-09	7.10027	2.85297e-08
CPEB3	2.59463e-06	-6.79116	3.7471e-06
CPED1	4.96631e-07	7.21831	7.52217e-07
CPLX1	7.11649e-09	-6.81555	1.16592e-07
CPM	1.80662e-07	7.4742	7.52217e-07
CPT1C	1.79497e-08	-6.64076	1.60405e-07
CREBBP	4.96631e-07	7.21831	7.52217e-07
CREBRF	1.40279e-09	7.10027	2.85297e-08
CREM	4.96631e-07	-7.21831	7.52217e-07
CRHR1	4.96631e-07	-7.21831	7.52217e-07
CRIPT	4.96631e-07	7.21831	7.52217e-07
CRMP1	1.40279e-09	-7.10027	2.85297e-08
CRTAP	7.11649e-09	6.81555	1.16592e-07
CRY2	4.96631e-07	-7.21831	7.52217e-07
CRYM	4.96631e-07	-7.21831	7.52217e-07
CS	4.96631e-07	-7.21831	7.52217e-07
CSE1L	4.96631e-07	-7.21831	7.52217e-07
CSMD1	4.96631e-07	-7.21831	7.52217e-07
CSRNP2	4.96631e-07	-7.21831	7.52217e-07
CTBP1	4.55155e-06	-6.60333	6.14304e-06
CTBP2	1.80662e-07	7.4742	7.52217e-07
CTDSPL	4.96631e-07	7.21831	7.52217e-07
CTHRC1	4.96631e-07	-7.21831	7.52217e-07
CUL2	4.96631e-07	-7.21831	7.52217e-07
CUL3	4.96631e-07	-7.21831	7.52217e-07
CUL5	4.96631e-07	-7.21831	7.52217e-07
CWF19L2	4.55155e-06	6.60333	6.14304e-06
CX3CL1	4.96631e-07	-7.21831	7.52217e-07
CXCL16	4.96631e-07	7.21831	7.52217e-07
CXorf40A	4.96631e-07	-7.21831	7.52217e-07
CXorf40B	4.96631e-07	-7.21831	7.52217e-07
CYB561D1	4.96631e-07	-7.21831	7.52217e-07
CYB5B	4.96631e-07	-7.21831	7.52217e-07
CYCS	4.96631e-07	-7.21831	7.52217e-07
CYFIP2	4.96631e-07	-7.21831	7.52217e-07
CYTH2	4.96631e-07	-7.21831	7.52217e-07
DAAM1	1.40279e-09	7.10027	2.85297e-08
DAGLA	7.11649e-09	-6.81555	1.16592e-07
DCAF16	4.55155e-06	-6.60333	6.14304e-06
DCAF4	4.96631e-07	-7.21831	7.52217e-07
DCAF5	4.96631e-07	-7.21831	7.52217e-07
DCAF6	4.96631e-07	-7.21831	7.52217e-07
DCLK1	1.79497e-08	-6.64076	1.60405e-07
DCLRE1C	4.96631e-07	7.21831	7.52217e-07
DCTN1	7.11649e-09	-6.81555	1.16592e-07
DCTN2	4.93802e-05	-5.89712	6.44917e-05
DCTN5	4.96631e-07	-7.21831	7.52217e-07
DCUN1D4	4.96631e-07	-7.21831	7.52217e-07
DDHD1	4.96631e-07	-7.21831	7.52217e-07
DDR2	1.40279e-09	7.10027	2.85297e-08
DDX1	4.96631e-07	-7.21831	7.52217e-07
DDX10	4.96631e-07	-7.21831	7.52217e-07
DDX11	4.96631e-07	7.21831	7.52217e-07
DDX24	4.96631e-07	-7.21831	7.52217e-07
DDX25	4.96631e-07	-7.21831	7.52217e-07
DDX28	4.96631e-07	-7.21831	7.52217e-07
DDX49	4.96631e-07	-7.21831	7.52217e-07
DDX59	4.55155e-06	6.60333	6.14304e-06
DEAF1	4.55155e-06	-6.60333	6.14304e-06
DEF8	4.96631e-07	-7.21831	7.52217e-07
DENND1C	4.96631e-07	7.21831	7.52217e-07
DENR	4.96631e-07	-7.21831	7.52217e-07
DEPDC5	4.96631e-07	-7.21831	7.52217e-07
DERL1	4.96631e-07	-7.21831	7.52217e-07
DGCR5	1.40279e-09	-7.10027	2.85297e-08
DGCR9	1.80662e-07	-7.4742	7.52217e-07
DGKE	4.96631e-07	-7.21831	7.52217e-07
DGUOK	4.96631e-07	-7.21831	7.52217e-07
DHDDS	4.96631e-07	-7.21831	7.52217e-07
DHPS	4.96631e-07	-7.21831	7.52217e-07
DHX29	4.96631e-07	-7.21831	7.52217e-07
DHX30	4.96631e-07	-7.21831	7.52217e-07
DICER1	4.55155e-06	6.60333	6.14304e-06
DIO3	4.55155e-06	-6.60333	6.14304e-06
DIRAS1	4.96631e-07	-7.21831	7.52217e-07
DLD	4.96631e-07	-7.21831	7.52217e-07
DLEC1	4.96631e-07	7.21831	7.52217e-07
DLG2	1.40279e-09	-7.10027	2.85297e-08
DLG3	4.96631e-07	-7.21831	7.52217e-07
DLG4	1.80662e-07	-7.4742	7.52217e-07
DLGAP1	1.79497e-08	-6.64076	1.60405e-07
DLGAP1-AS1	4.96631e-07	7.21831	7.52217e-07
DLGAP2	4.55155e-06	-6.60333	6.14304e-06
DMAP1	4.96631e-07	-7.21831	7.52217e-07
DMXL2	4.96631e-07	-7.21831	7.52217e-07
DNAJA2	4.96631e-07	-7.21831	7.52217e-07
DNAJA3	4.96631e-07	-7.21831	7.52217e-07
DNAJB14	4.96631e-07	-7.21831	7.52217e-07
DNAJC1	4.96631e-07	7.21831	7.52217e-07
DNAJC12	4.96631e-07	-7.21831	7.52217e-07
DNAJC16	4.96631e-07	-7.21831	7.52217e-07
DNAJC18	4.96631e-07	-7.21831	7.52217e-07
DNAJC19	4.96631e-07	-7.21831	7.52217e-07
DNAJC5	4.96631e-07	-7.21831	7.52217e-07
DNAJC6	2.59463e-06	-6.79116	3.7471e-06
DNAJC8	4.96631e-07	-7.21831	7.52217e-07
DNALI1	1.80662e-07	7.4742	7.52217e-07
DNASE2	4.96631e-07	7.21831	7.52217e-07
DNM1	1.79497e-08	-6.64076	1.60405e-07
DNM1L	4.96631e-07	-7.21831	7.52217e-07
DNM3	4.96631e-07	-7.21831	7.52217e-07
DOCK3	4.96631e-07	-7.21831	7.52217e-07
DOCK6	4.96631e-07	7.21831	7.52217e-07
DOPEY1	4.96631e-07	-7.21831	7.52217e-07
DOPEY2	1.79497e-08	-6.64076	1.60405e-07
DPH5	4.96631e-07	-7.21831	7.52217e-07
DPM2	4.96631e-07	-7.21831	7.52217e-07
DPP6	4.96631e-07	-7.21831	7.52217e-07
DRG1	4.96631e-07	-7.21831	7.52217e-07
DRP2	4.93802e-05	-5.89712	6.44917e-05
DSTN	1.79497e-08	-6.64076	1.60405e-07
DSTYK	4.96631e-07	-7.21831	7.52217e-07
DTD1	4.96631e-07	-7.21831	7.52217e-07
DTNA	1.40279e-09	7.10027	2.85297e-08
DTWD1	4.96631e-07	-7.21831	7.52217e-07
DUSP1	4.96631e-07	7.21831	7.52217e-07
DUSP18	4.96631e-07	7.21831	7.52217e-07
DVL3	4.96631e-07	7.21831	7.52217e-07
DYNC1H1	1.79497e-08	-6.64076	1.60405e-07
DYNC1I1	4.96631e-07	-7.21831	7.52217e-07
DYNLL2	4.96631e-07	-7.21831	7.52217e-07
DYNLRB1	4.96631e-07	-7.21831	7.52217e-07
DZIP3	4.96631e-07	-7.21831	7.52217e-07
EAF1	4.96631e-07	-7.21831	7.52217e-07
EARS2	4.96631e-07	-7.21831	7.52217e-07
EBLN3	4.96631e-07	-7.21831	7.52217e-07
EBP	4.96631e-07	-7.21831	7.52217e-07
ECHDC2	4.96631e-07	7.21831	7.52217e-07
ECM2	2.59463e-06	6.79116	3.7471e-06
EDA	4.96631e-07	7.21831	7.52217e-07
EDF1	4.96631e-07	-7.21831	7.52217e-07
EEF1A2	1.79497e-08	-6.64076	1.60405e-07
EEF1E1	4.96631e-07	-7.21831	7.52217e-07
EFR3B	4.93802e-05	-5.89712	6.44917e-05
EFTUD2	4.93802e-05	-5.89712	6.44917e-05
EGFR	4.96631e-07	7.21831	7.52217e-07
EHBP1L1	4.96631e-07	7.21831	7.52217e-07
EHD2	4.96631e-07	7.21831	7.52217e-07
EHD3	5.19066e-11	-6.69696	5.46687e-09
EI24	4.55155e-06	-6.60333	6.14304e-06
EIF1AX	4.55155e-06	6.60333	6.14304e-06
EIF1AY	4.55155e-06	-6.60333	6.14304e-06
EIF2B3	4.96631e-07	-7.21831	7.52217e-07
EIF2S1	4.96631e-07	-7.21831	7.52217e-07
EIF3I	4.96631e-07	-7.21831	7.52217e-07
EIF3K	4.96631e-07	-7.21831	7.52217e-07
EIF4E2	4.96631e-07	-7.21831	7.52217e-07
EIF4E3	4.96631e-07	-7.21831	7.52217e-07
EIF5B	4.96631e-07	7.21831	7.52217e-07
EIF6	4.96631e-07	-7.21831	7.52217e-07
ELAVL4	2.59463e-06	-6.79116	3.7471e-06
ELF1	4.96631e-07	7.21831	7.52217e-07
ELMO1	4.55155e-06	-6.60333	6.14304e-06
ELMO2	4.93802e-05	-5.89712	6.44917e-05
ELOVL4	4.96631e-07	-7.21831	7.52217e-07
ELOVL6	4.96631e-07	-7.21831	7.52217e-07
ELP6	4.96631e-07	-7.21831	7.52217e-07
EMC1	4.96631e-07	-7.21831	7.52217e-07
EMC3	4.96631e-07	-7.21831	7.52217e-07
EMC7	4.96631e-07	-7.21831	7.52217e-07
EMC9	4.96631e-07	-7.21831	7.52217e-07
ENC1	1.79497e-08	-6.64076	1.60405e-07
ENDOG	4.96631e-07	-7.21831	7.52217e-07
ENO2	4.96631e-07	-7.21831	7.52217e-07
ENPP5	2.59463e-06	-6.79116	3.7471e-06
ENSA	4.96631e-07	-7.21831	7.52217e-07
ENTPD2	4.96631e-07	7.21831	7.52217e-07
ENTPD3	4.96631e-07	-7.21831	7.52217e-07
ENTPD6	4.96631e-07	-7.21831	7.52217e-07
ENY2	4.96631e-07	-7.21831	7.52217e-07
EPB41	1.40279e-09	7.10027	2.85297e-08
EPB41L1	1.40279e-09	-7.10027	2.85297e-08
EPB41L3	4.93802e-05	-5.89712	6.44917e-05
EPB41L4A-AS1	4.96631e-07	-7.21831	7.52217e-07
EPC1	4.96631e-07	7.21831	7.52217e-07
EPDR1	4.96631e-07	-7.21831	7.52217e-07
EPHA5	1.80662e-07	-7.4742	7.52217e-07
EPHB2	4.96631e-07	-7.21831	7.52217e-07
EPM2AIP1	4.96631e-07	-7.21831	7.52217e-07
EPN1	4.55155e-06	-6.60333	6.14304e-06
EPS15	4.96631e-07	-7.21831	7.52217e-07
EPS15L1	4.96631e-07	7.21831	7.52217e-07
EPT1	4.96631e-07	-7.21831	7.52217e-07
ERBB2IP	1.80662e-07	7.4742	7.52217e-07
ERBB4	4.96631e-07	7.21831	7.52217e-07
ERC2	4.96631e-07	-7.21831	7.52217e-07
ERCC3	4.96631e-07	-7.21831	7.52217e-07
ERICH1	4.96631e-07	7.21831	7.52217e-07
ERLEC1	4.96631e-07	-7.21831	7.52217e-07
ERO1L	4.96631e-07	-7.21831	7.52217e-07
ESCO1	4.55155e-06	6.60333	6.14304e-06
ESF1	1.40279e-09	7.10027	2.85297e-08
EVI2B	1.80662e-07	7.4742	7.52217e-07
EVI5L	1.80662e-07	-7.4742	7.52217e-07
EVL	1.40279e-09	-7.10027	2.85297e-08
EXOC8	4.96631e-07	-7.21831	7.52217e-07
EXOG	4.96631e-07	-7.21831	7.52217e-07
EXOSC1	4.96631e-07	-7.21831	7.52217e-07
EXOSC7	4.96631e-07	-7.21831	7.52217e-07
EXPH5	1.80662e-07	7.4742	7.52217e-07
EXTL1	1.80662e-07	-7.4742	7.52217e-07
EXTL2	4.96631e-07	-7.21831	7.52217e-07
EZR	4.96631e-07	7.21831	7.52217e-07
FABP3	1.79497e-08	-6.64076	1.60405e-07
FAF1	4.96631e-07	-7.21831	7.52217e-07
FAIM2	1.80662e-07	-7.4742	7.52217e-07
FAM102B	4.96631e-07	-7.21831	7.52217e-07
FAM120A	1.40279e-09	7.10027	2.85297e-08
FAM122A	4.96631e-07	-7.21831	7.52217e-07
FAM126B	4.96631e-07	-7.21831	7.52217e-07
FAM134A	4.96631e-07	-7.21831	7.52217e-07
FAM161B	4.96631e-07	7.21831	7.52217e-07
FAM162A	4.96631e-07	-7.21831	7.52217e-07
FAM171A2	2.10332e-05	-6.16558	2.81046e-05
FAM181A	4.96631e-07	7.21831	7.52217e-07
FAM188A	4.96631e-07	-7.21831	7.52217e-07
FAM198B	1.80662e-07	7.4742	7.52217e-07
FAM19A1	2.59463e-06	-6.79116	3.7471e-06
FAM216A	2.59463e-06	-6.79116	3.7471e-06
FAM32A	4.96631e-07	-7.21831	7.52217e-07
FAM49A	1.79497e-08	-6.64076	1.60405e-07
FAM50B	4.96631e-07	-7.21831	7.52217e-07
FAM69B	2.59463e-06	-6.79116	3.7471e-06
FAM98A	4.96631e-07	-7.21831	7.52217e-07
FANCM	4.96631e-07	-7.21831	7.52217e-07
FAR2	1.79497e-08	-6.64076	1.60405e-07
FARSA	4.96631e-07	-7.21831	7.52217e-07
FARSB	1.40279e-09	-7.10027	2.85297e-08
FAS	1.80662e-07	7.4742	7.52217e-07
FASTKD2	4.96631e-07	-7.21831	7.52217e-07
FAXC	4.96631e-07	-7.21831	7.52217e-07
FBF1	4.96631e-07	7.21831	7.52217e-07
FBLL1	4.96631e-07	-7.21831	7.52217e-07
FBXO25	4.96631e-07	-7.21831	7.52217e-07
FBXO3	4.96631e-07	-7.21831	7.52217e-07
FBXO30	1.80662e-07	7.4742	7.52217e-07
FBXO32	4.96631e-07	7.21831	7.52217e-07
FBXO9	4.96631e-07	-7.21831	7.52217e-07
FBXW2	4.96631e-07	-7.21831	7.52217e-07
FBXW5	4.96631e-07	-7.21831	7.52217e-07
FBXW7	1.40279e-09	-7.10027	2.85297e-08
FECH	4.96631e-07	-7.21831	7.52217e-07
FER	4.96631e-07	7.21831	7.52217e-07
FERMT2	4.96631e-07	7.21831	7.52217e-07
FGD2	4.96631e-07	7.21831	7.52217e-07
FGD4	1.40279e-09	7.10027	2.85297e-08
FGD6	1.80662e-07	7.4742	7.52217e-07
FGF14	4.96631e-07	-7.21831	7.52217e-07
FGF9	4.96631e-07	-7.21831	7.52217e-07
FH	4.96631e-07	-7.21831	7.52217e-07
FHL2	4.96631e-07	-7.21831	7.52217e-07
FIBP	1.79497e-08	-6.64076	1.60405e-07
FIG4	4.96631e-07	-7.21831	7.52217e-07
FKBP3	4.96631e-07	-7.21831	7.52217e-07
FLAD1	4.96631e-07	-7.21831	7.52217e-07
FLOT1	4.55155e-06	-6.60333	6.14304e-06
FMO2	1.79497e-08	6.64076	1.60405e-07
FNDC3A	4.55155e-06	6.60333	6.14304e-06
FNDC5	1.79497e-08	-6.64076	1.60405e-07
FNIP1	4.55155e-06	6.60333	6.14304e-06
FOCAD	4.96631e-07	-7.21831	7.52217e-07
FOXJ1	4.96631e-07	7.21831	7.52217e-07
FOXK2	4.96631e-07	-7.21831	7.52217e-07
FOXP1	4.96631e-07	7.21831	7.52217e-07
FRMD6	1.80662e-07	7.4742	7.52217e-07
FRMPD4	4.96631e-07	-7.21831	7.52217e-07
FSD1	4.96631e-07	-7.21831	7.52217e-07
FST	4.96631e-07	-7.21831	7.52217e-07
FUBP3	2.10332e-05	6.16558	2.81046e-05
FUNDC1	4.96631e-07	-7.21831	7.52217e-07
FUS	4.96631e-07	-7.21831	7.52217e-07
FXR1	4.55155e-06	6.60333	6.14304e-06
FXYD7	7.11649e-09	-6.81555	1.16592e-07
FYB	4.96631e-07	7.21831	7.52217e-07
FYCO1	4.96631e-07	7.21831	7.52217e-07
GABARAPL1	1.79497e-08	-6.64076	1.60405e-07
GABBR2	1.79497e-08	-6.64076	1.60405e-07
GABRA1	2.59463e-06	-6.79116	3.7471e-06
GABRA5	1.79497e-08	-6.64076	1.60405e-07
GABRB3	4.96631e-07	-7.21831	7.52217e-07
GABRD	4.96631e-07	-7.21831	7.52217e-07
GABRG1	1.80662e-07	7.4742	7.52217e-07
GABRG2	1.79497e-08	-6.64076	1.60405e-07
GADD45GIP1	4.96631e-07	-7.21831	7.52217e-07
GALNT1	4.55155e-06	6.60333	6.14304e-06
GALNT15	5.19066e-11	6.69696	5.46687e-09
GALNT9	4.96631e-07	-7.21831	7.52217e-07
GAPDH	4.96631e-07	-7.21831	7.52217e-07
GAREM	4.55155e-06	6.60333	6.14304e-06
GARS	4.96631e-07	-7.21831	7.52217e-07
GBAP1	4.96631e-07	-7.21831	7.52217e-07
GBF1	1.80662e-07	-7.4742	7.52217e-07
GCAT	4.96631e-07	-7.21831	7.52217e-07
GDAP1	1.79497e-08	-6.64076	1.60405e-07
GDAP1L1	1.79497e-08	-6.64076	1.60405e-07
GEM	4.63421e-10	7.29361	2.85297e-08
GEMIN2	4.96631e-07	-7.21831	7.52217e-07
GEMIN6	4.96631e-07	-7.21831	7.52217e-07
GEMIN7	4.96631e-07	-7.21831	7.52217e-07
GFAP	1.80662e-07	7.4742	7.52217e-07
GFM1	4.96631e-07	-7.21831	7.52217e-07
GFM2	4.96631e-07	-7.21831	7.52217e-07
GFOD2	1.80662e-07	-7.4742	7.52217e-07
GFPT1	4.96631e-07	-7.21831	7.52217e-07
GGCT	4.96631e-07	-7.21831	7.52217e-07
GGCX	4.96631e-07	-7.21831	7.52217e-07
GGT7	1.80662e-07	-7.4742	7.52217e-07
GHITM	4.96631e-07	-7.21831	7.52217e-07
GINS2	4.55155e-06	-6.60333	6.14304e-06
GKAP1	4.96631e-07	7.21831	7.52217e-07
GLIS3	1.40279e-09	7.10027	2.85297e-08
GLOD4	4.96631e-07	-7.21831	7.52217e-07
GLRB	1.79497e-08	-6.64076	1.60405e-07
GLRX3	1.40279e-09	-7.10027	2.85297e-08
GLS	4.96631e-07	-7.21831	7.52217e-07
GLS2	4.96631e-07	-7.21831	7.52217e-07
GLT1D1	4.96631e-07	-7.21831	7.52217e-07
GMDS	4.96631e-07	-7.21831	7.52217e-07
GMPR	2.2881e-06	6.82114	3.46387e-06
GNA13	1.80662e-07	7.4742	7.52217e-07
GNAS	4.96631e-07	-7.21831	7.52217e-07
GNAZ	4.96631e-07	-7.21831	7.52217e-07
GNG12	1.80662e-07	7.4742	7.52217e-07
GNG3	1.79497e-08	-6.64076	1.60405e-07
GNL1	4.96631e-07	-7.21831	7.52217e-07
GNPNAT1	4.96631e-07	-7.21831	7.52217e-07
GOLGA4	4.55155e-06	6.60333	6.14304e-06
GOLIM4	1.79497e-08	6.64076	1.60405e-07
GOT1	4.96631e-07	-7.21831	7.52217e-07
GOT2	1.79497e-08	-6.64076	1.60405e-07
GPALPP1	4.96631e-07	-7.21831	7.52217e-07
GPC4	1.80662e-07	7.4742	7.52217e-07
GPHN	4.96631e-07	-7.21831	7.52217e-07
GPI	4.96631e-07	-7.21831	7.52217e-07
GPR107	4.96631e-07	-7.21831	7.52217e-07
GPR144	4.55155e-06	-6.60333	6.14304e-06
GPR158	4.96631e-07	-7.21831	7.52217e-07
GPR173	1.80662e-07	-7.4742	7.52217e-07
GPR180	4.96631e-07	-7.21831	7.52217e-07
GPR85	4.96631e-07	-7.21831	7.52217e-07
GPRASP1	4.96631e-07	-7.21831	7.52217e-07
GPS1	4.96631e-07	-7.21831	7.52217e-07
GRAMD3	1.80662e-07	7.4742	7.52217e-07
GRHL1	4.96631e-07	-7.21831	7.52217e-07
GRIK2	4.96631e-07	-7.21831	7.52217e-07
GRIN1	1.80662e-07	-7.4742	7.52217e-07
GRIN2A	2.59463e-06	-6.79116	3.7471e-06
GRINA	4.55155e-06	-6.60333	6.14304e-06
GRIPAP1	4.96631e-07	-7.21831	7.52217e-07
GRPEL1	4.96631e-07	-7.21831	7.52217e-07
GRPEL2	4.96631e-07	-7.21831	7.52217e-07
GRSF1	4.96631e-07	-7.21831	7.52217e-07
GSK3A	2.10332e-05	-6.16558	2.81046e-05
GSK3B	4.96631e-07	-7.21831	7.52217e-07
GSS	4.96631e-07	-7.21831	7.52217e-07
GSTA4	4.96631e-07	-7.21831	7.52217e-07
GTPBP4	4.96631e-07	-7.21831	7.52217e-07
GUCY1B3	4.96631e-07	-7.21831	7.52217e-07
GUK1	1.40279e-09	-7.10027	2.85297e-08
GZMK	4.93802e-05	5.89712	6.44917e-05
HABP4	4.96631e-07	-7.21831	7.52217e-07
HAGH	4.96631e-07	-7.21831	7.52217e-07
HBP1	4.96631e-07	7.21831	7.52217e-07
HBQ1	1.80662e-07	-7.4742	7.52217e-07
HCCS	4.96631e-07	-7.21831	7.52217e-07
HCN2	4.93802e-05	-5.89712	6.44917e-05
HDAC8	4.96631e-07	-7.21831	7.52217e-07
HDGF	4.96631e-07	7.21831	7.52217e-07
HDLBP	4.55155e-06	-6.60333	6.14304e-06
HECTD4	4.96631e-07	-7.21831	7.52217e-07
HECW2	2.59463e-06	-6.79116	3.7471e-06
HENMT1	4.96631e-07	-7.21831	7.52217e-07
HERC1	4.96631e-07	-7.21831	7.52217e-07
HERPUD2	4.55155e-06	6.60333	6.14304e-06
HEY2	4.96631e-07	7.21831	7.52217e-07
HIF1AN	4.96631e-07	-7.21831	7.52217e-07
HIF3A	4.96631e-07	7.21831	7.52217e-07
HIGD1A	4.96631e-07	-7.21831	7.52217e-07
HINT1	4.96631e-07	-7.21831	7.52217e-07
HIVEP2	4.96631e-07	-7.21831	7.52217e-07
HK1	1.79497e-08	-6.64076	1.60405e-07
HLF	4.96631e-07	-7.21831	7.52217e-07
HM13	4.96631e-07	-7.21831	7.52217e-07
HMCES	4.96631e-07	-7.21831	7.52217e-07
HMG20A	4.96631e-07	-7.21831	7.52217e-07
HMGCR	4.96631e-07	-7.21831	7.52217e-07
HMGCS1	4.96631e-07	-7.21831	7.52217e-07
HMGN5	1.80662e-07	7.4742	7.52217e-07
HMOX2	1.79497e-08	-6.64076	1.60405e-07
HMP19	4.96631e-07	-7.21831	7.52217e-07
HN1	4.96631e-07	-7.21831	7.52217e-07
HNMT	1.40279e-09	7.10027	2.85297e-08
HNRNPA0	4.96631e-07	-7.21831	7.52217e-07
HNRNPC	4.96631e-07	-7.21831	7.52217e-07
HNRNPK	4.96631e-07	-7.21831	7.52217e-07
HNRNPLL	4.96631e-07	-7.21831	7.52217e-07
HNRNPUL1	4.96631e-07	7.21831	7.52217e-07
HNRNPUL2	4.55155e-06	-6.60333	6.14304e-06
HP1BP3	4.96631e-07	7.21831	7.52217e-07
HPCAL4	4.96631e-07	-7.21831	7.52217e-07
HPRT1	1.79497e-08	-6.64076	1.60405e-07
HPS3	1.80662e-07	7.4742	7.52217e-07
HRAS	4.96631e-07	-7.21831	7.52217e-07
HS6ST3	1.39453e-07	-6.22414	7.52217e-07
HSPA12A	4.96631e-07	-7.21831	7.52217e-07
HSPB11	4.96631e-07	-7.21831	7.52217e-07
HSPB6	4.96631e-07	7.21831	7.52217e-07
HSPB8	7.11649e-09	6.81555	1.16592e-07
HTR5A	2.59463e-06	-6.79116	3.7471e-06
HTT	5.19066e-11	-6.69696	5.46687e-09
HUNK	4.96631e-07	-7.21831	7.52217e-07
HUS1	4.96631e-07	-7.21831	7.52217e-07
HYLS1	4.96631e-07	-7.21831	7.52217e-07
HYOU1	1.40279e-09	-7.10027	2.85297e-08
IARS	4.96631e-07	-7.21831	7.52217e-07
ICA1	4.96631e-07	-7.21831	7.52217e-07
ICMT	4.96631e-07	-7.21831	7.52217e-07
ICOSLG	1.80662e-07	-7.4742	7.52217e-07
ID3	1.80662e-07	7.4742	7.52217e-07
ID4	1.40279e-09	7.10027	2.85297e-08
IDH3A	4.96631e-07	-7.21831	7.52217e-07
IDH3B	4.96631e-07	-7.21831	7.52217e-07
IDH3G	1.40279e-09	-7.10027	2.85297e-08
IDI1	4.96631e-07	-7.21831	7.52217e-07
IGDCC4	1.80662e-07	7.4742	7.52217e-07
IGF1R	4.96631e-07	7.21831	7.52217e-07
IGFBP7	1.80662e-07	7.4742	7.52217e-07
IKBKAP	4.96631e-07	-7.21831	7.52217e-07
IKZF1	4.96631e-07	7.21831	7.52217e-07
IL13RA1	1.80662e-07	7.4742	7.52217e-07
IL20RA	4.96631e-07	7.21831	7.52217e-07
ILF2	4.96631e-07	-7.21831	7.52217e-07
IMMP1L	4.96631e-07	-7.21831	7.52217e-07
IMMT	4.96631e-07	-7.21831	7.52217e-07
IMP3	4.96631e-07	-7.21831	7.52217e-07
IMP4	4.96631e-07	-7.21831	7.52217e-07
IMPAD1	4.96631e-07	-7.21831	7.52217e-07
INA	4.96631e-07	-7.21831	7.52217e-07
INPP4A	1.79497e-08	-6.64076	1.60405e-07
INPP5F	4.96631e-07	-7.21831	7.52217e-07
INSIG2	4.96631e-07	-7.21831	7.52217e-07
INTS6	4.96631e-07	-7.21831	7.52217e-07
IP6K1	1.79497e-08	-6.64076	1.60405e-07
IPO5	4.96631e-07	-7.21831	7.52217e-07
IPO5P1	4.55155e-06	-6.60333	6.14304e-06
IQCA1	1.40279e-09	7.10027	2.85297e-08
IQGAP1	4.96631e-07	7.21831	7.52217e-07
IQGAP2	1.80662e-07	7.4742	7.52217e-07
IQSEC1	5.19066e-11	-6.69696	5.46687e-09
IRAK1	4.96631e-07	7.21831	7.52217e-07
IREB2	1.40279e-09	7.10027	2.85297e-08
IRF5	4.96631e-07	7.21831	7.52217e-07
IRGQ	4.96631e-07	-7.21831	7.52217e-07
ISCA1	1.79497e-08	-6.64076	1.60405e-07
ITFG1	4.96631e-07	-7.21831	7.52217e-07
ITGA6	1.80662e-07	7.4742	7.52217e-07
ITGB4	4.96631e-07	7.21831	7.52217e-07
ITGB5	1.80662e-07	7.4742	7.52217e-07
ITPR2	1.40279e-09	7.10027	2.85297e-08
ITPRIPL2	4.96631e-07	7.21831	7.52217e-07
JAKMIP1	4.96631e-07	-7.21831	7.52217e-07
JHDM1D-AS1	4.96631e-07	-7.21831	7.52217e-07
KALRN	1.40279e-09	-7.10027	2.85297e-08
KANSL1	4.96631e-07	7.21831	7.52217e-07
KANSL1L	1.40279e-09	7.10027	2.85297e-08
KAT6B	1.40279e-09	7.10027	2.85297e-08
KBTBD6	4.96631e-07	-7.21831	7.52217e-07
KCNA2	4.93802e-05	-5.89712	6.44917e-05
KCNAB2	7.11649e-09	-6.81555	1.16592e-07
KCNC4	1.80662e-07	-7.4742	7.52217e-07
KCNIP2	4.96631e-07	-7.21831	7.52217e-07
KCNIP3	4.55155e-06	-6.60333	6.14304e-06
KCNJ4	1.80662e-07	-7.4742	7.52217e-07
KCNJ6	2.59463e-06	-6.79116	3.7471e-06
KCNJ9	4.96631e-07	-7.21831	7.52217e-07
KCNK1	2.59463e-06	-6.79116	3.7471e-06
KCNK10	5.19066e-11	-6.69696	5.46687e-09
KCNN3	4.96631e-07	7.21831	7.52217e-07
KCNQ2	1.40279e-09	-7.10027	2.85297e-08
KCNQ3	2.59463e-06	-6.79116	3.7471e-06
KCNS2	4.96631e-07	-7.21831	7.52217e-07
KCNV1	4.96631e-07	-7.21831	7.52217e-07
KCTD1	1.39453e-07	-6.22414	7.52217e-07
KCTD2	4.96631e-07	-7.21831	7.52217e-07
KDELC2	7.11649e-09	6.81555	1.16592e-07
KDM2A	4.55155e-06	-6.60333	6.14304e-06
KDM5A	1.40279e-09	7.10027	2.85297e-08
KDM5B	4.55155e-06	-6.60333	6.14304e-06
KDM6A	4.55155e-06	6.60333	6.14304e-06
KHK	4.96631e-07	-7.21831	7.52217e-07
KIAA0101	4.96631e-07	7.21831	7.52217e-07
KIAA0232	4.96631e-07	-7.21831	7.52217e-07
KIAA0485	4.96631e-07	7.21831	7.52217e-07
KIAA0513	5.19066e-11	-6.69696	5.46687e-09
KIAA1033	4.55155e-06	6.60333	6.14304e-06
KIAA1045	1.40279e-09	-7.10027	2.85297e-08
KIAA1244	4.96631e-07	-7.21831	7.52217e-07
KIAA1279	4.96631e-07	-7.21831	7.52217e-07
KIAA1324	4.96631e-07	-7.21831	7.52217e-07
KIAA1430	1.80662e-07	7.4742	7.52217e-07
KIAA1468	4.96631e-07	-7.21831	7.52217e-07
KIAA1549L	1.79497e-08	-6.64076	1.60405e-07
KIAA1551	4.96631e-07	7.21831	7.52217e-07
KIAA1715	4.96631e-07	-7.21831	7.52217e-07
KIF21A	4.96631e-07	-7.21831	7.52217e-07
KIF3B	4.93802e-05	-5.89712	6.44917e-05
KIF3C	4.96631e-07	-7.21831	7.52217e-07
KIFAP3	4.96631e-07	-7.21831	7.52217e-07
KLC1	4.96631e-07	-7.21831	7.52217e-07
KLF4	4.96631e-07	7.21831	7.52217e-07
KLHDC3	4.96631e-07	-7.21831	7.52217e-07
KLHDC4	1.80662e-07	-7.4742	7.52217e-07
KLHL24	4.55155e-06	6.60333	6.14304e-06
KLHL6	4.96631e-07	7.21831	7.52217e-07
KLHL7	4.96631e-07	-7.21831	7.52217e-07
KMT2A	4.93802e-05	5.89712	6.44917e-05
KMT2C	4.96631e-07	7.21831	7.52217e-07
KNDC1	4.55155e-06	-6.60333	6.14304e-06
KPNA4	4.55155e-06	6.60333	6.14304e-06
KPNA6	1.40279e-09	-7.10027	2.85297e-08
KRCC1	4.96631e-07	7.21831	7.52217e-07
KRIT1	4.55155e-06	6.60333	6.14304e-06
KTN1	4.55155e-06	6.60333	6.14304e-06
LAGE3	4.96631e-07	-7.21831	7.52217e-07
LAMB1	4.96631e-07	-7.21831	7.52217e-07
LAMP5	4.96631e-07	-7.21831	7.52217e-07
LAMTOR3	4.96631e-07	-7.21831	7.52217e-07
LARGE	4.96631e-07	-7.21831	7.52217e-07
LARP4B	4.96631e-07	-7.21831	7.52217e-07
LCA5	1.40279e-09	7.10027	2.85297e-08
LCMT1	4.96631e-07	-7.21831	7.52217e-07
LCP2	4.96631e-07	7.21831	7.52217e-07
LDB2	2.59463e-06	-6.79116	3.7471e-06
LEPROTL1	4.96631e-07	-7.21831	7.52217e-07
LGALS8	4.96631e-07	-7.21831	7.52217e-07
LGALSL	4.96631e-07	-7.21831	7.52217e-07
LHFPL4	4.96631e-07	-7.21831	7.52217e-07
LIFR	5.19066e-11	6.69696	5.46687e-09
LIG4	4.96631e-07	-7.21831	7.52217e-07
LIN7A	4.96631e-07	-7.21831	7.52217e-07
LIN7B	4.96631e-07	-7.21831	7.52217e-07
LINGO1	2.59463e-06	-6.79116	3.7471e-06
LMBR1	4.96631e-07	-7.21831	7.52217e-07
LMNTD1	4.96631e-07	7.21831	7.52217e-07
LMTK2	1.79497e-08	-6.64076	1.60405e-07
LNX1	2.59463e-06	-6.79116	3.7471e-06
LONRF2	4.96631e-07	-7.21831	7.52217e-07
LPCAT4	4.96631e-07	-7.21831	7.52217e-07
LPGAT1	4.96631e-07	-7.21831	7.52217e-07
LPP	4.96631e-07	7.21831	7.52217e-07
LPPR5	4.96631e-07	-7.21831	7.52217e-07
LPXN	4.55155e-06	6.60333	6.14304e-06
LRCH4	4.96631e-07	7.21831	7.52217e-07
LRFN2	4.96631e-07	-7.21831	7.52217e-07
LRFN3	1.80662e-07	-7.4742	7.52217e-07
LRFN5	4.96631e-07	-7.21831	7.52217e-07
LRP10	4.96631e-07	7.21831	7.52217e-07
LRP6	4.96631e-07	7.21831	7.52217e-07
LRP8	4.96631e-07	-7.21831	7.52217e-07
LRPAP1	1.79497e-08	-6.64076	1.60405e-07
LRPPRC	4.96631e-07	-7.21831	7.52217e-07
LRRC20	4.96631e-07	-7.21831	7.52217e-07
LRRC47	4.96631e-07	-7.21831	7.52217e-07
LRRC49	4.96631e-07	-7.21831	7.52217e-07
LRRC8B	4.96631e-07	-7.21831	7.52217e-07
LSM14B	4.55155e-06	-6.60333	6.14304e-06
LSM3	4.93802e-05	-5.89712	6.44917e-05
LSM4	4.96631e-07	-7.21831	7.52217e-07
LUC7L3	4.93802e-05	5.89712	6.44917e-05
LY6E	2.10332e-05	-6.16558	2.81046e-05
LY86-AS1	1.40279e-09	-7.10027	2.85297e-08
LYPLA1	4.55155e-06	6.60333	6.14304e-06
MAATS1	4.96631e-07	7.21831	7.52217e-07
MAD2L1BP	1.79497e-08	-6.64076	1.60405e-07
MADD	4.96631e-07	-7.21831	7.52217e-07
MAEL	4.96631e-07	-7.21831	7.52217e-07
MAGED1	4.96631e-07	-7.21831	7.52217e-07
MAGEL2	4.96631e-07	-7.21831	7.52217e-07
MAK16	4.96631e-07	-7.21831	7.52217e-07
MALAT1	4.96631e-07	7.21831	7.52217e-07
MALSU1	4.96631e-07	-7.21831	7.52217e-07
MAML2	1.80662e-07	7.4742	7.52217e-07
MANBAL	4.96631e-07	-7.21831	7.52217e-07
MANEAL	1.79497e-08	-6.64076	1.60405e-07
MAP1A	5.19066e-11	-6.69696	5.46687e-09
MAP1B	1.79497e-08	-6.64076	1.60405e-07
MAP1S	2.10332e-05	-6.16558	2.81046e-05
MAP2K1	4.96631e-07	-7.21831	7.52217e-07
MAP2K4	4.96631e-07	-7.21831	7.52217e-07
MAP3K1	1.80662e-07	7.4742	7.52217e-07
MAP3K13	4.96631e-07	-7.21831	7.52217e-07
MAP3K2	1.40279e-09	7.10027	2.85297e-08
MAP3K9	4.96631e-07	-7.21831	7.52217e-07
MAP4	4.96631e-07	-7.21831	7.52217e-07
MAP7D1	4.96631e-07	-7.21831	7.52217e-07
MAP7D2	1.79497e-08	-6.64076	1.60405e-07
MAPK8	4.96631e-07	-7.21831	7.52217e-07
MAPK8IP2	1.80662e-07	-7.4742	7.52217e-07
MAPK8IP3	7.11649e-09	-6.81555	1.16592e-07
MAPK9	1.79497e-08	-6.64076	1.60405e-07
MAPKAPK2	4.96631e-07	7.21831	7.52217e-07
MAPRE2	4.96631e-07	-7.21831	7.52217e-07
MAPRE3	1.80662e-07	-7.4742	7.52217e-07
MAPT	1.40279e-09	-7.10027	2.85297e-08
MARCKS	4.96631e-07	7.21831	7.52217e-07
MARK1	4.96631e-07	-7.21831	7.52217e-07
MAST3	5.19066e-11	-6.69696	5.46687e-09
MATK	4.55155e-06	-6.60333	6.14304e-06
MBLAC2	4.96631e-07	-7.21831	7.52217e-07
MBNL1	1.40279e-09	7.10027	2.85297e-08
MCAT	4.96631e-07	-7.21831	7.52217e-07
MCF2	4.96631e-07	-7.21831	7.52217e-07
MCM3AP-AS1	4.96631e-07	7.21831	7.52217e-07
MCM4	4.96631e-07	-7.21831	7.52217e-07
MCTS1	4.96631e-07	-7.21831	7.52217e-07
MCU	4.96631e-07	-7.21831	7.52217e-07
MDH1	1.79497e-08	-6.64076	1.60405e-07
MDH2	4.96631e-07	-7.21831	7.52217e-07
ME3	4.96631e-07	-7.21831	7.52217e-07
MEAF6	4.96631e-07	-7.21831	7.52217e-07
MED1	4.55155e-06	6.60333	6.14304e-06
MED10	4.96631e-07	-7.21831	7.52217e-07
MED13	4.96631e-07	7.21831	7.52217e-07
MED13L	4.96631e-07	7.21831	7.52217e-07
MED14	4.96631e-07	-7.21831	7.52217e-07
MED15	4.55155e-06	-6.60333	6.14304e-06
MED27	4.96631e-07	-7.21831	7.52217e-07
MED6	4.96631e-07	-7.21831	7.52217e-07
MED8	4.96631e-07	-7.21831	7.52217e-07
MEF2BNB	4.96631e-07	-7.21831	7.52217e-07
MEGF10	4.55155e-06	6.60333	6.14304e-06
MERTK	4.96631e-07	7.21831	7.52217e-07
MESDC1	4.55155e-06	-6.60333	6.14304e-06
MEST	4.96631e-07	-7.21831	7.52217e-07
METTL14	4.55155e-06	6.60333	6.14304e-06
METTL21A	4.96631e-07	-7.21831	7.52217e-07
METTL6	4.96631e-07	-7.21831	7.52217e-07
METTL7A	4.96631e-07	7.21831	7.52217e-07
MFSD4	4.96631e-07	-7.21831	7.52217e-07
MFSD6	4.96631e-07	-7.21831	7.52217e-07
MGAT3	1.40279e-09	-7.10027	2.85297e-08
MGAT5B	0.000232621	5.39848	0.000303674
MGST3	2.59463e-06	-6.79116	3.7471e-06
MIA3	4.96631e-07	-7.21831	7.52217e-07
MIB1	4.55155e-06	6.60333	6.14304e-06
MICU1	4.96631e-07	-7.21831	7.52217e-07
MIEF2	4.96631e-07	-7.21831	7.52217e-07
MIF	4.96631e-07	-7.21831	7.52217e-07
MIR302B	4.96631e-07	7.21831	7.52217e-07
MIR7-3HG	4.96631e-07	-7.21831	7.52217e-07
MIS18A	4.96631e-07	-7.21831	7.52217e-07
MKKS	4.96631e-07	-7.21831	7.52217e-07
MKRN1	4.96631e-07	-7.21831	7.52217e-07
MKRN2	4.96631e-07	-7.21831	7.52217e-07
MLF2	2.59463e-06	-6.79116	3.7471e-06
MLLT11	1.79497e-08	-6.64076	1.60405e-07
MLLT4	4.96631e-07	-7.21831	7.52217e-07
MMEL1	1.40279e-09	7.10027	2.85297e-08
MMP17	2.59463e-06	-6.79116	3.7471e-06
MMP24-AS1	1.40279e-09	-7.10027	2.85297e-08
MMS19	4.96631e-07	-7.21831	7.52217e-07
MOAP1	4.96631e-07	-7.21831	7.52217e-07
MOB1A	4.96631e-07	7.21831	7.52217e-07
MOB4	4.96631e-07	-7.21831	7.52217e-07
MORC2	4.55155e-06	-6.60333	6.14304e-06
MORF4L2	4.96631e-07	-7.21831	7.52217e-07
MORN4	4.96631e-07	-7.21831	7.52217e-07
MPC2	4.96631e-07	-7.21831	7.52217e-07
MPND	4.96631e-07	-7.21831	7.52217e-07
MPP1	4.96631e-07	-7.21831	7.52217e-07
MPP2	1.80662e-07	-7.4742	7.52217e-07
MPV17	4.96631e-07	-7.21831	7.52217e-07
MPZL2	4.96631e-07	7.21831	7.52217e-07
MRAS	4.96631e-07	7.21831	7.52217e-07
MREG	4.96631e-07	-7.21831	7.52217e-07
MRGPRX3	4.55155e-06	-6.60333	6.14304e-06
MRPL12	4.96631e-07	-7.21831	7.52217e-07
MRPL14	4.96631e-07	-7.21831	7.52217e-07
MRPL15	4.96631e-07	-7.21831	7.52217e-07
MRPL17	4.96631e-07	-7.21831	7.52217e-07
MRPL28	4.96631e-07	-7.21831	7.52217e-07
MRPL30	4.96631e-07	-7.21831	7.52217e-07
MRPL32	4.96631e-07	-7.21831	7.52217e-07
MRPL35	4.96631e-07	-7.21831	7.52217e-07
MRPL37	1.79497e-08	-6.64076	1.60405e-07
MRPL42	4.96631e-07	-7.21831	7.52217e-07
MRPL44	4.96631e-07	-7.21831	7.52217e-07
MRPL45	1.79497e-08	-6.64076	1.60405e-07
MRPL47	4.96631e-07	-7.21831	7.52217e-07
MRPL55	4.96631e-07	-7.21831	7.52217e-07
MRPS10	4.96631e-07	-7.21831	7.52217e-07
MRPS11	1.79497e-08	-6.64076	1.60405e-07
MRPS12	4.96631e-07	-7.21831	7.52217e-07
MRPS17	4.96631e-07	-7.21831	7.52217e-07
MRPS18A	2.59463e-06	-6.79116	3.7471e-06
MRPS2	4.93802e-05	-5.89712	6.44917e-05
MRPS21	4.96631e-07	-7.21831	7.52217e-07
MRPS22	4.96631e-07	-7.21831	7.52217e-07
MRPS23	4.96631e-07	-7.21831	7.52217e-07
MRPS25	4.96631e-07	-7.21831	7.52217e-07
MRPS35	4.96631e-07	-7.21831	7.52217e-07
MRPS36	2.59463e-06	-6.79116	3.7471e-06
MRPS7	1.79497e-08	-6.64076	1.60405e-07
MRPS9	4.96631e-07	-7.21831	7.52217e-07
MRS2	4.96631e-07	-7.21831	7.52217e-07
MRTO4	1.40279e-09	-7.10027	2.85297e-08
MS4A7	1.80662e-07	7.4742	7.52217e-07
MSANTD3	4.96631e-07	-7.21831	7.52217e-07
MSI2	1.40279e-09	7.10027	2.85297e-08
MSRB3	1.80662e-07	7.4742	7.52217e-07
MTCH2	4.96631e-07	-7.21831	7.52217e-07
MTMR11	4.96631e-07	7.21831	7.52217e-07
MTMR4	4.96631e-07	-7.21831	7.52217e-07
MTMR9	1.40279e-09	-7.10027	2.85297e-08
MTOR	4.96631e-07	-7.21831	7.52217e-07
MTUS2	4.96631e-07	-7.21831	7.52217e-07
MTX2	4.96631e-07	-7.21831	7.52217e-07
MUC1	4.96631e-07	7.21831	7.52217e-07
MUM1L1	4.96631e-07	-7.21831	7.52217e-07
MXRA7	4.96631e-07	-7.21831	7.52217e-07
MXRA8	4.96631e-07	7.21831	7.52217e-07
MYADM	4.96631e-07	-7.21831	7.52217e-07
MYH10	1.79497e-08	-6.64076	1.60405e-07
MYL12B	4.96631e-07	-7.21831	7.52217e-07
MYLK4	4.96631e-07	-7.21831	7.52217e-07
MYO1C	4.96631e-07	7.21831	7.52217e-07
MYO9A	4.55155e-06	-6.60333	6.14304e-06
MYPOP	1.80662e-07	-7.4742	7.52217e-07
MYT1L	2.59463e-06	-6.79116	3.7471e-06
N4BP2L2	4.96631e-07	7.21831	7.52217e-07
NAA20	4.96631e-07	-7.21831	7.52217e-07
NACC2	4.96631e-07	7.21831	7.52217e-07
NADK2	1.40279e-09	7.10027	2.85297e-08
NALCN	4.96631e-07	-7.21831	7.52217e-07
NANS	4.96631e-07	-7.21831	7.52217e-07
NAP1L3	4.96631e-07	-7.21831	7.52217e-07
NAP1L5	4.96631e-07	-7.21831	7.52217e-07
NAPA	1.79497e-08	-6.64076	1.60405e-07
NAPB	4.96631e-07	-7.21831	7.52217e-07
NAPEPLD	4.55155e-06	-6.60333	6.14304e-06
NARS	4.96631e-07	-7.21831	7.52217e-07
NAV2	4.96631e-07	7.21831	7.52217e-07
NBAS	4.96631e-07	-7.21831	7.52217e-07
NBN	1.40279e-09	7.10027	2.85297e-08
NBPF3	4.55155e-06	6.60333	6.14304e-06
NCALD	1.79497e-08	-6.64076	1.60405e-07
NCBP2-AS2	4.96631e-07	-7.21831	7.52217e-07
NCDN	1.79497e-08	-6.64076	1.60405e-07
NCKAP1L	4.96631e-07	7.21831	7.52217e-07
NCS1	1.39453e-07	-6.22414	7.52217e-07
NDEL1	4.96631e-07	-7.21831	7.52217e-07
NDFIP1	4.96631e-07	-7.21831	7.52217e-07
NDFIP2	1.79497e-08	-6.64076	1.60405e-07
NDN	4.96631e-07	-7.21831	7.52217e-07
NDRG3	1.79497e-08	-6.64076	1.60405e-07
NDRG4	4.96631e-07	-7.21831	7.52217e-07
NDUFA1	4.96631e-07	-7.21831	7.52217e-07
NDUFA10	4.96631e-07	-7.21831	7.52217e-07
NDUFA11	4.96631e-07	-7.21831	7.52217e-07
NDUFA12	4.96631e-07	-7.21831	7.52217e-07
NDUFA13	4.96631e-07	-7.21831	7.52217e-07
NDUFA2	4.93802e-05	-5.89712	6.44917e-05
NDUFA3	4.96631e-07	-7.21831	7.52217e-07
NDUFA4	4.96631e-07	-7.21831	7.52217e-07
NDUFA6	4.96631e-07	-7.21831	7.52217e-07
NDUFA8	4.96631e-07	-7.21831	7.52217e-07
NDUFA9	4.96631e-07	-7.21831	7.52217e-07
NDUFAB1	4.96631e-07	-7.21831	7.52217e-07
NDUFAF1	4.96631e-07	-7.21831	7.52217e-07
NDUFAF4	4.96631e-07	-7.21831	7.52217e-07
NDUFAF5	4.96631e-07	-7.21831	7.52217e-07
NDUFB1	4.96631e-07	-7.21831	7.52217e-07
NDUFB11	4.96631e-07	-7.21831	7.52217e-07
NDUFB3	2.59463e-06	-6.79116	3.7471e-06
NDUFB5	4.96631e-07	-7.21831	7.52217e-07
NDUFB6	4.96631e-07	-7.21831	7.52217e-07
NDUFB8	4.96631e-07	-7.21831	7.52217e-07
NDUFS3	4.96631e-07	-7.21831	7.52217e-07
NDUFS7	4.96631e-07	-7.21831	7.52217e-07
NDUFV1	4.96631e-07	-7.21831	7.52217e-07
NDUFV2	1.79497e-08	-6.64076	1.60405e-07
NDUFV3	4.96631e-07	-7.21831	7.52217e-07
NECAB1	2.59463e-06	-6.79116	3.7471e-06
NECAP1	4.96631e-07	-7.21831	7.52217e-07
NECAP2	4.96631e-07	7.21831	7.52217e-07
NEDD1	1.80662e-07	7.4742	7.52217e-07
NEDD4L	1.39453e-07	-6.22414	7.52217e-07
NEDD8	4.96631e-07	-7.21831	7.52217e-07
NEFH	2.59463e-06	-6.79116	3.7471e-06
NEFL	2.59463e-06	-6.79116	3.7471e-06
NEK8	4.96631e-07	7.21831	7.52217e-07
NELL2	4.96631e-07	-7.21831	7.52217e-07
NETO1	1.79497e-08	-6.64076	1.60405e-07
NETO2	4.96631e-07	-7.21831	7.52217e-07
NEU1	1.79497e-08	-6.64076	1.60405e-07
NFASC	4.96631e-07	7.21831	7.52217e-07
NFATC2	4.96631e-07	7.21831	7.52217e-07
NFIA-AS2	4.96631e-07	7.21831	7.52217e-07
NFIB	4.96631e-07	7.21831	7.52217e-07
NFKBIA	4.96631e-07	7.21831	7.52217e-07
NFU1	4.96631e-07	-7.21831	7.52217e-07
NGFRAP1	4.96631e-07	-7.21831	7.52217e-07
NGLY1	4.96631e-07	-7.21831	7.52217e-07
NHLRC2	1.80662e-07	7.4742	7.52217e-07
NHP2	4.96631e-07	-7.21831	7.52217e-07
NHP2L1	4.96631e-07	-7.21831	7.52217e-07
NICN1	4.96631e-07	-7.21831	7.52217e-07
NIPAL2	4.96631e-07	-7.21831	7.52217e-07
NIPBL	1.40279e-09	7.10027	2.85297e-08
NIPSNAP1	4.96631e-07	-7.21831	7.52217e-07
NIPSNAP3B	4.96631e-07	-7.21831	7.52217e-07
NISCH	4.96631e-07	-7.21831	7.52217e-07
NIT2	4.96631e-07	-7.21831	7.52217e-07
NKIRAS1	4.96631e-07	-7.21831	7.52217e-07
NLK	1.79497e-08	-6.64076	1.60405e-07
NLN	1.40279e-09	7.10027	2.85297e-08
NLRC5	4.96631e-07	7.21831	7.52217e-07
NLRP1	4.96631e-07	7.21831	7.52217e-07
NME1	1.79497e-08	-6.64076	1.60405e-07
NMNAT2	1.79497e-08	-6.64076	1.60405e-07
NMRK1	4.93802e-05	-5.89712	6.44917e-05
NMT1	4.93802e-05	-5.89712	6.44917e-05
NMT2	4.96631e-07	-7.21831	7.52217e-07
NNT	4.96631e-07	-7.21831	7.52217e-07
NOC2L	1.80662e-07	-7.4742	7.52217e-07
NOL10	4.55155e-06	-6.60333	6.14304e-06
NOL6	1.80662e-07	-7.4742	7.52217e-07
NOLC1	4.93802e-05	-5.89712	6.44917e-05
NOP16	4.96631e-07	-7.21831	7.52217e-07
NOTCH2NL	4.96631e-07	7.21831	7.52217e-07
NOVA1	4.96631e-07	-7.21831	7.52217e-07
NPAS3	4.96631e-07	7.21831	7.52217e-07
NPDC1	4.96631e-07	-7.21831	7.52217e-07
NPRL2	4.55155e-06	-6.60333	6.14304e-06
NPTX1	4.96631e-07	-7.21831	7.52217e-07
NPTX2	4.93802e-05	-5.89712	6.44917e-05
NPTXR	1.79497e-08	-6.64076	1.60405e-07
NQO2	4.96631e-07	-7.21831	7.52217e-07
NRBF2	4.96631e-07	-7.21831	7.52217e-07
NRBP1	4.96631e-07	-7.21831	7.52217e-07
NREP	4.96631e-07	-7.21831	7.52217e-07
NRGN	4.96631e-07	-7.21831	7.52217e-07
NRN1	1.79497e-08	-6.64076	1.60405e-07
NRSN2	7.11649e-09	-6.81555	1.16592e-07
NRXN3	4.96631e-07	-7.21831	7.52217e-07
NSDHL	4.96631e-07	-7.21831	7.52217e-07
NSFL1C	4.96631e-07	-7.21831	7.52217e-07
NSG1	4.96631e-07	-7.21831	7.52217e-07
NTMT1	4.96631e-07	-7.21831	7.52217e-07
NTPCR	4.96631e-07	-7.21831	7.52217e-07
NUDCD3	1.40279e-09	-7.10027	2.85297e-08
NUDT18	4.96631e-07	-7.21831	7.52217e-07
NUDT2	4.96631e-07	-7.21831	7.52217e-07
NUDT21	4.96631e-07	-7.21831	7.52217e-07
NUP93	4.96631e-07	-7.21831	7.52217e-07
NUPL2	4.96631e-07	-7.21831	7.52217e-07
NWD2	4.96631e-07	-7.21831	7.52217e-07
NXPH2	4.96631e-07	-7.21831	7.52217e-07
NXT2	1.80662e-07	7.4742	7.52217e-07
OAT	4.96631e-07	-7.21831	7.52217e-07
OAZ1	4.93802e-05	-5.89712	6.44917e-05
OGDHL	4.96631e-07	-7.21831	7.52217e-07
OGFRL1	1.80662e-07	7.4742	7.52217e-07
OLFM1	2.59463e-06	-6.79116	3.7471e-06
OPA1	4.96631e-07	-7.21831	7.52217e-07
OPCML	1.80662e-07	-7.4742	7.52217e-07
ORAI2	1.79497e-08	-6.64076	1.60405e-07
ORC5	4.96631e-07	-7.21831	7.52217e-07
OS9	4.96631e-07	7.21831	7.52217e-07
OSBPL11	4.96631e-07	7.21831	7.52217e-07
OSBPL6	4.96631e-07	-7.21831	7.52217e-07
OSGIN2	1.80662e-07	7.4742	7.52217e-07
OTUD3	4.96631e-07	-7.21831	7.52217e-07
OTUD5	1.80662e-07	-7.4742	7.52217e-07
OXCT1	1.79497e-08	-6.64076	1.60405e-07
OXR1	1.79497e-08	-6.64076	1.60405e-07
OXSM	4.96631e-07	-7.21831	7.52217e-07
P2RX5	4.96631e-07	-7.21831	7.52217e-07
P2RY8	4.55155e-06	6.60333	6.14304e-06
P4HTM	4.96631e-07	-7.21831	7.52217e-07
PABPC3	4.96631e-07	7.21831	7.52217e-07
PACSIN1	1.40279e-09	-7.10027	2.85297e-08
PAFAH1B1	4.96631e-07	-7.21831	7.52217e-07
PAGR1	4.96631e-07	7.21831	7.52217e-07
PAK1	1.79497e-08	-6.64076	1.60405e-07
PAK2	4.55155e-06	-6.60333	6.14304e-06
PALLD	4.96631e-07	7.21831	7.52217e-07
PARD3B	7.11649e-09	6.81555	1.16592e-07
PARM1	2.10332e-05	-6.16558	2.81046e-05
PARP6	4.96631e-07	-7.21831	7.52217e-07
PAWR	1.80662e-07	7.4742	7.52217e-07
PAXIP1OS	4.96631e-07	7.21831	7.52217e-07
PCBP2	4.96631e-07	7.21831	7.52217e-07
PCCB	4.96631e-07	-7.21831	7.52217e-07
PCDHB4	1.80662e-07	7.4742	7.52217e-07
PCDHGA10	4.96631e-07	7.21831	7.52217e-07
PCDHGA4	4.96631e-07	7.21831	7.52217e-07
PCED1B	4.96631e-07	7.21831	7.52217e-07
PCGF3	4.55155e-06	-6.60333	6.14304e-06
PCLO	4.96631e-07	-7.21831	7.52217e-07
PCMT1	4.96631e-07	-7.21831	7.52217e-07
PCNXL2	4.96631e-07	-7.21831	7.52217e-07
PCSK1	2.59463e-06	-6.79116	3.7471e-06
PCYOX1L	4.96631e-07	-7.21831	7.52217e-07
PDCD1LG2	4.96631e-07	7.21831	7.52217e-07
PDCD2	4.96631e-07	-7.21831	7.52217e-07
PDE1A	4.96631e-07	-7.21831	7.52217e-07
PDE2A	2.10332e-05	-6.16558	2.81046e-05
PDHA1	4.96631e-07	-7.21831	7.52217e-07
PDHB	4.96631e-07	-7.21831	7.52217e-07
PDIA3	4.96631e-07	-7.21831	7.52217e-07
PDK3	1.79497e-08	-6.64076	1.60405e-07
PDXK	4.55155e-06	-6.60333	6.14304e-06
PDZD11	4.96631e-07	-7.21831	7.52217e-07
PEBP1	4.96631e-07	-7.21831	7.52217e-07
PECAM1	4.96631e-07	7.21831	7.52217e-07
PEF1	4.96631e-07	-7.21831	7.52217e-07
PELI1	4.93802e-05	5.89712	6.44917e-05
PELI3	2.59463e-06	-6.79116	3.7471e-06
PET100	4.96631e-07	-7.21831	7.52217e-07
PFDN1	1.79497e-08	-6.64076	1.60405e-07
PFKP	4.93802e-05	-5.89712	6.44917e-05
PGAM1	1.79497e-08	-6.64076	1.60405e-07
PGAM2	2.10332e-05	6.16558	2.81046e-05
PGBD5	2.59463e-06	-6.79116	3.7471e-06
PGK1	4.96631e-07	-7.21831	7.52217e-07
PGM2L1	4.96631e-07	-7.21831	7.52217e-07
PGP	1.80662e-07	-7.4742	7.52217e-07
PGRMC1	4.96631e-07	-7.21831	7.52217e-07
PHEX	1.80662e-07	7.4742	7.52217e-07
PHF11	4.96631e-07	7.21831	7.52217e-07
PHF20L1	4.96631e-07	-7.21831	7.52217e-07
PHF3	4.55155e-06	6.60333	6.14304e-06
PHF6	4.55155e-06	6.60333	6.14304e-06
PHKG1	4.96631e-07	7.21831	7.52217e-07
PHLPP2	4.96631e-07	-7.21831	7.52217e-07
PHYHD1	2.59463e-06	6.79116	3.7471e-06
PHYHIP	1.40279e-09	-7.10027	2.85297e-08
PHYKPL	4.96631e-07	7.21831	7.52217e-07
PI4KA	4.96631e-07	-7.21831	7.52217e-07
PIAS2	4.96631e-07	-7.21831	7.52217e-07
PIDD1	4.96631e-07	7.21831	7.52217e-07
PIEZO1	4.96631e-07	7.21831	7.52217e-07
PIFO	1.80662e-07	7.4742	7.52217e-07
PIGG	4.96631e-07	7.21831	7.52217e-07
PIK3AP1	4.96631e-07	7.21831	7.52217e-07
PIK3C2A	4.55155e-06	6.60333	6.14304e-06
PIK3C3	4.55155e-06	6.60333	6.14304e-06
PIK3CB	4.96631e-07	-7.21831	7.52217e-07
PIK3R5	4.96631e-07	7.21831	7.52217e-07
PIN1	2.59463e-06	-6.79116	3.7471e-06
PIN4	4.96631e-07	-7.21831	7.52217e-07
PIP5K1A	4.55155e-06	-6.60333	6.14304e-06
PITHD1	1.79497e-08	-6.64076	1.60405e-07
PITPNA	4.96631e-07	-7.21831	7.52217e-07
PITPNB	4.96631e-07	-7.21831	7.52217e-07
PITPNC1	1.80662e-07	7.4742	7.52217e-07
PJA1	4.96631e-07	-7.21831	7.52217e-07
PKIB	4.96631e-07	-7.21831	7.52217e-07
PKM	1.79497e-08	-6.64076	1.60405e-07
PKN2	1.40279e-09	7.10027	2.85297e-08
PLA2G12A	4.55155e-06	6.60333	6.14304e-06
PLAA	4.96631e-07	-7.21831	7.52217e-07
PLAC4	4.96631e-07	7.21831	7.52217e-07
PLCE1	2.59463e-06	6.79116	3.7471e-06
PLCL2	4.96631e-07	-7.21831	7.52217e-07
PLD3	1.79497e-08	-6.64076	1.60405e-07
PLEC	4.96631e-07	7.21831	7.52217e-07
PLEKHA7	4.96631e-07	7.21831	7.52217e-07
PLEKHB2	4.96631e-07	-7.21831	7.52217e-07
PLEKHF2	1.80662e-07	7.4742	7.52217e-07
PLIN5	4.96631e-07	7.21831	7.52217e-07
PLK2	4.96631e-07	-7.21831	7.52217e-07
PLXDC2	4.96631e-07	7.21831	7.52217e-07
PLXNB2	4.96631e-07	7.21831	7.52217e-07
PMFBP1	4.96631e-07	7.21831	7.52217e-07
PMM1	4.93802e-05	-5.89712	6.44917e-05
PMP2	1.40279e-09	7.10027	2.85297e-08
PMPCA	4.96631e-07	-7.21831	7.52217e-07
PNISR	4.96631e-07	7.21831	7.52217e-07
PNKD	4.96631e-07	-7.21831	7.52217e-07
PNMA1	4.96631e-07	-7.21831	7.52217e-07
PNMA2	4.96631e-07	-7.21831	7.52217e-07
PNMA3	4.96631e-07	-7.21831	7.52217e-07
PNMAL1	4.96631e-07	-7.21831	7.52217e-07
PNMAL2	4.96631e-07	-7.21831	7.52217e-07
PODXL2	4.96631e-07	-7.21831	7.52217e-07
POLB	4.96631e-07	-7.21831	7.52217e-07
POLR1B	4.96631e-07	7.21831	7.52217e-07
POLR2B	4.96631e-07	-7.21831	7.52217e-07
POLR2C	4.96631e-07	-7.21831	7.52217e-07
POLR2E	4.96631e-07	-7.21831	7.52217e-07
POLR2J4	4.96631e-07	7.21831	7.52217e-07
POLR2K	4.96631e-07	-7.21831	7.52217e-07
POLR3C	4.96631e-07	-7.21831	7.52217e-07
PON2	4.96631e-07	7.21831	7.52217e-07
POP4	4.96631e-07	-7.21831	7.52217e-07
POP7	4.96631e-07	-7.21831	7.52217e-07
PORCN	1.79497e-08	-6.64076	1.60405e-07
POU3F2	1.40279e-09	7.10027	2.85297e-08
PPARA	4.96631e-07	7.21831	7.52217e-07
PPFIA1	1.40279e-09	7.10027	2.85297e-08
PPFIA3	1.80662e-07	-7.4742	7.52217e-07
PPFIA4	1.40279e-09	-7.10027	2.85297e-08
PPIA	4.96631e-07	-7.21831	7.52217e-07
PPIH	4.96631e-07	-7.21831	7.52217e-07
PPIP5K1	4.96631e-07	-7.21831	7.52217e-07
PPM1E	4.96631e-07	-7.21831	7.52217e-07
PPM1H	4.96631e-07	-7.21831	7.52217e-07
PPME1	1.79497e-08	-6.64076	1.60405e-07
PPP1R11	1.79497e-08	-6.64076	1.60405e-07
PPP1R13L	4.96631e-07	7.21831	7.52217e-07
PPP1R14C	4.96631e-07	-7.21831	7.52217e-07
PPP1R2	4.96631e-07	-7.21831	7.52217e-07
PPP1R37	1.80662e-07	-7.4742	7.52217e-07
PPP1R3F	1.80662e-07	-7.4742	7.52217e-07
PPP1R7	4.96631e-07	-7.21831	7.52217e-07
PPP2CA	4.96631e-07	-7.21831	7.52217e-07
PPP2R1A	1.79497e-08	-6.64076	1.60405e-07
PPP2R2B	4.96631e-07	-7.21831	7.52217e-07
PPP2R2C	1.79497e-08	-6.64076	1.60405e-07
PPP2R2D	4.96631e-07	-7.21831	7.52217e-07
PPP2R5B	1.80662e-07	-7.4742	7.52217e-07
PPP2R5D	4.96631e-07	-7.21831	7.52217e-07
PPP3CB	4.96631e-07	-7.21831	7.52217e-07
PPP3R1	2.59463e-06	-6.79116	3.7471e-06
PQBP1	4.96631e-07	-7.21831	7.52217e-07
PRC1	4.96631e-07	-7.21831	7.52217e-07
PRDX2	4.96631e-07	-7.21831	7.52217e-07
PRELID1	4.96631e-07	-7.21831	7.52217e-07
PRELP	4.96631e-07	7.21831	7.52217e-07
PREP	1.79497e-08	-6.64076	1.60405e-07
PREPL	4.96631e-07	-7.21831	7.52217e-07
PRICKLE2	4.93802e-05	-5.89712	6.44917e-05
PRKAB2	4.93802e-05	-5.89712	6.44917e-05
PRKAG2-AS1	4.96631e-07	-7.21831	7.52217e-07
PRKAR1B	1.80662e-07	-7.4742	7.52217e-07
PRKCZ	5.19066e-11	-6.69696	5.46687e-09
PRKG1	4.96631e-07	7.21831	7.52217e-07
PRMT1	4.96631e-07	-7.21831	7.52217e-07
PRMT6	4.96631e-07	-7.21831	7.52217e-07
PRMT9	4.96631e-07	-7.21831	7.52217e-07
PRPF18	4.96631e-07	-7.21831	7.52217e-07
PRPF19	4.96631e-07	-7.21831	7.52217e-07
PRPF38A	1.80662e-07	7.4742	7.52217e-07
PRPF40A	1.40279e-09	7.10027	2.85297e-08
PRPS1	4.96631e-07	-7.21831	7.52217e-07
PRR3	4.96631e-07	-7.21831	7.52217e-07
PRRC2C	4.96631e-07	7.21831	7.52217e-07
PRRT2	4.55155e-06	-6.60333	6.14304e-06
PRRX1	7.11649e-09	6.81555	1.16592e-07
PRSS3	4.96631e-07	-7.21831	7.52217e-07
PRTG	1.80662e-07	7.4742	7.52217e-07
PSAT1	2.59463e-06	6.79116	3.7471e-06
PSD4	4.96631e-07	7.21831	7.52217e-07
PSEN2	4.96631e-07	-7.21831	7.52217e-07
PSMA1	4.96631e-07	-7.21831	7.52217e-07
PSMA3	4.96631e-07	-7.21831	7.52217e-07
PSMA5	4.96631e-07	-7.21831	7.52217e-07
PSMB2	4.96631e-07	-7.21831	7.52217e-07
PSMB3	4.96631e-07	-7.21831	7.52217e-07
PSMB4	4.96631e-07	-7.21831	7.52217e-07
PSMB5	4.96631e-07	-7.21831	7.52217e-07
PSMB6	4.96631e-07	-7.21831	7.52217e-07
PSMB7	4.96631e-07	-7.21831	7.52217e-07
PSMC2	4.96631e-07	-7.21831	7.52217e-07
PSMC3	4.96631e-07	-7.21831	7.52217e-07
PSMD1	4.96631e-07	-7.21831	7.52217e-07
PSMD11	4.96631e-07	-7.21831	7.52217e-07
PSMD12	4.96631e-07	-7.21831	7.52217e-07
PSMD13	4.96631e-07	-7.21831	7.52217e-07
PSMD14	4.96631e-07	-7.21831	7.52217e-07
PSMD2	4.96631e-07	-7.21831	7.52217e-07
PSMD3	4.96631e-07	-7.21831	7.52217e-07
PSMD6	4.96631e-07	-7.21831	7.52217e-07
PSMD6-AS2	4.96631e-07	7.21831	7.52217e-07
PSMD8	1.79497e-08	-6.64076	1.60405e-07
PSME3	4.96631e-07	-7.21831	7.52217e-07
PSMF1	4.93802e-05	-5.89712	6.44917e-05
PSMG1	4.96631e-07	-7.21831	7.52217e-07
PSMG3	4.96631e-07	-7.21831	7.52217e-07
PTBP1	4.96631e-07	7.21831	7.52217e-07
PTCD2	4.96631e-07	-7.21831	7.52217e-07
PTGES2	4.96631e-07	-7.21831	7.52217e-07
PTH2R	4.96631e-07	-7.21831	7.52217e-07
PTK2B	1.80662e-07	-7.4742	7.52217e-07
PTN	4.40895e-05	-5.9293	5.88858e-05
PTP4A1	4.96631e-07	-7.21831	7.52217e-07
PTPLA	4.96631e-07	-7.21831	7.52217e-07
PTPN3	1.79497e-08	-6.64076	1.60405e-07
PTPN4	2.59463e-06	-6.79116	3.7471e-06
PTPN5	4.96631e-07	-7.21831	7.52217e-07
PTPRN	2.59463e-06	-6.79116	3.7471e-06
PTPRN2	4.93802e-05	-5.89712	6.44917e-05
PTPRO	4.96631e-07	-7.21831	7.52217e-07
PTPRT	2.59463e-06	-6.79116	3.7471e-06
PTRH2	4.96631e-07	-7.21831	7.52217e-07
PTS	4.96631e-07	-7.21831	7.52217e-07
PTTG1IP	6.28415e-09	6.83545	1.16592e-07
PURA	4.96631e-07	7.21831	7.52217e-07
PWP1	4.96631e-07	-7.21831	7.52217e-07
PXDC1	4.96631e-07	7.21831	7.52217e-07
PYCRL	1.80662e-07	-7.4742	7.52217e-07
PYGO1	4.55155e-06	6.60333	6.14304e-06
PYROXD2	4.96631e-07	7.21831	7.52217e-07
QKI	1.40279e-09	7.10027	2.85297e-08
QRICH1	4.96631e-07	-7.21831	7.52217e-07
QSER1	1.40279e-09	7.10027	2.85297e-08
QSOX1	4.96631e-07	-7.21831	7.52217e-07
R3HDM1	1.40279e-09	-7.10027	2.85297e-08
R3HDM4	4.96631e-07	-7.21831	7.52217e-07
RAB11A	4.96631e-07	-7.21831	7.52217e-07
RAB11FIP4	4.96631e-07	-7.21831	7.52217e-07
RAB15	5.19066e-11	-6.69696	5.46687e-09
RAB1A	4.96631e-07	-7.21831	7.52217e-07
RAB26	4.96631e-07	-7.21831	7.52217e-07
RAB27A	4.96631e-07	7.21831	7.52217e-07
RAB27B	2.59463e-06	-6.79116	3.7471e-06
RAB29	1.80662e-07	7.4742	7.52217e-07
RAB2A	4.96631e-07	-7.21831	7.52217e-07
RAB30	1.40279e-09	7.10027	2.85297e-08
RAB35	4.96631e-07	-7.21831	7.52217e-07
RAB3A	7.11649e-09	-6.81555	1.16592e-07
RAB3C	4.96631e-07	-7.21831	7.52217e-07
RAB3D	4.55155e-06	-6.60333	6.14304e-06
RAB40B	4.96631e-07	-7.21831	7.52217e-07
RAB40C	1.80662e-07	-7.4742	7.52217e-07
RAB5B	4.55155e-06	-6.60333	6.14304e-06
RAB6B	5.19066e-11	-6.69696	5.46687e-09
RAB9B	4.96631e-07	-7.21831	7.52217e-07
RABAC1	4.96631e-07	-7.21831	7.52217e-07
RABGAP1L	4.96631e-07	-7.21831	7.52217e-07
RAD1	4.96631e-07	-7.21831	7.52217e-07
RAD23B	4.96631e-07	-7.21831	7.52217e-07
RAD50	4.96631e-07	-7.21831	7.52217e-07
RAD51C	4.96631e-07	-7.21831	7.52217e-07
RALBP1	4.96631e-07	7.21831	7.52217e-07
RALGAPB	4.96631e-07	-7.21831	7.52217e-07
RALYL	2.59463e-06	-6.79116	3.7471e-06
RAN	4.96631e-07	-7.21831	7.52217e-07
RANBP6	4.96631e-07	-7.21831	7.52217e-07
RAP1GAP2	1.80662e-07	-7.4742	7.52217e-07
RAP1GDS1	1.79497e-08	-6.64076	1.60405e-07
RARG	4.96631e-07	7.21831	7.52217e-07
RARS	4.96631e-07	-7.21831	7.52217e-07
RASGRF2	4.96631e-07	-7.21831	7.52217e-07
RASSF4	4.96631e-07	7.21831	7.52217e-07
RASSF8	5.19066e-11	6.69696	5.46687e-09
RASSF9	1.80662e-07	7.4742	7.52217e-07
RBBP4	4.96631e-07	7.21831	7.52217e-07
RBBP6	4.96631e-07	7.21831	7.52217e-07
RBFOX1	4.96631e-07	-7.21831	7.52217e-07
RBFOX2	4.96631e-07	-7.21831	7.52217e-07
RBFOX3	1.80662e-07	-7.4742	7.52217e-07
RBL1	4.96631e-07	7.21831	7.52217e-07
RBL2	4.96631e-07	7.21831	7.52217e-07
RBM17	1.40279e-09	7.10027	2.85297e-08
RBM18	4.96631e-07	-7.21831	7.52217e-07
RBM8A	4.96631e-07	-7.21831	7.52217e-07
RBMS3	4.55155e-06	6.60333	6.14304e-06
RBX1	4.96631e-07	-7.21831	7.52217e-07
RCHY1	4.96631e-07	-7.21831	7.52217e-07
RDH11	4.96631e-07	-7.21831	7.52217e-07
RECQL	4.55155e-06	6.60333	6.14304e-06
REEP1	1.79497e-08	-6.64076	1.60405e-07
REEP2	2.59463e-06	-6.79116	3.7471e-06
REEP5	4.96631e-07	-7.21831	7.52217e-07
REPS2	1.79497e-08	-6.64076	1.60405e-07
REV3L	4.96631e-07	7.21831	7.52217e-07
RFWD2	4.96631e-07	-7.21831	7.52217e-07
RFX2	4.96631e-07	7.21831	7.52217e-07
RFX7	4.55155e-06	6.60333	6.14304e-06
RGAG4	4.55155e-06	-6.60333	6.14304e-06
RGL3	4.96631e-07	7.21831	7.52217e-07
RGMA	4.96631e-07	7.21831	7.52217e-07
RGS11	1.80662e-07	-7.4742	7.52217e-07
RGS17	4.96631e-07	-7.21831	7.52217e-07
RGS4	2.59463e-06	-6.79116	3.7471e-06
RGS7	1.79497e-08	-6.64076	1.60405e-07
RHBDD1	1.80662e-07	7.4742	7.52217e-07
RHBDD2	4.96631e-07	-7.21831	7.52217e-07
RHOQ	1.40279e-09	7.10027	2.85297e-08
RIMBP2	1.79497e-08	-6.64076	1.60405e-07
RIMKLA	4.96631e-07	-7.21831	7.52217e-07
RIMS1	5.19066e-11	-6.69696	5.46687e-09
RIN2	4.96631e-07	7.21831	7.52217e-07
RING1	4.96631e-07	7.21831	7.52217e-07
RIOK3	4.96631e-07	7.21831	7.52217e-07
RIPK2	4.96631e-07	7.21831	7.52217e-07
RIT2	2.59463e-06	-6.79116	3.7471e-06
RLIM	4.96631e-07	-7.21831	7.52217e-07
RMND1	4.96631e-07	-7.21831	7.52217e-07
RMND5B	4.96631e-07	-7.21831	7.52217e-07
RNASEH2B	4.96631e-07	7.21831	7.52217e-07
RNASET2	4.96631e-07	7.21831	7.52217e-07
RND2	2.59463e-06	6.79116	3.7471e-06
RNF10	4.96631e-07	-7.21831	7.52217e-07
RNF151	4.55155e-06	-6.60333	6.14304e-06
RNF157	1.79497e-08	-6.64076	1.60405e-07
RNF175	4.96631e-07	-7.21831	7.52217e-07
RNF187	4.96631e-07	-7.21831	7.52217e-07
RNF208	1.80662e-07	-7.4742	7.52217e-07
RNF213	4.96631e-07	7.21831	7.52217e-07
RNF26	2.59463e-06	-6.79116	3.7471e-06
RNF41	4.96631e-07	-7.21831	7.52217e-07
RNF7	4.96631e-07	-7.21831	7.52217e-07
RNFT2	1.79497e-08	-6.64076	1.60405e-07
RNMT	4.96631e-07	-7.21831	7.52217e-07
RNMTL1	4.96631e-07	-7.21831	7.52217e-07
RNPS1	4.96631e-07	-7.21831	7.52217e-07
ROBO3	4.96631e-07	7.21831	7.52217e-07
RPH3A	7.11649e-09	-6.81555	1.16592e-07
RPL18	4.55155e-06	-6.60333	6.14304e-06
RPS6KC1	4.96631e-07	-7.21831	7.52217e-07
RQCD1	4.96631e-07	-7.21831	7.52217e-07
RRAGA	4.96631e-07	-7.21831	7.52217e-07
RRAS	4.96631e-07	7.21831	7.52217e-07
RREB1	4.96631e-07	7.21831	7.52217e-07
RRP12	4.96631e-07	-7.21831	7.52217e-07
RRP36	4.96631e-07	-7.21831	7.52217e-07
RSBN1L	4.55155e-06	6.60333	6.14304e-06
RSPO2	4.96631e-07	-7.21831	7.52217e-07
RSRC2	4.55155e-06	6.60333	6.14304e-06
RTF1	4.96631e-07	-7.21831	7.52217e-07
RTN3	4.96631e-07	-7.21831	7.52217e-07
RTN4	4.96631e-07	-7.21831	7.52217e-07
RTN4R	1.80662e-07	-7.4742	7.52217e-07
RTN4RL1	2.59463e-06	-6.79116	3.7471e-06
RUFY3	4.96631e-07	-7.21831	7.52217e-07
RUNDC1	1.79497e-08	-6.64076	1.60405e-07
RUNDC3A	5.19066e-11	-6.69696	5.46687e-09
RUSC1-AS1	4.96631e-07	7.21831	7.52217e-07
RUSC2	1.80662e-07	-7.4742	7.52217e-07
RUVBL2	1.79497e-08	-6.64076	1.60405e-07
RWDD2A	4.96631e-07	-7.21831	7.52217e-07
S100A6	1.58391e-07	7.50702	7.52217e-07
SAE1	4.96631e-07	-7.21831	7.52217e-07
SAMD12	4.96631e-07	-7.21831	7.52217e-07
SAMM50	4.96631e-07	-7.21831	7.52217e-07
SAR1A	4.96631e-07	-7.21831	7.52217e-07
SARS	4.96631e-07	-7.21831	7.52217e-07
SART1	4.96631e-07	-7.21831	7.52217e-07
SAV1	4.55155e-06	6.60333	6.14304e-06
SBF1	1.80662e-07	-7.4742	7.52217e-07
SBF2	4.96631e-07	7.21831	7.52217e-07
SCAMP1	4.96631e-07	-7.21831	7.52217e-07
SCAMP2	4.96631e-07	7.21831	7.52217e-07
SCAMP5	1.79497e-08	-6.64076	1.60405e-07
SCAND1	4.96631e-07	-7.21831	7.52217e-07
SCARNA17	4.93802e-05	5.89712	6.44917e-05
SCFD1	4.96631e-07	-7.21831	7.52217e-07
SCFD2	4.96631e-07	-7.21831	7.52217e-07
SCG5	1.79497e-08	-6.64076	1.60405e-07
SCN2A	4.96631e-07	-7.21831	7.52217e-07
SCN2B	4.96631e-07	-7.21831	7.52217e-07
SCN3B	4.96631e-07	-7.21831	7.52217e-07
SCOC	4.96631e-07	-7.21831	7.52217e-07
SCUBE3	4.96631e-07	7.21831	7.52217e-07
SCYL1	1.40279e-09	-7.10027	2.85297e-08
SDHA	4.96631e-07	-7.21831	7.52217e-07
SDHAF1	4.96631e-07	-7.21831	7.52217e-07
SDHB	4.96631e-07	-7.21831	7.52217e-07
SEC22A	4.96631e-07	-7.21831	7.52217e-07
SEC61A2	4.96631e-07	-7.21831	7.52217e-07
SEC61G	4.96631e-07	-7.21831	7.52217e-07
SEC62	4.55155e-06	6.60333	6.14304e-06
SEC63	4.96631e-07	-7.21831	7.52217e-07
SEH1L	4.96631e-07	-7.21831	7.52217e-07
SELT	4.96631e-07	-7.21831	7.52217e-07
SEMA4F	2.59463e-06	-6.79116	3.7471e-06
SENCR	4.96631e-07	7.21831	7.52217e-07
SEPT10	4.55155e-06	6.60333	6.14304e-06
SEPT11	4.96631e-07	7.21831	7.52217e-07
SEPT3	1.39453e-07	-6.22414	7.52217e-07
SEPT6	4.96631e-07	-7.21831	7.52217e-07
SEPW1	4.96631e-07	-7.21831	7.52217e-07
SERINC3	4.96631e-07	-7.21831	7.52217e-07
SERPINA5	2.59463e-06	6.79116	3.7471e-06
SERPINB6	1.40279e-09	7.10027	2.85297e-08
SERPINF1	2.59463e-06	-6.79116	3.7471e-06
SERPINI2	2.59463e-06	6.79116	3.7471e-06
SETD8	4.55155e-06	6.60333	6.14304e-06
SEZ6L2	7.11649e-09	-6.81555	1.16592e-07
SF3B5	4.96631e-07	-7.21831	7.52217e-07
SFT2D3	4.55155e-06	6.60333	6.14304e-06
SFTPB	4.96631e-07	7.21831	7.52217e-07
SFXN3	2.59463e-06	-6.79116	3.7471e-06
SFXN4	4.96631e-07	-7.21831	7.52217e-07
SGIP1	4.96631e-07	-7.21831	7.52217e-07
SGPP2	4.96631e-07	-7.21831	7.52217e-07
SGSM1	2.59463e-06	-6.79116	3.7471e-06
SH2D5	4.96631e-07	-7.21831	7.52217e-07
SH3BGRL2	4.96631e-07	-7.21831	7.52217e-07
SH3GL2	4.96631e-07	-7.21831	7.52217e-07
SH3GLB2	1.80662e-07	-7.4742	7.52217e-07
SHANK2	4.96631e-07	-7.21831	7.52217e-07
SHC3	4.93802e-05	-5.89712	6.44917e-05
SHOC2	4.96631e-07	-7.21831	7.52217e-07
SIRT5	4.96631e-07	-7.21831	7.52217e-07
SKP1	4.96631e-07	-7.21831	7.52217e-07
SLAMF6	4.96631e-07	7.21831	7.52217e-07
SLC12A6	4.96631e-07	-7.21831	7.52217e-07
SLC15A2	4.96631e-07	7.21831	7.52217e-07
SLC16A14	4.96631e-07	-7.21831	7.52217e-07
SLC16A6	4.96631e-07	-7.21831	7.52217e-07
SLC16A7	4.96631e-07	-7.21831	7.52217e-07
SLC16A9	1.80662e-07	7.4742	7.52217e-07
SLC17A7	4.93802e-05	-5.89712	6.44917e-05
SLC17A9	4.96631e-07	7.21831	7.52217e-07
SLC1A2	4.93802e-05	-5.89712	6.44917e-05
SLC1A6	4.96631e-07	-7.21831	7.52217e-07
SLC20A1	4.96631e-07	-7.21831	7.52217e-07
SLC22A3	4.96631e-07	7.21831	7.52217e-07
SLC25A11	4.96631e-07	-7.21831	7.52217e-07
SLC25A12	4.96631e-07	-7.21831	7.52217e-07
SLC25A14	4.96631e-07	-7.21831	7.52217e-07
SLC25A22	7.11649e-09	-6.81555	1.16592e-07
SLC25A26	4.96631e-07	-7.21831	7.52217e-07
SLC25A3	4.96631e-07	-7.21831	7.52217e-07
SLC25A4	4.96631e-07	-7.21831	7.52217e-07
SLC25A44	2.59463e-06	-6.79116	3.7471e-06
SLC25A46	4.96631e-07	-7.21831	7.52217e-07
SLC27A4	4.96631e-07	-7.21831	7.52217e-07
SLC30A9	4.96631e-07	-7.21831	7.52217e-07
SLC35B1	4.96631e-07	-7.21831	7.52217e-07
SLC35F3	4.96631e-07	-7.21831	7.52217e-07
SLC35F5	2.10332e-05	6.16558	2.81046e-05
SLC36A1	2.10332e-05	-6.16558	2.81046e-05
SLC37A3	4.96631e-07	-7.21831	7.52217e-07
SLC39A10	4.96631e-07	-7.21831	7.52217e-07
SLC39A8	1.40279e-09	7.10027	2.85297e-08
SLC41A3	4.96631e-07	-7.21831	7.52217e-07
SLC44A5	4.96631e-07	-7.21831	7.52217e-07
SLC45A4	2.59463e-06	-6.79116	3.7471e-06
SLC4A1AP	4.96631e-07	-7.21831	7.52217e-07
SLC4A3	2.59463e-06	-6.79116	3.7471e-06
SLC6A15	4.96631e-07	-7.21831	7.52217e-07
SLC6A17	2.59463e-06	-6.79116	3.7471e-06
SLC6A2	4.55155e-06	-6.60333	6.14304e-06
SLC7A11	7.11649e-09	6.81555	1.16592e-07
SLC7A14	1.79497e-08	-6.64076	1.60405e-07
SLC7A8	4.96631e-07	-7.21831	7.52217e-07
SLC8A2	1.80662e-07	-7.4742	7.52217e-07
SLC9A6	4.96631e-07	-7.21831	7.52217e-07
SLC9A7	4.96631e-07	-7.21831	7.52217e-07
SLCO2B1	1.80662e-07	7.4742	7.52217e-07
SLIRP	4.96631e-07	-7.21831	7.52217e-07
SLIT1	4.96631e-07	-7.21831	7.52217e-07
SLITRK3	4.96631e-07	-7.21831	7.52217e-07
SMAD5	1.40279e-09	7.10027	2.85297e-08
SMAP2	4.93802e-05	-5.89712	6.44917e-05
SMARCA4	4.96631e-07	-7.21831	7.52217e-07
SMC3	4.55155e-06	6.60333	6.14304e-06
SMC5	1.40279e-09	7.10027	2.85297e-08
SMCHD1	4.96631e-07	7.21831	7.52217e-07
SMEK1	4.96631e-07	7.21831	7.52217e-07
SMG7	4.93802e-05	-5.89712	6.44917e-05
SMIM10	1.80662e-07	7.4742	7.52217e-07
SMIM11	4.96631e-07	-7.21831	7.52217e-07
SMIM12	4.96631e-07	-7.21831	7.52217e-07
SMIM13	4.96631e-07	-7.21831	7.52217e-07
SMIM8	4.96631e-07	-7.21831	7.52217e-07
SMPD1	4.96631e-07	-7.21831	7.52217e-07
SMUG1	4.96631e-07	-7.21831	7.52217e-07
SMURF1	4.96631e-07	-7.21831	7.52217e-07
SMYD2	4.93802e-05	-5.89712	6.44917e-05
SNAP91	4.96631e-07	-7.21831	7.52217e-07
SNAPC3	4.96631e-07	-7.21831	7.52217e-07
SNAPC5	4.96631e-07	-7.21831	7.52217e-07
SNCA	4.96631e-07	-7.21831	7.52217e-07
SNCB	4.96631e-07	-7.21831	7.52217e-07
SNRPA1	4.96631e-07	-7.21831	7.52217e-07
SNRPB2	4.96631e-07	-7.21831	7.52217e-07
SNTB1	2.10332e-05	6.16558	2.81046e-05
SNX17	4.96631e-07	-7.21831	7.52217e-07
SOD1	4.96631e-07	-7.21831	7.52217e-07
SORBS3	4.96631e-07	7.21831	7.52217e-07
SORCS3	4.96631e-07	-7.21831	7.52217e-07
SOX13	4.96631e-07	7.21831	7.52217e-07
SOX5	4.96631e-07	7.21831	7.52217e-07
SOX9	4.96631e-07	7.21831	7.52217e-07
SOX9-AS1	1.80662e-07	7.4742	7.52217e-07
SP110	4.96631e-07	7.21831	7.52217e-07
SP3	4.96631e-07	7.21831	7.52217e-07
SPAG7	4.96631e-07	-7.21831	7.52217e-07
SPARC	1.80662e-07	7.4742	7.52217e-07
SPATA6L	1.80662e-07	7.4742	7.52217e-07
SPCS1	4.96631e-07	-7.21831	7.52217e-07
SPEN	4.96631e-07	7.21831	7.52217e-07
SPG20	4.55155e-06	6.60333	6.14304e-06
SPIN1	4.96631e-07	-7.21831	7.52217e-07
SPIN4	4.96631e-07	-7.21831	7.52217e-07
SPINT2	4.96631e-07	-7.21831	7.52217e-07
SPIRE2	4.96631e-07	7.21831	7.52217e-07
SPOCK1	4.96631e-07	-7.21831	7.52217e-07
SPPL2A	1.40279e-09	7.10027	2.85297e-08
SPRED2	4.93802e-05	-5.89712	6.44917e-05
SPRR2B	4.96631e-07	7.21831	7.52217e-07
SPTBN2	7.11649e-09	-6.81555	1.16592e-07
SPX	7.11649e-09	6.81555	1.16592e-07
SRD5A1	4.96631e-07	-7.21831	7.52217e-07
SRD5A3	4.96631e-07	-7.21831	7.52217e-07
SREBF2	1.40279e-09	-7.10027	2.85297e-08
SREK1IP1	4.55155e-06	6.60333	6.14304e-06
SRGAP1	1.40279e-09	7.10027	2.85297e-08
SRPK2	4.96631e-07	-7.21831	7.52217e-07
SRPRB	4.96631e-07	-7.21831	7.52217e-07
SRRM2	4.96631e-07	7.21831	7.52217e-07
SRRM4	4.55155e-06	-6.60333	6.14304e-06
SRSF10	4.55155e-06	6.60333	6.14304e-06
SRSF11	4.93802e-05	5.89712	6.44917e-05
SRSF8	4.96631e-07	-7.21831	7.52217e-07
SS18L1	4.96631e-07	-7.21831	7.52217e-07
SSFA2	7.11649e-09	6.81555	1.16592e-07
SSPN	7.11649e-09	6.81555	1.16592e-07
SSSCA1	2.59463e-06	-6.79116	3.7471e-06
SSX2IP	1.79497e-08	-6.64076	1.60405e-07
ST8SIA3	4.96631e-07	-7.21831	7.52217e-07
ST8SIA5	7.11649e-09	-6.81555	1.16592e-07
STAG1	4.96631e-07	7.21831	7.52217e-07
STAG2	1.40279e-09	7.10027	2.85297e-08
STAU2	4.96631e-07	-7.21831	7.52217e-07
STEAP2	4.96631e-07	-7.21831	7.52217e-07
STK32C	1.40279e-09	-7.10027	2.85297e-08
STMN2	1.79497e-08	-6.64076	1.60405e-07
STMN4	4.96631e-07	-7.21831	7.52217e-07
STOML1	1.40279e-09	-7.10027	2.85297e-08
STOML2	1.79497e-08	-6.64076	1.60405e-07
STRAP	4.96631e-07	-7.21831	7.52217e-07
STX12	4.96631e-07	-7.21831	7.52217e-07
STX1A	7.11649e-09	-6.81555	1.16592e-07
STX1B	2.59463e-06	-6.79116	3.7471e-06
STX6	4.96631e-07	-7.21831	7.52217e-07
STXBP1	2.59463e-06	-6.79116	3.7471e-06
SUB1	4.96631e-07	-7.21831	7.52217e-07
SUCLG1	2.59463e-06	-6.79116	3.7471e-06
SULT4A1	1.79497e-08	-6.64076	1.60405e-07
SUMO1	4.96631e-07	-7.21831	7.52217e-07
SUPT4H1	4.96631e-07	-7.21831	7.52217e-07
SUPT7L	4.96631e-07	-7.21831	7.52217e-07
SURF2	4.55155e-06	-6.60333	6.14304e-06
SUSD4	4.96631e-07	-7.21831	7.52217e-07
SUZ12	4.55155e-06	6.60333	6.14304e-06
SV2B	1.79497e-08	-6.64076	1.60405e-07
SVOP	4.96631e-07	-7.21831	7.52217e-07
SWAP70	1.40279e-09	7.10027	2.85297e-08
SYBU	4.96631e-07	-7.21831	7.52217e-07
SYN1	1.79497e-08	-6.64076	1.60405e-07
SYN2	4.96631e-07	-7.21831	7.52217e-07
SYNE2	4.96631e-07	7.21831	7.52217e-07
SYNGR1	1.79497e-08	-6.64076	1.60405e-07
SYNGR3	2.59463e-06	-6.79116	3.7471e-06
SYNM	2.59463e-06	6.79116	3.7471e-06
SYNPO2	4.96631e-07	7.21831	7.52217e-07
SYP	2.59463e-06	-6.79116	3.7471e-06
SYT1	1.79497e-08	-6.64076	1.60405e-07
SYT13	4.96631e-07	-7.21831	7.52217e-07
SYT4	4.96631e-07	-7.21831	7.52217e-07
SYT5	2.59463e-06	-6.79116	3.7471e-06
SYT7	7.11649e-09	-6.81555	1.16592e-07
SZRD1	4.96631e-07	7.21831	7.52217e-07
TAB2	1.80662e-07	7.4742	7.52217e-07
TAC1	0.000637599	-6.28552	0.000831982
TAF6	2.10332e-05	-6.16558	2.81046e-05
TAGLN3	1.79497e-08	-6.64076	1.60405e-07
TAMM41	4.96631e-07	-7.21831	7.52217e-07
TANC2	4.96631e-07	-7.21831	7.52217e-07
TANK	1.40279e-09	7.10027	2.85297e-08
TAS2R14	4.96631e-07	-7.21831	7.52217e-07
TASP1	4.96631e-07	-7.21831	7.52217e-07
TATDN1	4.96631e-07	-7.21831	7.52217e-07
TAX1BP1	4.96631e-07	-7.21831	7.52217e-07
TAZ	4.96631e-07	7.21831	7.52217e-07
TBC1D13	4.55155e-06	-6.60333	6.14304e-06
TBC1D22B	1.40279e-09	-7.10027	2.85297e-08
TBC1D7	4.96631e-07	-7.21831	7.52217e-07
TBC1D9	4.96631e-07	-7.21831	7.52217e-07
TBC1D9B	4.96631e-07	7.21831	7.52217e-07
TBCC	4.96631e-07	-7.21831	7.52217e-07
TBCE	4.96631e-07	-7.21831	7.52217e-07
TBL1X	1.40279e-09	7.10027	2.85297e-08
TBL1XR1	4.96631e-07	-7.21831	7.52217e-07
TBL2	4.96631e-07	-7.21831	7.52217e-07
TBL3	4.96631e-07	7.21831	7.52217e-07
TBRG1	4.96631e-07	-7.21831	7.52217e-07
TCEA2	4.96631e-07	-7.21831	7.52217e-07
TCEAL2	4.96631e-07	-7.21831	7.52217e-07
TCEAL4	4.96631e-07	-7.21831	7.52217e-07
TCEAL7	4.96631e-07	-7.21831	7.52217e-07
TCEB1	4.96631e-07	-7.21831	7.52217e-07
TCEB2	4.96631e-07	-7.21831	7.52217e-07
TCERG1	4.96631e-07	-7.21831	7.52217e-07
TCF3	4.96631e-07	7.21831	7.52217e-07
TCF7L2	1.40279e-09	7.10027	2.85297e-08
TDP1	4.96631e-07	-7.21831	7.52217e-07
TDRKH	4.96631e-07	-7.21831	7.52217e-07
TEAD1	1.40279e-09	7.10027	2.85297e-08
TEAD2	4.96631e-07	7.21831	7.52217e-07
TECPR1	1.40279e-09	-7.10027	2.85297e-08
TECTA	4.96631e-07	-7.21831	7.52217e-07
TERF2IP	4.96631e-07	-7.21831	7.52217e-07
TEX10	4.96631e-07	-7.21831	7.52217e-07
TFB2M	4.96631e-07	-7.21831	7.52217e-07
TGFB2	4.96631e-07	7.21831	7.52217e-07
TGFBR3	4.96631e-07	7.21831	7.52217e-07
TGFBRAP1	1.79497e-08	-6.64076	1.60405e-07
THAP4	4.55155e-06	-6.60333	6.14304e-06
THNSL1	4.96631e-07	-7.21831	7.52217e-07
THOC2	4.55155e-06	6.60333	6.14304e-06
THOC5	2.59463e-06	-6.79116	3.7471e-06
THOP1	4.55155e-06	-6.60333	6.14304e-06
THRB	2.10332e-05	-6.16558	2.81046e-05
THSD7B	4.96631e-07	-7.21831	7.52217e-07
THY1	1.79497e-08	-6.64076	1.60405e-07
THYN1	4.96631e-07	-7.21831	7.52217e-07
TIGD4	4.96631e-07	7.21831	7.52217e-07
TIMM17A	4.96631e-07	-7.21831	7.52217e-07
TIMM50	4.96631e-07	-7.21831	7.52217e-07
TIMM8A	4.96631e-07	-7.21831	7.52217e-07
TIMM8B	4.96631e-07	-7.21831	7.52217e-07
TJP2	7.11649e-09	6.81555	1.16592e-07
TLN2	5.19066e-11	-6.69696	5.46687e-09
TLR4	1.80662e-07	7.4742	7.52217e-07
TLR5	4.96631e-07	7.21831	7.52217e-07
TM2D2	4.96631e-07	-7.21831	7.52217e-07
TM2D3	4.96631e-07	-7.21831	7.52217e-07
TM7SF2	4.96631e-07	-7.21831	7.52217e-07
TMC8	4.96631e-07	7.21831	7.52217e-07
TMED3	1.40279e-09	-7.10027	2.85297e-08
TMEFF2	4.96631e-07	-7.21831	7.52217e-07
TMEM11	4.96631e-07	-7.21831	7.52217e-07
TMEM110	1.40279e-09	-7.10027	2.85297e-08
TMEM126A	4.96631e-07	-7.21831	7.52217e-07
TMEM127	4.96631e-07	-7.21831	7.52217e-07
TMEM133	1.80662e-07	7.4742	7.52217e-07
TMEM141	4.96631e-07	-7.21831	7.52217e-07
TMEM151B	1.40279e-09	-7.10027	2.85297e-08
TMEM155	4.96631e-07	-7.21831	7.52217e-07
TMEM160	4.96631e-07	-7.21831	7.52217e-07
TMEM161B	4.96631e-07	-7.21831	7.52217e-07
TMEM176A	4.96631e-07	7.21831	7.52217e-07
TMEM178A	4.96631e-07	-7.21831	7.52217e-07
TMEM178B	4.96631e-07	-7.21831	7.52217e-07
TMEM182	4.96631e-07	-7.21831	7.52217e-07
TMEM185A	4.96631e-07	-7.21831	7.52217e-07
TMEM203	4.96631e-07	-7.21831	7.52217e-07
TMEM208	4.96631e-07	-7.21831	7.52217e-07
TMEM229B	1.80662e-07	-7.4742	7.52217e-07
TMEM246	1.79497e-08	-6.64076	1.60405e-07
[truncated: 261 more rows]

## Sheet: Subgroup_cerebral cortex
Gene	P value	LogOR	Adjusted P value
A2M	0.00199723	9.13333	0.00337868
A2ML1	1.16468e-06	8.64975	3.53848e-06
A4GNT	5.94621e-15	9.89629	5.49853e-14
AACS	7.72374e-06	-9.87551	1.5974e-05
AAED1	1.52041e-06	6.91856	3.72586e-06
AAGAB	1.52041e-06	-6.91856	3.72586e-06
AAMP	5.21432e-10	-9.16289	3.41118e-09
AANAT	0.000178796	-8.43199	0.000356259
AASS	1.16468e-06	8.64975	3.53848e-06
ABCA11P	1.52041e-06	-6.91856	3.72586e-06
ABCA3	1.03924e-11	-9.14208	7.9634e-11
ABCA6	7.68355e-07	8.68241	3.53848e-06
ABCA8	6.16489e-09	8.81445	3.82359e-08
ABCB1	0.00199723	9.13333	0.00337868
ABCB6	2.62601e-08	9.68714	1.42414e-07
ABCB7	7.72374e-06	9.87551	1.5974e-05
ABCC1	0.00199723	-9.13333	0.00337868
ABCC12	7.68355e-07	-8.68241	3.53848e-06
ABCC2	0.00157285	9.18277	0.00309118
ABCC4	1.16468e-06	8.64975	3.53848e-06
ABCC8	5.15455e-08	-9.65465	2.51696e-07
ABCC9	1.16468e-06	8.64975	3.53848e-06
ABCD2	7.72374e-06	-9.87551	1.5974e-05
ABCD3	1.01747e-15	11.3696	1.5029e-14
ABCF1	5.189e-15	-10.1455	4.94497e-14
ABCF2	1.16468e-06	-8.64975	3.53848e-06
ABCF3	5.189e-15	-10.1455	4.94497e-14
ABCG4	1.16468e-06	-8.64975	3.53848e-06
ABCG8	1.01747e-15	-11.3696	1.5029e-14
ABHD1	6.99561e-10	8.18499	4.46971e-09
ABHD10	7.72374e-06	-9.87551	1.5974e-05
ABHD12	1.52041e-06	-6.91856	3.72586e-06
ABHD13	1.16468e-06	-8.64975	3.53848e-06
ABHD14B	7.72374e-06	9.87551	1.5974e-05
ABHD16A	1.52041e-06	-6.91856	3.72586e-06
ABHD3	5.15455e-08	9.65465	2.51696e-07
ABHD4	2.26264e-18	9.45289	1.43505e-16
ABHD6	1.16468e-06	-8.64975	3.53848e-06
ABHD8	2.36079e-15	-8.7939	2.74634e-14
ABI3	1.01747e-15	11.3696	1.5029e-14
ABI3BP	7.72374e-06	9.87551	1.5974e-05
ABLIM2	1.16468e-06	-8.64975	3.53848e-06
ABO	0.00199723	-9.13333	0.00337868
ABR	1.16468e-06	-8.64975	3.53848e-06
ABTB1	0.00199723	-9.13333	0.00337868
ABTB2	7.72374e-06	9.87551	1.5974e-05
ACAA2	1.20309e-11	9.16132	7.9634e-11
ACACA	1.52041e-06	-6.91856	3.72586e-06
ACACB	8.01154e-09	8.06064	4.48566e-08
ACAD9	0.00199723	-9.13333	0.00337868
ACADSB	0.00157285	-9.18277	0.00309118
ACAN	5.94621e-15	9.89629	5.49853e-14
ACAP2	1.52041e-06	6.91856	3.72586e-06
ACAT1	7.94628e-22	-11.1089	7.55974e-20
ACBD6	5.15455e-08	-9.65465	2.51696e-07
ACCN4	1.01747e-15	11.3696	1.5029e-14
ACKR3	1.52041e-06	6.91856	3.72586e-06
ACLY	2.26264e-18	-9.45289	1.43505e-16
ACN9	0.00199723	-9.13333	0.00337868
ACO2	8.01154e-09	-8.06064	4.48566e-08
ACOT4	7.72374e-06	-9.87551	1.5974e-05
ACOX2	7.72374e-06	9.87551	1.5974e-05
ACP2	7.68355e-07	-8.68241	3.53848e-06
ACP6	0.00199723	9.13333	0.00337868
ACPP	0.00199723	9.13333	0.00337868
ACSBG1	7.94628e-22	11.1089	7.55974e-20
ACSL1	1.16468e-06	8.64975	3.53848e-06
ACSL3	2.26264e-18	-9.45289	1.43505e-16
ACSL4	7.72374e-06	-9.87551	1.5974e-05
ACSL5	0.00199723	9.13333	0.00337868
ACSM1	0.00199723	9.13333	0.00337868
ACSM5	1.16468e-06	8.64975	3.53848e-06
ACSS1	1.16468e-06	8.64975	3.53848e-06
ACSS3	1.16468e-06	8.64975	3.53848e-06
ACTB	0.00199723	-9.13333	0.00337868
ACTL6A	1.16468e-06	8.64975	3.53848e-06
ACTL6B	2.26264e-18	-9.45289	1.43505e-16
ACTL7B	1.01747e-15	-11.3696	1.5029e-14
ACTR10	7.72374e-06	-9.87551	1.5974e-05
ACTR1A	1.20309e-11	-9.16132	7.9634e-11
ACTR1B	6.16489e-09	-8.81445	3.82359e-08
ACTR3B	1.16468e-06	-8.64975	3.53848e-06
ACTR3C	1.52041e-06	-6.91856	3.72586e-06
ACTR6	0.00199723	-9.13333	0.00337868
ACTR8	0.00199723	-9.13333	0.00337868
ACVR1	1.01747e-15	11.3696	1.5029e-14
ACVR2A	1.16468e-06	-8.64975	3.53848e-06
ACVR2B	1.16468e-06	8.64975	3.53848e-06
ACVRL1	4.94695e-08	9.62897	2.51696e-07
ADA	0.00199723	9.13333	0.00337868
ADAM11	7.81812e-13	-8.58835	6.70483e-12
ADAM12	0.00199723	9.13333	0.00337868
ADAM18	1.01747e-15	-11.3696	1.5029e-14
ADAM21	0.00157285	-9.18277	0.00309118
ADAM23	1.16468e-06	-8.64975	3.53848e-06
ADAM28	1.16468e-06	8.64975	3.53848e-06
ADAM33	1.16468e-06	8.64975	3.53848e-06
ADAMTS1	0.00199723	9.13333	0.00337868
ADAMTS14	1.27317e-15	11.3312	1.5029e-14
ADAMTS2	3.04932e-05	8.18609	6.20363e-05
ADAMTS9	1.16468e-06	8.64975	3.53848e-06
ADAMTSL3	1.16468e-06	8.64975	3.53848e-06
ADAP1	1.52041e-06	-6.91856	3.72586e-06
ADAR	0.00199723	-9.13333	0.00337868
ADARB1	1.16468e-06	-8.64975	3.53848e-06
ADARB2	7.72374e-06	9.87551	1.5974e-05
ADCK5	1.52041e-06	-6.91856	3.72586e-06
ADCY1	1.16468e-06	-8.64975	3.53848e-06
ADCY10P1	1.26462e-06	6.96722	3.72586e-06
ADCYAP1	7.68355e-07	-8.68241	3.53848e-06
ADCYAP1R1	1.52041e-06	6.91856	3.72586e-06
ADD3	1.20309e-11	9.16132	7.9634e-11
ADD3-AS1	1.52041e-06	6.91856	3.72586e-06
ADH1A	0.00199723	9.13333	0.00337868
ADH1B	1.16468e-06	8.64975	3.53848e-06
ADIPOQ	6.65444e-14	-10.6253	5.98101e-13
ADIPOR1	1.01747e-15	-11.3696	1.5029e-14
ADIPOR2	1.16468e-06	8.64975	3.53848e-06
ADK	1.20309e-11	-9.16132	7.9634e-11
ADM	1.01747e-15	11.3696	1.5029e-14
ADO	1.16468e-06	-8.64975	3.53848e-06
ADORA2A	0.00157285	9.18277	0.00309118
ADORA2B	5.94621e-15	9.89629	5.49853e-14
ADORA3	1.20309e-11	9.16132	7.9634e-11
ADPRH	1.52041e-06	6.91856	3.72586e-06
ADRA1A	1.52041e-06	6.91856	3.72586e-06
ADRA1D	4.97169e-18	-8.92721	3.01688e-16
ADRA2A	7.72374e-06	-9.87551	1.5974e-05
ADRB1	5.189e-15	-10.1455	4.94497e-14
ADRB2	0.00199723	9.13333	0.00337868
ADRBK2	7.72374e-06	-9.87551	1.5974e-05
ADSS	7.72374e-06	-9.87551	1.5974e-05
AEBP1	7.72374e-06	9.87551	1.5974e-05
AFF1	1.16468e-06	8.64975	3.53848e-06
AFF2	7.72374e-06	-9.87551	1.5974e-05
AFF4	7.72374e-06	9.87551	1.5974e-05
AFG3L2	7.72374e-06	-9.87551	1.5974e-05
AFTPH	0.00199723	-9.13333	0.00337868
AGAP2	1.52041e-06	-6.91856	3.72586e-06
AGAP3	1.52041e-06	-6.91856	3.72586e-06
AGBL3	7.72374e-06	9.87551	1.5974e-05
AGBL4	0.00157285	-9.18277	0.00309118
AGFG1	1.52041e-06	-6.91856	3.72586e-06
AGFG2	1.52041e-06	6.91856	3.72586e-06
AGGF1	1.16468e-06	-8.64975	3.53848e-06
AGMAT	1.52041e-06	-6.91856	3.72586e-06
AGPS	5.189e-15	-10.1455	4.94497e-14
AGTPBP1	1.16468e-06	-8.64975	3.53848e-06
AGTRAP	1.20309e-11	9.16132	7.9634e-11
AGXT2	1.27317e-15	-11.3312	1.5029e-14
AHCTF1	1.20309e-11	9.16132	7.9634e-11
AHCY	7.72374e-06	-9.87551	1.5974e-05
AHCYL1	1.03924e-11	9.14208	7.9634e-11
AHNAK	1.16468e-06	8.64975	3.53848e-06
AHNAK2	8.01154e-09	-8.06064	4.48566e-08
AHSA2	7.72374e-06	9.87551	1.5974e-05
AIF1	1.16468e-06	8.64975	3.53848e-06
AIM1	0.00199723	9.13333	0.00337868
AIM2	0.00199723	9.13333	0.00337868
AJAP1	1.16468e-06	-8.64975	3.53848e-06
AJUBA	1.52041e-06	6.91856	3.72586e-06
AK2	1.20309e-11	9.16132	7.9634e-11
AK3	1.16468e-06	8.64975	3.53848e-06
AK5	1.16468e-06	-8.64975	3.53848e-06
AK6	1.52041e-06	-6.91856	3.72586e-06
AKAP14	5.15455e-08	-9.65465	2.51696e-07
AKAP3	7.72374e-06	9.87551	1.5974e-05
AKAP5	1.16468e-06	-8.64975	3.53848e-06
AKAP6	1.16468e-06	-8.64975	3.53848e-06
AKIRIN2	1.52041e-06	-6.91856	3.72586e-06
AKNA	1.52041e-06	6.91856	3.72586e-06
AKR1A1	5.15455e-08	-9.65465	2.51696e-07
AKR1C2	2.51444e-08	9.66145	1.37492e-07
AKR1C3	7.72374e-06	9.87551	1.5974e-05
AKT3	1.16468e-06	-8.64975	3.53848e-06
AKTIP	7.72374e-06	-9.87551	1.5974e-05
ALAS1	1.03924e-11	-9.14208	7.9634e-11
ALDH1B1	1.16468e-06	-8.64975	3.53848e-06
ALDH1L2	1.20309e-11	-9.16132	7.9634e-11
ALDH3A2	7.72374e-06	9.87551	1.5974e-05
ALDH3B1	0.00199723	9.13333	0.00337868
ALDH4A1	1.01747e-15	11.3696	1.5029e-14
ALDOB	1.01747e-15	11.3696	1.5029e-14
ALDOC	5.5674e-09	-8.79522	3.4722e-08
ALG1	0.00199723	-9.13333	0.00337868
ALG13	2.36079e-15	8.7939	2.74634e-14
ALKBH3	0.00199723	-9.13333	0.00337868
ALKBH6	1.16468e-06	-8.64975	3.53848e-06
ALMS1	1.52041e-06	6.91856	3.72586e-06
ALMS1-IT1	1.52041e-06	6.91856	3.72586e-06
ALOX12B	0.00199723	-9.13333	0.00337868
ALOX15B	8.01154e-09	8.06064	4.48566e-08
ALPK1	1.16468e-06	8.64975	3.53848e-06
ALS2CR13	1.27317e-15	11.3312	1.5029e-14
AMACR	1.01747e-15	-11.3696	1.5029e-14
AMBN	0.00199723	9.13333	0.00337868
AMER2	1.52041e-06	6.91856	3.72586e-06
AMER3	1.52041e-06	-6.91856	3.72586e-06
AMFR	5.15455e-08	-9.65465	2.51696e-07
AMIGO2	0.00157285	-9.18277	0.00309118
AMPH	1.16468e-06	-8.64975	3.53848e-06
AMT	0.00157285	9.18277	0.00309118
AMZ1	0.00199723	-9.13333	0.00337868
ANAPC11	0.00199723	-9.13333	0.00337868
ANAPC13	1.72514e-05	-6.21342	3.54112e-05
ANAPC15	1.52041e-06	-6.91856	3.72586e-06
ANAPC4	1.01747e-15	11.3696	1.5029e-14
ANAPC7	1.20309e-11	-9.16132	7.9634e-11
ANG	7.72374e-06	9.87551	1.5974e-05
ANGEL1	0.000178796	-8.43199	0.000356259
ANGPT1	1.16468e-06	8.64975	3.53848e-06
ANGPT2	0.00199723	9.13333	0.00337868
ANGPTL2	5.15455e-08	-9.65465	2.51696e-07
ANGPTL6	0.00199723	-9.13333	0.00337868
ANK3	1.16468e-06	-8.64975	3.53848e-06
ANKFY1	1.20309e-11	9.16132	7.9634e-11
ANKIB1	2.26264e-18	9.45289	1.43505e-16
ANKLE2	1.52041e-06	-6.91856	3.72586e-06
ANKMY1	1.01747e-15	-11.3696	1.5029e-14
ANKMY2	0.00157285	-9.18277	0.00309118
ANKRD10	7.72374e-06	9.87551	1.5974e-05
ANKRD10-IT1	1.52041e-06	6.91856	3.72586e-06
ANKRD13A	1.16468e-06	8.64975	3.53848e-06
ANKRD13C	1.16468e-06	-8.64975	3.53848e-06
ANKRD18A	0.00199723	-9.13333	0.00337868
ANKRD19P	1.52041e-06	-6.91856	3.72586e-06
ANKRD22	1.16468e-06	8.64975	3.53848e-06
ANKRD23	7.72374e-06	9.87551	1.5974e-05
ANKRD24	7.81812e-13	-8.58835	6.70483e-12
ANKRD26	7.72374e-06	-9.87551	1.5974e-05
ANKRD27	1.27317e-15	11.3312	1.5029e-14
ANKRD29	0.00199723	-9.13333	0.00337868
ANKRD32	7.94628e-22	-11.1089	7.55974e-20
ANKRD34A	1.52041e-06	-6.91856	3.72586e-06
ANKRD35	7.72374e-06	9.87551	1.5974e-05
ANKRD39	1.16468e-06	-8.64975	3.53848e-06
ANKRD42	0.00011579	-8.48131	0.000235354
ANKRD44	1.16468e-06	8.64975	3.53848e-06
ANKRD46	5.189e-15	-10.1455	4.94497e-14
ANKRD52	1.52041e-06	-6.91856	3.72586e-06
ANKRD57	1.01747e-15	11.3696	1.5029e-14
ANKRD6	1.16468e-06	-8.64975	3.53848e-06
ANKRD9	0.00199723	-9.13333	0.00337868
ANKS1B	0.00199723	-9.13333	0.00337868
ANLN	1.16468e-06	8.64975	3.53848e-06
ANO3	1.72514e-05	-6.21342	3.54112e-05
ANO6	1.52041e-06	6.91856	3.72586e-06
ANP32A	6.13413e-06	8.6823	1.50288e-05
ANP32B	1.16468e-06	8.64975	3.53848e-06
ANTXR1	1.20309e-11	9.16132	7.9634e-11
ANTXR2	1.16468e-06	8.64975	3.53848e-06
ANXA11	0.00199723	-9.13333	0.00337868
ANXA2P2	1.16468e-06	8.64975	3.53848e-06
ANXA5	1.16468e-06	8.64975	3.53848e-06
ANXA6	7.81812e-13	-8.58835	6.70483e-12
ANXA7	0.00199723	-9.13333	0.00337868
ANXA9	1.72514e-05	6.21342	3.54112e-05
AOC2	1.01747e-15	11.3696	1.5029e-14
AOF2	1.27317e-15	11.3312	1.5029e-14
AOX2P	1.52041e-06	6.91856	3.72586e-06
AP1M1	1.52041e-06	-6.91856	3.72586e-06
AP1S1	7.81812e-13	-8.58835	6.70483e-12
AP2A1	7.72374e-06	-9.87551	1.5974e-05
AP2A2	1.16468e-06	-8.64975	3.53848e-06
AP2S1	1.20309e-11	-9.16132	7.9634e-11
AP3B2	1.16468e-06	-8.64975	3.53848e-06
AP3D1	1.16468e-06	-8.64975	3.53848e-06
AP3M2	1.16468e-06	-8.64975	3.53848e-06
AP4B1	1.16468e-06	-8.64975	3.53848e-06
AP4E1	0.00199723	9.13333	0.00337868
AP4M1	0.00199723	-9.13333	0.00337868
AP4S1	1.20309e-11	-9.16132	7.9634e-11
APBA2	1.16468e-06	-8.64975	3.53848e-06
APBB1	7.72374e-06	-9.87551	1.5974e-05
APBB1IP	1.01747e-15	11.3696	1.5029e-14
APBB2	0.00199723	-9.13333	0.00337868
APEH	1.16468e-06	-8.64975	3.53848e-06
APEX1	3.04932e-05	-8.18609	6.20363e-05
APH1B	7.72374e-06	9.87551	1.5974e-05
APLN	7.72374e-06	9.87551	1.5974e-05
APLNR	1.52041e-06	6.91856	3.72586e-06
APLP2	1.22351e-08	-6.70139	6.70004e-08
APOA1BP	5.15455e-08	-9.65465	2.51696e-07
APOBEC3C	7.72374e-06	9.87551	1.5974e-05
APOBEC3G	7.72374e-06	9.87551	1.5974e-05
APOC1	5.189e-15	10.1455	4.94497e-14
APOD	7.72374e-06	9.87551	1.5974e-05
APOL1	1.27317e-15	11.3312	1.5029e-14
APOL2	1.01747e-15	-11.3696	1.5029e-14
APOL3	7.72374e-06	9.87551	1.5974e-05
APOL6	1.52041e-06	6.91856	3.72586e-06
APOO	1.03924e-11	-9.14208	7.9634e-11
APOOL	1.20309e-11	-9.16132	7.9634e-11
APPBP1	1.01747e-15	-11.3696	1.5029e-14
APPBP2	0.00199723	-9.13333	0.00337868
AQP1	1.52041e-06	6.91856	3.72586e-06
AQP11	1.16468e-06	-8.64975	3.53848e-06
AQP5	5.15455e-08	-9.65465	2.51696e-07
AQP6	0.00199723	9.13333	0.00337868
AQP7P1	7.94628e-22	11.1089	7.55974e-20
AQP9	0.00199723	9.13333	0.00337868
AR	7.72374e-06	9.87551	1.5974e-05
ARAF	7.72374e-06	9.87551	1.5974e-05
ARAP1	1.22351e-08	6.70139	6.70004e-08
ARF4	1.16468e-06	-8.64975	3.53848e-06
ARF5	8.01154e-09	-8.06064	4.48566e-08
ARFIP2	1.20309e-11	-9.16132	7.9634e-11
ARFRP1	1.01747e-15	-11.3696	1.5029e-14
ARG2	1.52041e-06	-6.91856	3.72586e-06
ARHGAP1	1.74237e-24	10.2588	8.5043e-22
ARHGAP12	1.52041e-06	6.91856	3.72586e-06
ARHGAP21	7.72374e-06	9.87551	1.5974e-05
ARHGAP25	0.00199723	9.13333	0.00337868
ARHGAP30	1.74237e-24	10.2588	8.5043e-22
ARHGAP32	1.52041e-06	-6.91856	3.72586e-06
ARHGAP33	1.52041e-06	-6.91856	3.72586e-06
ARHGAP9	0.00199723	9.13333	0.00337868
ARHGDIA	3.43098e-13	-7.7138	3.0617e-12
ARHGDIB	0.00199723	9.13333	0.00337868
ARHGDIG	1.16468e-06	-8.64975	3.53848e-06
ARHGEF1	5.15455e-08	9.65465	2.51696e-07
ARHGEF10L	1.16468e-06	8.64975	3.53848e-06
ARHGEF16	1.01747e-15	11.3696	1.5029e-14
ARHGEF26	1.52041e-06	6.91856	3.72586e-06
ARHGEF28	1.52041e-06	-6.91856	3.72586e-06
ARHGEF40	1.52041e-06	6.91856	3.72586e-06
ARHGEF6	7.72374e-06	9.87551	1.5974e-05
ARHGEF9	1.16468e-06	-8.64975	3.53848e-06
ARID2	1.16468e-06	8.64975	3.53848e-06
ARID3A	1.01747e-15	11.3696	1.5029e-14
ARID4B	1.20309e-11	9.16132	7.9634e-11
ARIH1	1.16468e-06	-8.64975	3.53848e-06
ARL1	7.72374e-06	-9.87551	1.5974e-05
ARL13B	1.20309e-11	9.16132	7.9634e-11
ARL15	7.72374e-06	-9.87551	1.5974e-05
ARL3	7.72374e-06	-9.87551	1.5974e-05
ARL4C	1.20309e-11	-9.16132	7.9634e-11
ARL4D	7.68355e-07	-8.68241	3.53848e-06
ARL6	1.16468e-06	-8.64975	3.53848e-06
ARL6IP1	1.01747e-15	-11.3696	1.5029e-14
ARL6IP5	1.52041e-06	-6.91856	3.72586e-06
ARL6IP6	7.81812e-13	8.58835	6.70483e-12
ARL8B	1.16468e-06	-8.64975	3.53848e-06
ARL9	1.16468e-06	-8.64975	3.53848e-06
ARMC10	1.16468e-06	-8.64975	3.53848e-06
ARMC3	7.72374e-06	9.87551	1.5974e-05
ARMC8	1.16468e-06	8.64975	3.53848e-06
ARMC9	1.16468e-06	-8.64975	3.53848e-06
ARMCX1	7.72374e-06	-9.87551	1.5974e-05
ARMCX5	8.01154e-09	-8.06064	4.48566e-08
ARMCX6	7.72374e-06	9.87551	1.5974e-05
ARNT	2.26264e-18	9.45289	1.43505e-16
ARNTL2	7.72374e-06	-9.87551	1.5974e-05
ARPC1A	1.16468e-06	-8.64975	3.53848e-06
ARPC1B	0.00199723	9.13333	0.00337868
ARPC2	1.16468e-06	-8.64975	3.53848e-06
ARPC3	1.01747e-15	-11.3696	1.5029e-14
ARPC4	1.52041e-06	-6.91856	3.72586e-06
ARPC5L	8.01154e-09	-8.06064	4.48566e-08
ARPP-19	1.01747e-15	-11.3696	1.5029e-14
ARPP-21	1.01747e-15	-11.3696	1.5029e-14
ARPP19	1.52041e-06	-6.91856	3.72586e-06
ARPP21	1.52041e-06	-6.91856	3.72586e-06
ARRDC2	8.01154e-09	8.06064	4.48566e-08
ARRDC4	1.16468e-06	8.64975	3.53848e-06
ARSD	1.16468e-06	8.64975	3.53848e-06
ARV1	1.16468e-06	-8.64975	3.53848e-06
ASAH2B	1.52041e-06	-6.91856	3.72586e-06
ASAM	7.94628e-22	11.1089	7.55974e-20
ASAP3	1.52041e-06	6.91856	3.72586e-06
ASB13	4.94695e-08	-9.62897	2.51696e-07
ASB16	0.00199723	9.13333	0.00337868
ASB2	4.94695e-08	-9.62897	2.51696e-07
ASB4	1.52041e-06	6.91856	3.72586e-06
ASB7	1.01747e-15	11.3696	1.5029e-14
ASB8	1.16468e-06	-8.64975	3.53848e-06
ASCIZ	1.01747e-15	11.3696	1.5029e-14
ASF1A	0.00199723	9.13333	0.00337868
ASGR1	0.00199723	-9.13333	0.00337868
ASGR2	1.01747e-15	-11.3696	1.5029e-14
ASL	0.00199723	-9.13333	0.00337868
ASMTL	3.04932e-05	-8.18609	6.20363e-05
ASNA1	1.16468e-06	-8.64975	3.53848e-06
ASNS	1.16468e-06	-8.64975	3.53848e-06
ASNSD1	1.01747e-15	-11.3696	1.5029e-14
ASPH	1.20309e-11	9.16132	7.9634e-11
ASPHD1	4.83543e-15	-10.1198	4.94497e-14
ASPHD2	1.16468e-06	-8.64975	3.53848e-06
ASRGL1	5.15455e-08	9.65465	2.51696e-07
ASS1	1.72514e-05	-6.21342	3.54112e-05
ASTN2	1.01747e-15	11.3696	1.5029e-14
ATAD1	7.72374e-06	-9.87551	1.5974e-05
ATAD2B	1.16468e-06	8.64975	3.53848e-06
ATAD3C	2.62601e-08	9.68714	1.42414e-07
ATAD4	1.01747e-15	-11.3696	1.5029e-14
ATAT1	1.52041e-06	-6.91856	3.72586e-06
ATCAY	1.20309e-11	-9.16132	7.9634e-11
ATF2	1.16468e-06	-8.64975	3.53848e-06
ATF3	0.00199723	9.13333	0.00337868
ATF6	0.00199723	-9.13333	0.00337868
ATG101	1.52041e-06	-6.91856	3.72586e-06
ATG12	0.00199723	-9.13333	0.00337868
ATG16L1	1.16468e-06	-8.64975	3.53848e-06
ATG16L2	1.16468e-06	8.64975	3.53848e-06
ATG2B	5.15455e-08	-9.65465	2.51696e-07
ATG3	4.94695e-08	-9.62897	2.51696e-07
ATG4A	5.15455e-08	9.65465	2.51696e-07
ATG5	1.16468e-06	-8.64975	3.53848e-06
ATG7	1.20309e-11	-9.16132	7.9634e-11
ATG9A	7.72374e-06	-9.87551	1.5974e-05
ATG9B	0.000178796	-8.43199	0.000356259
ATL1	1.52041e-06	-6.91856	3.72586e-06
ATL2	1.52041e-06	-6.91856	3.72586e-06
ATL3	1.52041e-06	6.91856	3.72586e-06
ATOH7	8.01154e-09	-8.06064	4.48566e-08
ATOH8	8.01154e-09	8.06064	4.48566e-08
ATP10D	7.72374e-06	9.87551	1.5974e-05
ATP11B	0.000147536	8.39369	0.000299068
ATP11C	1.20309e-11	9.16132	7.9634e-11
ATP13A3	0.00199723	9.13333	0.00337868
ATP13A5	0.00199723	9.13333	0.00337868
ATP1A1	1.16468e-06	-8.64975	3.53848e-06
ATP1B4	1.01747e-15	-11.3696	1.5029e-14
ATP2A1	1.01747e-15	11.3696	1.5029e-14
ATP2A3	1.03743e-09	-9.17358	6.50625e-09
ATP2B1	7.72374e-06	-9.87551	1.5974e-05
ATP2B2	1.16468e-06	-8.64975	3.53848e-06
ATP2B3	1.20309e-11	-9.16132	7.9634e-11
ATP5F1	1.16468e-06	-8.64975	3.53848e-06
ATP5G1	1.16468e-06	-8.64975	3.53848e-06
ATP5H	1.16468e-06	-8.64975	3.53848e-06
ATP5J	1.16468e-06	-8.64975	3.53848e-06
ATP5L	7.72374e-06	-9.87551	1.5974e-05
ATP5O	7.72374e-06	-9.87551	1.5974e-05
ATP5SL	1.52041e-06	-6.91856	3.72586e-06
ATP6AP1	1.16468e-06	-8.64975	3.53848e-06
ATP6AP1L	1.52041e-06	6.91856	3.72586e-06
ATP6AP2	7.68355e-07	-8.68241	3.53848e-06
ATP6V0C	1.16468e-06	-8.64975	3.53848e-06
ATP6V0E2	1.16468e-06	-8.64975	3.53848e-06
ATP6V1A	5.189e-15	-10.1455	4.94497e-14
ATP6V1B1	0.000178796	-8.43199	0.000356259
ATP6V1C1	1.16468e-06	-8.64975	3.53848e-06
ATP6V1D	7.68355e-07	-8.68241	3.53848e-06
ATP6V1G1	8.01154e-09	-8.06064	4.48566e-08
ATP6V1G2	8.01154e-09	-8.06064	4.48566e-08
ATP8B4	1.01747e-15	-11.3696	1.5029e-14
ATRNL1	1.16468e-06	-8.64975	3.53848e-06
ATXN1L	0.00199723	9.13333	0.00337868
ATXN7L3B	1.52041e-06	-6.91856	3.72586e-06
AUH	7.72374e-06	-9.87551	1.5974e-05
AUNIP	1.52041e-06	-6.91856	3.72586e-06
AURKAIP1	0.00199723	-9.13333	0.00337868
AVIL	0.00199723	9.13333	0.00337868
AVL9	1.52041e-06	-6.91856	3.72586e-06
AVPR1A	1.52041e-06	-6.91856	3.72586e-06
AXIN1	0.00199723	9.13333	0.00337868
AXL	4.83543e-15	10.1198	4.94497e-14
AZGP1	0.00157285	9.18277	0.00309118
AZI2	1.52041e-06	6.91856	3.72586e-06
AZIN2	1.52041e-06	-6.91856	3.72586e-06
B3GALNT1	1.20309e-11	-9.16132	7.9634e-11
B3GALT2	7.72374e-06	-9.87551	1.5974e-05
B3GALT4	0.00199723	-9.13333	0.00337868
B3GALT6	1.16468e-06	-8.64975	3.53848e-06
B3GALTL	0.00199723	9.13333	0.00337868
B3GNT1	1.16468e-06	-8.64975	3.53848e-06
B3GNT2	7.72374e-06	-9.87551	1.5974e-05
B3GNT4	1.16468e-06	-8.64975	3.53848e-06
B3GNT5	1.16468e-06	8.64975	3.53848e-06
B4GALT1	1.16468e-06	8.64975	3.53848e-06
B4GALT4	7.72374e-06	9.87551	1.5974e-05
B4GALT5	7.72374e-06	-9.87551	1.5974e-05
B4GALT6	5.189e-15	-10.1455	4.94497e-14
B9D1	1.20309e-11	-9.16132	7.9634e-11
B9D2	0.00199723	-9.13333	0.00337868
BACE1	5.15455e-08	-9.65465	2.51696e-07
BACE2	0.00199723	9.13333	0.00337868
BACH1	1.20309e-11	9.16132	7.9634e-11
BAD	1.16468e-06	-8.64975	3.53848e-06
BAG3	1.20309e-11	9.16132	7.9634e-11
BAG4	7.72374e-06	-9.87551	1.5974e-05
BAI2	1.16468e-06	-8.64975	3.53848e-06
BAI3	1.01747e-15	-11.3696	1.5029e-14
BAIAP2-AS1	1.52041e-06	-6.91856	3.72586e-06
BAIAP3	0.000178796	-8.43199	0.000356259
BAMBI	1.16468e-06	8.64975	3.53848e-06
BANF1	0.00199723	-9.13333	0.00337868
BANK1	0.00199723	9.13333	0.00337868
BANP	7.94628e-22	11.1089	7.55974e-20
BAT1	6.65444e-14	-10.6253	5.98101e-13
BATF3	1.16468e-06	-8.64975	3.53848e-06
BAZ1A	1.20309e-11	9.16132	7.9634e-11
BAZ1B	1.52041e-06	6.91856	3.72586e-06
BAZ2A	5.189e-15	10.1455	4.94497e-14
BAZ2B	1.16468e-06	8.64975	3.53848e-06
BBOX1	7.72374e-06	9.87551	1.5974e-05
BBS1	1.01747e-15	11.3696	1.5029e-14
BBS12	7.72374e-06	-9.87551	1.5974e-05
BBS9	1.52041e-06	6.91856	3.72586e-06
BCAM	1.27317e-15	11.3312	1.5029e-14
BCAP29	1.16468e-06	-8.64975	3.53848e-06
BCAR3	1.16468e-06	8.64975	3.53848e-06
BCAS3	1.52041e-06	-6.91856	3.72586e-06
BCAS4	7.72374e-06	-9.87551	1.5974e-05
BCHE	0.00199723	-9.13333	0.00337868
BCKDK	1.16468e-06	-8.64975	3.53848e-06
BCL11A	1.16468e-06	-8.64975	3.53848e-06
BCL2	1.16468e-06	8.64975	3.53848e-06
BCL2L11	1.16468e-06	8.64975	3.53848e-06
BCL2L13	0.000178796	8.43199	0.000356259
BCL3	7.94628e-22	11.1089	7.55974e-20
BCL6B	0.00199723	9.13333	0.00337868
BCL7C	1.01747e-15	11.3696	1.5029e-14
BCLAF1	0.00199723	9.13333	0.00337868
BCR	5.15455e-08	-9.65465	2.51696e-07
BCS1L	0.00199723	-9.13333	0.00337868
BDH1	8.01154e-09	-8.06064	4.48566e-08
BDP1	7.72374e-06	-9.87551	1.5974e-05
BECN1	1.16468e-06	-8.64975	3.53848e-06
BEGAIN	1.16468e-06	-8.64975	3.53848e-06
BEND5	1.22351e-08	-6.70139	6.70004e-08
BEND6	1.52041e-06	-6.91856	3.72586e-06
BEST1	1.16468e-06	8.64975	3.53848e-06
BEST3	0.00199723	9.13333	0.00337868
BET1	7.72374e-06	-9.87551	1.5974e-05
BEX2	8.01154e-09	-8.06064	4.48566e-08
BEX5	7.81812e-13	-8.58835	6.70483e-12
BFSP1	8.01154e-09	-8.06064	4.48566e-08
BGLAP	1.27317e-15	11.3312	1.5029e-14
BGN	7.72374e-06	9.87551	1.5974e-05
BHLHB4	1.27317e-15	11.3312	1.5029e-14
BHLHB9	1.16468e-06	-8.64975	3.53848e-06
BHLHE40	1.72514e-05	-6.21342	3.54112e-05
BHLHE41	1.52041e-06	6.91856	3.72586e-06
BHMT2	1.20309e-11	9.16132	7.9634e-11
BIRC6	0.00199723	-9.13333	0.00337868
BLCAP	1.01747e-15	-11.3696	1.5029e-14
BLID	1.20309e-11	9.16132	7.9634e-11
BLNK	0.00199723	9.13333	0.00337868
BLOC1S1	0.000147536	-8.39369	0.000299068
BLOC1S2	7.72374e-06	-9.87551	1.5974e-05
BLZF1	1.16468e-06	-8.64975	3.53848e-06
BMP3	1.27317e-15	-11.3312	1.5029e-14
BMP7	1.20309e-11	9.16132	7.9634e-11
BMP8A	6.99561e-10	-8.18499	4.46971e-09
BMPER	3.04932e-05	-8.18609	6.20363e-05
BMPR1A	1.16468e-06	8.64975	3.53848e-06
BMPR1B	1.20309e-11	9.16132	7.9634e-11
BMS1P20	1.52041e-06	-6.91856	3.72586e-06
BMX	0.00199723	9.13333	0.00337868
BNIP1	5.189e-15	-10.1455	4.94497e-14
BNIP2	1.16468e-06	8.64975	3.53848e-06
BNIP3	1.16468e-06	-8.64975	3.53848e-06
BOK	0.00157285	9.18277	0.00309118
BOLA1	0.00199723	-9.13333	0.00337868
BOLA3	1.16468e-06	-8.64975	3.53848e-06
BPHL	0.00199723	-9.13333	0.00337868
BPNT1	0.00199723	-9.13333	0.00337868
BPTF	1.16468e-06	8.64975	3.53848e-06
BRAF	1.52041e-06	-6.91856	3.72586e-06
BRCA1	7.72374e-06	9.87551	1.5974e-05
BRCC3	1.52041e-06	-6.91856	3.72586e-06
BRD3	1.20309e-11	9.16132	7.9634e-11
BRE	1.20309e-11	-9.16132	7.9634e-11
BRF1	1.52041e-06	-6.91856	3.72586e-06
BRF2	5.189e-15	-10.1455	4.94497e-14
BRI3BP	7.72374e-06	-9.87551	1.5974e-05
BRINP1	1.52041e-06	-6.91856	3.72586e-06
BRINP2	1.22351e-08	-6.70139	6.70004e-08
BRK1	1.52041e-06	-6.91856	3.72586e-06
BRMS1L	1.16468e-06	-8.64975	3.53848e-06
BRPF1	1.01747e-15	11.3696	1.5029e-14
BRSK2	1.20309e-11	-9.16132	7.9634e-11
BRWD3	1.16468e-06	8.64975	3.53848e-06
BSN	1.16468e-06	-8.64975	3.53848e-06
BTAF1	0.00199723	-9.13333	0.00337868
BTBD14A	1.01747e-15	11.3696	1.5029e-14
BTBD6	0.000178796	-8.43199	0.000356259
BTBD7	1.52041e-06	6.91856	3.72586e-06
BTBD9	6.99561e-10	-8.18499	4.46971e-09
BTF3	1.27317e-15	-11.3312	1.5029e-14
BTF3L4	1.16468e-06	-8.64975	3.53848e-06
BTG1	1.16468e-06	8.64975	3.53848e-06
BTG2	1.16468e-06	8.64975	3.53848e-06
BTK	7.72374e-06	9.87551	1.5974e-05
BTN2A1	1.01747e-15	-11.3696	1.5029e-14
BTN3A2	7.72374e-06	9.87551	1.5974e-05
BTNL8	0.00199723	9.13333	0.00337868
BTNL9	0.00199723	9.13333	0.00337868
BUD31	0.00199723	-9.13333	0.00337868
BVES	1.01747e-15	11.3696	1.5029e-14
BYSL	2.26264e-18	-9.45289	1.43505e-16
BZRAP1	5.189e-15	-10.1455	4.94497e-14
C10orf10	1.16468e-06	8.64975	3.53848e-06
C10orf11	7.72374e-06	9.87551	1.5974e-05
C10orf137	1.01747e-15	11.3696	1.5029e-14
C10orf35	1.16468e-06	-8.64975	3.53848e-06
C10orf38	1.01747e-15	11.3696	1.5029e-14
C10orf54	1.16468e-06	8.64975	3.53848e-06
C10orf55	0.00199723	-9.13333	0.00337868
C10orf67	0.00199723	9.13333	0.00337868
C10orf76	1.01747e-15	11.3696	1.5029e-14
C10orf85	0.00199723	9.13333	0.00337868
C10orf88	7.72374e-06	-9.87551	1.5974e-05
C10orf95	1.27317e-15	11.3312	1.5029e-14
C11orf24	0.00199723	-9.13333	0.00337868
C11orf41	1.01747e-15	-11.3696	1.5029e-14
C11orf45	0.000178796	-8.43199	0.000356259
C11orf49	1.16468e-06	-8.64975	3.53848e-06
C11orf51	1.01747e-15	-11.3696	1.5029e-14
C11orf54	1.20309e-11	9.16132	7.9634e-11
C11orf55	1.27317e-15	-11.3312	1.5029e-14
C11orf58	0.00199723	-9.13333	0.00337868
C11orf59	1.01747e-15	-11.3696	1.5029e-14
C11orf60	1.27317e-15	-11.3312	1.5029e-14
C11orf63	6.99561e-10	8.18499	4.46971e-09
C11orf70	7.72374e-06	9.87551	1.5974e-05
C11orf71	0.00199723	-9.13333	0.00337868
C11orf73	1.16468e-06	-8.64975	3.53848e-06
C11orf74	7.72374e-06	-9.87551	1.5974e-05
C11orf80	5.15455e-08	-9.65465	2.51696e-07
C11orf87	1.52041e-06	-6.91856	3.72586e-06
C12orf10	1.16468e-06	-8.64975	3.53848e-06
C12orf29	7.72374e-06	-9.87551	1.5974e-05
C12orf34	1.01747e-15	11.3696	1.5029e-14
C12orf4	7.72374e-06	-9.87551	1.5974e-05
C12orf43	1.20309e-11	-9.16132	7.9634e-11
C12orf45	7.72374e-06	-9.87551	1.5974e-05
C12orf5	7.72374e-06	-9.87551	1.5974e-05
C12orf57	1.01747e-15	-11.3696	1.5029e-14
C12orf62	1.27317e-15	-11.3312	1.5029e-14
C12orf73	1.52041e-06	-6.91856	3.72586e-06
C14orf1	1.03743e-09	-9.17358	6.50625e-09
C14orf105	0.00199723	9.13333	0.00337868
C14orf122	1.01747e-15	-11.3696	1.5029e-14
C14orf132	1.52041e-06	-6.91856	3.72586e-06
C14orf135	7.94628e-22	11.1089	7.55974e-20
C14orf142	6.99561e-10	-8.18499	4.46971e-09
C14orf23	0.00199723	-9.13333	0.00337868
C14orf24	1.01747e-15	-11.3696	1.5029e-14
C14orf44	1.01747e-15	-11.3696	1.5029e-14
C14orf45	1.01747e-15	-11.3696	1.5029e-14
C14orf64	1.52041e-06	6.91856	3.72586e-06
C14orf79	0.00199723	-9.13333	0.00337868
C14orf80	0.00199723	-9.13333	0.00337868
C14orf93	7.72374e-06	9.87551	1.5974e-05
C15orf17	1.01747e-15	-11.3696	1.5029e-14
C15orf23	1.01747e-15	-11.3696	1.5029e-14
C15orf27	1.52041e-06	-6.91856	3.72586e-06
C15orf37	7.72374e-06	-9.87551	1.5974e-05
C15orf38	7.94628e-22	11.1089	7.55974e-20
C15orf52	7.72374e-06	9.87551	1.5974e-05
C15orf61	1.52041e-06	-6.91856	3.72586e-06
C16orf13	1.16468e-06	-8.64975	3.53848e-06
C16orf30	1.27317e-15	11.3312	1.5029e-14
C16orf33	1.27317e-15	-11.3312	1.5029e-14
C16orf45	1.16468e-06	-8.64975	3.53848e-06
C16orf46	1.20309e-11	-9.16132	7.9634e-11
C16orf54	1.01747e-15	-11.3696	1.5029e-14
C16orf58	1.16468e-06	-8.64975	3.53848e-06
C16orf59	0.00199723	-9.13333	0.00337868
C16orf61	1.01747e-15	-11.3696	1.5029e-14
C16orf7	1.01747e-15	11.3696	1.5029e-14
C16orf80	7.72374e-06	-9.87551	1.5974e-05
C16orf93	1.52041e-06	-6.91856	3.72586e-06
C17orf39	1.01747e-15	-11.3696	1.5029e-14
C17orf51	1.16468e-06	-8.64975	3.53848e-06
C17orf55	1.27317e-15	11.3312	1.5029e-14
C17orf58	3.04932e-05	-8.18609	6.20363e-05
C17orf59	1.27317e-15	11.3312	1.5029e-14
C17orf70	0.00199723	-9.13333	0.00337868
C17orf78	0.000178796	8.43199	0.000356259
C17orf80	7.72374e-06	-9.87551	1.5974e-05
C18orf1	1.01747e-15	-11.3696	1.5029e-14
C18orf21	1.16468e-06	-8.64975	3.53848e-06
C19orf10	1.16468e-06	-8.64975	3.53848e-06
C19orf12	1.20309e-11	-9.16132	7.9634e-11
C19orf16	1.27317e-15	11.3312	1.5029e-14
C19orf18	7.72374e-06	9.87551	1.5974e-05
C19orf20	1.01747e-15	11.3696	1.5029e-14
C19orf22	1.01747e-15	-11.3696	1.5029e-14
C19orf41	1.27317e-15	11.3312	1.5029e-14
C19orf42	7.94628e-22	-11.1089	7.55974e-20
C19orf52	0.00199723	-9.13333	0.00337868
C19orf54	7.72374e-06	9.87551	1.5974e-05
C19orf70	1.52041e-06	-6.91856	3.72586e-06
C1orf103	1.01747e-15	11.3696	1.5029e-14
C1orf123	1.01747e-15	-11.3696	1.5029e-14
C1orf127	1.27317e-15	11.3312	1.5029e-14
C1orf144	1.01747e-15	11.3696	1.5029e-14
C1orf162	1.16468e-06	8.64975	3.53848e-06
C1orf163	1.01747e-15	-11.3696	1.5029e-14
C1orf192	7.72374e-06	9.87551	1.5974e-05
C1orf198	7.72374e-06	9.87551	1.5974e-05
C1orf212	1.01747e-15	-11.3696	1.5029e-14
C1orf216	2.26264e-18	-9.45289	1.43505e-16
C1orf233	1.52041e-06	-6.91856	3.72586e-06
C1orf27	7.72374e-06	9.87551	1.5974e-05
C1orf43	0.00199723	-9.13333	0.00337868
C1orf50	0.00199723	-9.13333	0.00337868
C1orf51	1.01747e-15	-11.3696	1.5029e-14
C1orf52	5.189e-15	-10.1455	4.94497e-14
C1orf53	1.16468e-06	-8.64975	3.53848e-06
C1orf61	0.00199723	-9.13333	0.00337868
C1orf71	1.27317e-15	-11.3312	1.5029e-14
C1orf74	7.72374e-06	-9.87551	1.5974e-05
C1orf78	1.01747e-15	11.3696	1.5029e-14
C1orf85	0.00199723	-9.13333	0.00337868
C1orf87	7.72374e-06	9.87551	1.5974e-05
C1orf9	1.27317e-15	11.3312	1.5029e-14
C1orf91	1.01747e-15	-11.3696	1.5029e-14
C1orf95	1.16468e-06	-8.64975	3.53848e-06
C1QBP	7.72374e-06	-9.87551	1.5974e-05
C1QC	7.72374e-06	9.87551	1.5974e-05
C1QL3	0.00157285	-9.18277	0.00309118
C1QTNF2	1.20309e-11	-9.16132	7.9634e-11
C1QTNF4	1.16468e-06	-8.64975	3.53848e-06
C1QTNF6	1.01747e-15	11.3696	1.5029e-14
C1R	5.189e-15	10.1455	4.94497e-14
C1RL	1.16468e-06	8.64975	3.53848e-06
C1S	7.72374e-06	9.87551	1.5974e-05
C20orf121	1.01747e-15	-11.3696	1.5029e-14
C20orf141	7.94628e-22	11.1089	7.55974e-20
C20orf165	1.27317e-15	11.3312	1.5029e-14
C20orf197	7.72374e-06	9.87551	1.5974e-05
C20orf200	7.94628e-22	11.1089	7.55974e-20
C20orf72	1.01747e-15	11.3696	1.5029e-14
C21orf33	1.16468e-06	-8.64975	3.53848e-06
C21orf49	1.52041e-06	6.91856	3.72586e-06
C21orf52	1.27317e-15	11.3312	1.5029e-14
C21orf56	7.94628e-22	11.1089	7.55974e-20
C21orf62	8.01154e-09	8.06064	4.48566e-08
C21orf88	1.52041e-06	6.91856	3.72586e-06
C21orf91	0.00199723	9.13333	0.00337868
C22orf23	1.27317e-15	11.3312	1.5029e-14
C22orf24	1.01747e-15	-11.3696	1.5029e-14
C2orf15	0.00199723	-9.13333	0.00337868
C2orf16	0.00157285	-9.18277	0.00309118
C2orf3	1.01747e-15	-11.3696	1.5029e-14
C2orf32	1.01747e-15	-11.3696	1.5029e-14
C2orf57	7.94628e-22	11.1089	7.55974e-20
C2orf68	1.52041e-06	6.91856	3.72586e-06
C2orf80	1.52041e-06	-6.91856	3.72586e-06
C2orf88	1.52041e-06	6.91856	3.72586e-06
C3	7.72374e-06	9.87551	1.5974e-05
C3AR1	1.74237e-24	10.2588	8.5043e-22
C3orf14	1.16468e-06	-8.64975	3.53848e-06
C3orf15	1.27317e-15	-11.3312	1.5029e-14
C3orf18	0.00199723	-9.13333	0.00337868
C3orf23	1.01747e-15	11.3696	1.5029e-14
C3orf38	7.72374e-06	-9.87551	1.5974e-05
C3orf62	0.000178796	8.43199	0.000356259
C3orf65	0.00199723	9.13333	0.00337868
C3orf80	1.26462e-06	-6.96722	3.72586e-06
C4A	1.01747e-15	11.3696	1.5029e-14
C4B	1.01747e-15	11.3696	1.5029e-14
C4orf14	1.01747e-15	-11.3696	1.5029e-14
C4orf18	1.01747e-15	11.3696	1.5029e-14
C4orf19	4.94695e-08	9.62897	2.51696e-07
C4orf27	5.189e-15	-10.1455	4.94497e-14
C4orf32	0.00199723	9.13333	0.00337868
C4orf36	5.94621e-15	-9.89629	5.49853e-14
C4orf6	1.27317e-15	11.3312	1.5029e-14
C4orf8	1.01747e-15	11.3696	1.5029e-14
C5	7.72374e-06	9.87551	1.5974e-05
C5AR1	7.72374e-06	9.87551	1.5974e-05
C5orf15	0.000178796	8.43199	0.000356259
C5orf21	1.01747e-15	11.3696	1.5029e-14
C5orf5	1.01747e-15	-11.3696	1.5029e-14
C5orf56	1.52041e-06	6.91856	3.72586e-06
C5orf63	1.52041e-06	6.91856	3.72586e-06
C5orf64	1.52041e-06	6.91856	3.72586e-06
C6orf1	4.83543e-15	-10.1198	4.94497e-14
C6orf10	0.00199723	9.13333	0.00337868
C6orf108	1.01747e-15	-11.3696	1.5029e-14
C6orf118	0.00157285	9.18277	0.00309118
C6orf120	1.20309e-11	-9.16132	7.9634e-11
C6orf130	1.27317e-15	-11.3312	1.5029e-14
C6orf136	1.16468e-06	-8.64975	3.53848e-06
C6orf145	1.01747e-15	11.3696	1.5029e-14
C6orf146	1.01747e-15	-11.3696	1.5029e-14
C6orf151	1.01747e-15	11.3696	1.5029e-14
C6orf163	1.27317e-15	11.3312	1.5029e-14
C6orf168	1.27317e-15	-11.3312	1.5029e-14
C6orf192	1.01747e-15	11.3696	1.5029e-14
C6orf211	7.72374e-06	-9.87551	1.5974e-05
C6orf218	7.94628e-22	-11.1089	7.55974e-20
C6orf47	1.01747e-15	11.3696	1.5029e-14
C6orf57	1.16468e-06	-8.64975	3.53848e-06
C6orf89	1.16468e-06	8.64975	3.53848e-06
C7	1.01747e-15	11.3696	1.5029e-14
C7orf11	1.01747e-15	11.3696	1.5029e-14
C7orf26	1.52041e-06	-6.91856	3.72586e-06
C7orf28B	1.01747e-15	-11.3696	1.5029e-14
C7orf31	1.01747e-15	11.3696	1.5029e-14
C7orf43	7.72374e-06	-9.87551	1.5974e-05
C7orf50	1.16468e-06	-8.64975	3.53848e-06
C7orf51	1.01747e-15	-11.3696	1.5029e-14
C7orf54	1.27317e-15	11.3312	1.5029e-14
C7orf55	7.72374e-06	9.87551	1.5974e-05
C7orf57	7.72374e-06	9.87551	1.5974e-05
C8B	1.27317e-15	-11.3312	1.5029e-14
C8orf13	1.27317e-15	11.3312	1.5029e-14
C8orf37	7.72374e-06	9.87551	1.5974e-05
C8orf4	1.01747e-15	-11.3696	1.5029e-14
C8orf74	0.00199723	9.13333	0.00337868
C9orf116	0.00199723	-9.13333	0.00337868
C9orf16	1.52041e-06	-6.91856	3.72586e-06
C9orf167	1.01747e-15	11.3696	1.5029e-14
C9orf24	5.15455e-08	-9.65465	2.51696e-07
C9orf40	7.72374e-06	-9.87551	1.5974e-05
C9orf41	7.72374e-06	-9.87551	1.5974e-05
C9orf47	1.52041e-06	6.91856	3.72586e-06
C9orf6	1.01747e-15	-11.3696	1.5029e-14
C9orf82	7.94628e-22	11.1089	7.55974e-20
C9orf9	0.00199723	-9.13333	0.00337868
C9orf91	7.72374e-06	-9.87551	1.5974e-05
C9orf93	1.01747e-15	-11.3696	1.5029e-14
CA10	2.26264e-18	-9.45289	1.43505e-16
CA11	1.16468e-06	-8.64975	3.53848e-06
CA12	0.00199723	9.13333	0.00337868
CA2	3.04932e-05	8.18609	6.20363e-05
CA4	7.72374e-06	-9.87551	1.5974e-05
CA5B	1.16468e-06	8.64975	3.53848e-06
CA8	0.00199723	9.13333	0.00337868
CAB39L	7.72374e-06	9.87551	1.5974e-05
CABC1	1.01747e-15	11.3696	1.5029e-14
CABLES1	4.94695e-08	9.62897	2.51696e-07
CABLES2	7.72374e-06	-9.87551	1.5974e-05
CABP1	1.16468e-06	-8.64975	3.53848e-06
CABP4	5.94621e-15	9.89629	5.49853e-14
CABP7	7.94628e-22	11.1089	7.55974e-20
CACHD1	5.15455e-08	9.65465	2.51696e-07
CACNA1B	1.16468e-06	-8.64975	3.53848e-06
CACNA1D	1.16468e-06	-8.64975	3.53848e-06
CACNA1E	1.16468e-06	-8.64975	3.53848e-06
CACNA1G	1.16468e-06	-8.64975	3.53848e-06
CACNA1H	7.72374e-06	-9.87551	1.5974e-05
CACNA1S	5.15455e-08	-9.65465	2.51696e-07
CACNA2D1	7.72374e-06	-9.87551	1.5974e-05
CACNA2D3	1.03924e-11	-9.14208	7.9634e-11
CACNB1	1.22351e-08	-6.70139	6.70004e-08
CACNB2	1.16468e-06	-8.64975	3.53848e-06
CACNB3	1.16468e-06	-8.64975	3.53848e-06
CACNB4	7.72374e-06	-9.87551	1.5974e-05
CACNG2	1.20309e-11	-9.16132	7.9634e-11
CACNG8	1.22351e-08	-6.70139	6.70004e-08
CACYBP	1.16468e-06	-8.64975	3.53848e-06
CADM2	0.00199723	-9.13333	0.00337868
CADM3	1.52041e-06	-6.91856	3.72586e-06
CADPS	1.16468e-06	-8.64975	3.53848e-06
CADPS2	1.01747e-15	-11.3696	1.5029e-14
CAHM	1.26462e-06	6.96722	3.72586e-06
CALB1	1.03924e-11	-9.14208	7.9634e-11
CALB2	0.00199723	-9.13333	0.00337868
CALCOCO2	1.16468e-06	8.64975	3.53848e-06
CALCRL	0.00199723	9.13333	0.00337868
CALD1	1.16468e-06	8.64975	3.53848e-06
CALM1	0.00199723	-9.13333	0.00337868
CALM3	2.62601e-08	-9.68714	1.42414e-07
CALML4	7.72374e-06	9.87551	1.5974e-05
CALML5	0.000178796	-8.43199	0.000356259
CALN1	1.16468e-06	-8.64975	3.53848e-06
CALR	1.27317e-15	11.3312	1.5029e-14
CALY	1.22351e-08	-6.70139	6.70004e-08
CAMK1	1.16468e-06	-8.64975	3.53848e-06
CAMK1D	0.00199723	-9.13333	0.00337868
CAMK1G	8.01154e-09	-8.06064	4.48566e-08
CAMK4	7.72374e-06	-9.87551	1.5974e-05
CAMKK1	1.16468e-06	-8.64975	3.53848e-06
CAMKK2	1.16468e-06	-8.64975	3.53848e-06
CAMKV	1.16468e-06	-8.64975	3.53848e-06
CAMP	1.01747e-15	-11.3696	1.5029e-14
CAMSAP1	1.16468e-06	-8.64975	3.53848e-06
CAMSAP3	1.52041e-06	-6.91856	3.72586e-06
CAMTA2	1.16468e-06	-8.64975	3.53848e-06
CAND1	1.20309e-11	-9.16132	7.9634e-11
CAND2	1.16468e-06	-8.64975	3.53848e-06
CANT1	1.16468e-06	-8.64975	3.53848e-06
CAP2	8.01154e-09	-8.06064	4.48566e-08
CAPG	7.72374e-06	9.87551	1.5974e-05
CAPN10	1.01747e-15	11.3696	1.5029e-14
CAPN2	1.16468e-06	8.64975	3.53848e-06
CAPN5	1.16468e-06	-8.64975	3.53848e-06
CAPNS1	8.01154e-09	-8.06064	4.48566e-08
CAPS	8.01154e-09	8.06064	4.48566e-08
CAPZA2	1.16468e-06	-8.64975	3.53848e-06
CAPZA3	0.00199723	-9.13333	0.00337868
CAPZB	0.00199723	-9.13333	0.00337868
CARD14	7.94628e-22	11.1089	7.55974e-20
CARD6	1.20309e-11	9.16132	7.9634e-11
CARD8	8.01154e-09	8.06064	4.48566e-08
CARD9	1.01747e-15	11.3696	1.5029e-14
CARS	1.20309e-11	-9.16132	7.9634e-11
CARTPT	8.01154e-09	-8.06064	4.48566e-08
CASC3	2.51444e-08	9.66145	1.37492e-07
CASC4	7.72374e-06	9.87551	1.5974e-05
CASKIN1	1.52041e-06	-6.91856	3.72586e-06
CASKIN2	1.01747e-15	11.3696	1.5029e-14
CASP1	1.16468e-06	8.64975	3.53848e-06
CASP4	7.72374e-06	9.87551	1.5974e-05
CASP6	7.72374e-06	9.87551	1.5974e-05
CASP7	0.00199723	9.13333	0.00337868
CASP9	0.00199723	-9.13333	0.00337868
CASQ1	7.72374e-06	-9.87551	1.5974e-05
CASQ2	0.000178796	8.43199	0.000356259
CASZ1	0.00199723	9.13333	0.00337868
CATSPER2P1	1.01747e-15	-11.3696	1.5029e-14
CAV2	1.20309e-11	9.16132	7.9634e-11
CBFA2T2	7.72374e-06	9.87551	1.5974e-05
CBFA2T3	1.16468e-06	-8.64975	3.53848e-06
CBFB	1.16468e-06	8.64975	3.53848e-06
CBLB	1.16468e-06	8.64975	3.53848e-06
CBR4	1.52041e-06	6.91856	3.72586e-06
CBS	1.74237e-24	10.2588	8.5043e-22
CBX2	0.00199723	9.13333	0.00337868
CBX4	7.72374e-06	-9.87551	1.5974e-05
CBX5	7.72374e-06	9.87551	1.5974e-05
CCAR1	7.72374e-06	9.87551	1.5974e-05
CCBL2	1.52041e-06	-6.91856	3.72586e-06
CCDC102A	1.27317e-15	11.3312	1.5029e-14
CCDC104	1.74237e-24	-10.2588	8.5043e-22
CCDC106	1.16468e-06	-8.64975	3.53848e-06
CCDC11	7.72374e-06	9.87551	1.5974e-05
CCDC111	1.01747e-15	11.3696	1.5029e-14
CCDC112	0.00199723	-9.13333	0.00337868
CCDC113	3.04932e-05	-8.18609	6.20363e-05
CCDC115	1.01747e-15	-11.3696	1.5029e-14
CCDC117	3.04932e-05	8.18609	6.20363e-05
CCDC12	1.27317e-15	11.3312	1.5029e-14
CCDC121	7.72374e-06	9.87551	1.5974e-05
CCDC124	1.20309e-11	-9.16132	7.9634e-11
CCDC126	1.16468e-06	-8.64975	3.53848e-06
CCDC132	1.16468e-06	-8.64975	3.53848e-06
CCDC136	1.03924e-11	-9.14208	7.9634e-11
CCDC149	1.52041e-06	-6.91856	3.72586e-06
CCDC151	1.26462e-06	6.96722	3.72586e-06
CCDC152	1.52041e-06	6.91856	3.72586e-06
CCDC157	1.52041e-06	-6.91856	3.72586e-06
CCDC163P	1.52041e-06	6.91856	3.72586e-06
CCDC17	0.00199723	9.13333	0.00337868
CCDC173	1.52041e-06	6.91856	3.72586e-06
CCDC184	1.22351e-08	-6.70139	6.70004e-08
CCDC22	1.16468e-06	-8.64975	3.53848e-06
CCDC24	0.00199723	-9.13333	0.00337868
CCDC25	0.00199723	-9.13333	0.00337868
CCDC27	4.83543e-15	-10.1198	4.94497e-14
CCDC3	0.000178796	-8.43199	0.000356259
CCDC34	7.72374e-06	-9.87551	1.5974e-05
CCDC35	7.94628e-22	11.1089	7.55974e-20
CCDC36	0.00199723	9.13333	0.00337868
CCDC4	1.27317e-15	-11.3312	1.5029e-14
CCDC43	7.72374e-06	-9.87551	1.5974e-05
CCDC50	1.16468e-06	8.64975	3.53848e-06
CCDC53	0.00199723	-9.13333	0.00337868
CCDC55	1.01747e-15	11.3696	1.5029e-14
CCDC57	6.99561e-10	-8.18499	4.46971e-09
CCDC58	5.15455e-08	-9.65465	2.51696e-07
CCDC6	1.52041e-06	-6.91856	3.72586e-06
CCDC63	1.27317e-15	11.3312	1.5029e-14
CCDC64	1.52041e-06	-6.91856	3.72586e-06
CCDC77	0.00199723	9.13333	0.00337868
CCDC8	7.72374e-06	9.87551	1.5974e-05
CCDC80	1.52041e-06	6.91856	3.72586e-06
CCDC81	7.72374e-06	9.87551	1.5974e-05
CCDC85B	1.16468e-06	-8.64975	3.53848e-06
CCDC9	0.00199723	9.13333	0.00337868
CCDC91	0.00199723	-9.13333	0.00337868
CCDC96	0.00157285	-9.18277	0.00309118
CCDC97	1.01747e-15	11.3696	1.5029e-14
CCDC98	1.27317e-15	11.3312	1.5029e-14
CCKBR	7.81812e-13	-8.58835	6.70483e-12
CCL2	1.16468e-06	8.64975	3.53848e-06
CCL21	1.27317e-15	-11.3312	1.5029e-14
CCL22	1.27317e-15	11.3312	1.5029e-14
CCM2	7.72374e-06	-9.87551	1.5974e-05
CCNA1	1.16468e-06	-8.64975	3.53848e-06
CCNA2	3.04932e-05	8.18609	6.20363e-05
CCNB1	1.16468e-06	-8.64975	3.53848e-06
CCND3	7.72374e-06	9.87551	1.5974e-05
CCNDBP1	7.72374e-06	-9.87551	1.5974e-05
CCNE1	7.72374e-06	-9.87551	1.5974e-05
CCNG1	1.16468e-06	8.64975	3.53848e-06
CCNH	5.189e-15	-10.1455	4.94497e-14
CCNJL	0.00157285	9.18277	0.00309118
CCNT1	1.16468e-06	8.64975	3.53848e-06
CCNYL1	0.00199723	-9.13333	0.00337868
CCP110	1.52041e-06	6.91856	3.72586e-06
CCPG1	1.01747e-15	11.3696	1.5029e-14
CCR1	1.16468e-06	8.64975	3.53848e-06
CCR2	0.00199723	9.13333	0.00337868
CCR5	4.94695e-08	9.62897	2.51696e-07
CCSAP	1.52041e-06	-6.91856	3.72586e-06
CCT6A	7.72374e-06	-9.87551	1.5974e-05
CCT8	7.72374e-06	-9.87551	1.5974e-05
CD109	1.20309e-11	9.16132	7.9634e-11
CD163	1.16468e-06	8.64975	3.53848e-06
CD209	0.00199723	9.13333	0.00337868
CD22	1.16468e-06	8.64975	3.53848e-06
CD2AP	1.16468e-06	8.64975	3.53848e-06
CD2BP2	2.26264e-18	-9.45289	1.43505e-16
CD300A	1.01747e-15	11.3696	1.5029e-14
CD300LF	1.16468e-06	8.64975	3.53848e-06
CD34	0.00199723	9.13333	0.00337868
CD37	5.189e-15	10.1455	4.94497e-14
CD4	7.72374e-06	9.87551	1.5974e-05
CD40	0.00199723	9.13333	0.00337868
CD44	1.20309e-11	9.16132	7.9634e-11
CD46	5.94621e-15	9.89629	5.49853e-14
CD47	7.72374e-06	-9.87551	1.5974e-05
CD48	0.00199723	9.13333	0.00337868
CD5	6.65444e-14	10.6253	5.98101e-13
CD53	7.72374e-06	9.87551	1.5974e-05
CD58	1.16468e-06	8.64975	3.53848e-06
CD63	1.16468e-06	8.64975	3.53848e-06
CD69	1.52041e-06	6.91856	3.72586e-06
CD83	7.72374e-06	-9.87551	1.5974e-05
CD86	5.189e-15	10.1455	4.94497e-14
CD93	0.00199723	9.13333	0.00337868
CD99	7.72374e-06	9.87551	1.5974e-05
CDAN1	0.000178796	-8.43199	0.000356259
CDC123	7.81812e-13	-8.58835	6.70483e-12
CDC14A	1.16468e-06	8.64975	3.53848e-06
CDC20B	0.00199723	9.13333	0.00337868
CDC25A	6.65444e-14	10.6253	5.98101e-13
CDC26	7.72374e-06	9.87551	1.5974e-05
CDC27	1.16468e-06	-8.64975	3.53848e-06
CDC2L5	1.27317e-15	11.3312	1.5029e-14
CDC34	1.52041e-06	-6.91856	3.72586e-06
CDC37	3.04932e-05	-8.18609	6.20363e-05
CDC40	1.16468e-06	-8.64975	3.53848e-06
CDC42BPG	0.00011579	8.48131	0.000235354
CDC42EP3	1.16468e-06	-8.64975	3.53848e-06
CDC5L	1.16468e-06	-8.64975	3.53848e-06
CDC6	7.72374e-06	-9.87551	1.5974e-05
CDCA5	7.72374e-06	-9.87551	1.5974e-05
CDH10	1.16468e-06	-8.64975	3.53848e-06
CDH12	1.16468e-06	-8.64975	3.53848e-06
CDH13	7.72374e-06	-9.87551	1.5974e-05
CDH18	5.15455e-08	-9.65465	2.51696e-07
CDH19	1.16468e-06	8.64975	3.53848e-06
CDH20	7.72374e-06	9.87551	1.5974e-05
CDH26	7.72374e-06	9.87551	1.5974e-05
CDH5	0.00199723	9.13333	0.00337868
CDH8	1.16468e-06	-8.64975	3.53848e-06
CDIPT	1.52041e-06	-6.91856	3.72586e-06
CDK10	1.52041e-06	-6.91856	3.72586e-06
CDK14	1.52041e-06	-6.91856	3.72586e-06
CDK16	1.52041e-06	-6.91856	3.72586e-06
CDK19	1.52041e-06	6.91856	3.72586e-06
CDK20	1.52041e-06	-6.91856	3.72586e-06
CDK2AP1	8.01154e-09	8.06064	4.48566e-08
CDK5R2	8.01154e-09	-8.06064	4.48566e-08
CDK8	7.72374e-06	-9.87551	1.5974e-05
CDKAL1	0.00199723	9.13333	0.00337868
CDKL1	0.00199723	-9.13333	0.00337868
CDKN1C	1.20309e-11	9.16132	7.9634e-11
CDKN2AIP	0.00199723	9.13333	0.00337868
CDKN2AIPNL	1.16468e-06	-8.64975	3.53848e-06
CDO1	1.01747e-15	-11.3696	1.5029e-14
CDR2	1.01747e-15	-11.3696	1.5029e-14
CDR2L	0.00199723	9.13333	0.00337868
CDYL	1.16468e-06	8.64975	3.53848e-06
CEACAM1	0.00199723	9.13333	0.00337868
CEACAM19	1.27317e-15	11.3312	1.5029e-14
CEBPB	1.20309e-11	9.16132	7.9634e-11
CEBPE	0.000178796	-8.43199	0.000356259
CEBPG	1.01747e-15	11.3696	1.5029e-14
CECR2	1.52041e-06	6.91856	3.72586e-06
CECR6	1.16468e-06	-8.64975	3.53848e-06
CELF3	1.52041e-06	-6.91856	3.72586e-06
CELF4	1.52041e-06	-6.91856	3.72586e-06
CELF5	1.52041e-06	-6.91856	3.72586e-06
CELSR1	1.52041e-06	-6.91856	3.72586e-06
CEND1	8.01154e-09	-8.06064	4.48566e-08
CENPB	5.189e-15	10.1455	4.94497e-14
CENPBD1P1	1.52041e-06	-6.91856	3.72586e-06
CENPI	1.01747e-15	-11.3696	1.5029e-14
CENPO	0.00199723	-9.13333	0.00337868
CENPQ	7.94628e-22	11.1089	7.55974e-20
CENPU	1.52041e-06	6.91856	3.72586e-06
CENPW	1.52041e-06	-6.91856	3.72586e-06
CEP104	1.52041e-06	6.91856	3.72586e-06
CEP112	1.52041e-06	6.91856	3.72586e-06
CEP128	1.52041e-06	6.91856	3.72586e-06
CEP152	8.01154e-09	8.06064	4.48566e-08
CEP162	1.52041e-06	6.91856	3.72586e-06
CEP170	1.27317e-15	-11.3312	1.5029e-14
CEP170B	1.52041e-06	-6.91856	3.72586e-06
CEP41	1.52041e-06	-6.91856	3.72586e-06
CEP68	1.16468e-06	-8.64975	3.53848e-06
CEP70	0.00199723	9.13333	0.00337868
CEP76	1.16468e-06	-8.64975	3.53848e-06
CERS2	1.52041e-06	6.91856	3.72586e-06
CERS6	1.52041e-06	-6.91856	3.72586e-06
CES2	6.16489e-09	-8.81445	3.82359e-08
CETN3	1.01747e-15	11.3696	1.5029e-14
CFC1	1.16468e-06	-8.64975	3.53848e-06
CFDP1	7.72374e-06	-9.87551	1.5974e-05
CFI	1.16468e-06	8.64975	3.53848e-06
CFL2	1.16468e-06	8.64975	3.53848e-06
CGB	1.27317e-15	11.3312	1.5029e-14
CGB1	7.94628e-22	11.1089	7.55974e-20
CGB2	7.94628e-22	11.1089	7.55974e-20
CGB5	7.94628e-22	11.1089	7.55974e-20
CGB8	1.27317e-15	11.3312	1.5029e-14
CGGBP1	5.15455e-08	9.65465	2.51696e-07
CGN	3.04932e-05	8.18609	6.20363e-05
CGREF1	1.52041e-06	-6.91856	3.72586e-06
CHAC1	6.99561e-10	-8.18499	4.46971e-09
CHAC2	7.72374e-06	-9.87551	1.5974e-05
CHAF1A	5.15455e-08	-9.65465	2.51696e-07
CHAF1B	0.00199723	-9.13333	0.00337868
CHCHD1	1.16468e-06	-8.64975	3.53848e-06
CHCHD10	1.22351e-08	-6.70139	6.70004e-08
CHCHD2	7.72374e-06	-9.87551	1.5974e-05
CHCHD3	1.16468e-06	-8.64975	3.53848e-06
CHCHD4	7.72374e-06	-9.87551	1.5974e-05
CHCHD5	0.00199723	-9.13333	0.00337868
CHCHD6	4.97169e-18	-8.92721	3.01688e-16
CHD1	1.16468e-06	8.64975	3.53848e-06
CHD1L	1.52041e-06	6.91856	3.72586e-06
CHD2	7.72374e-06	9.87551	1.5974e-05
CHD5	1.52041e-06	-6.91856	3.72586e-06
CHD6	0.00199723	-9.13333	0.00337868
CHD9	1.20309e-11	9.16132	7.9634e-11
CHDH	1.20309e-11	9.16132	7.9634e-11
CHERP	1.16468e-06	8.64975	3.53848e-06
CHGA	1.16468e-06	-8.64975	3.53848e-06
CHI3L1	1.20309e-11	9.16132	7.9634e-11
CHID1	1.03924e-11	-9.14208	7.9634e-11
CHL1	7.68355e-07	-8.68241	3.53848e-06
CHM	7.72374e-06	-9.87551	1.5974e-05
CHMP1B	8.01154e-09	-8.06064	4.48566e-08
CHMP2A	0.00199723	-9.13333	0.00337868
CHMP5	1.16468e-06	-8.64975	3.53848e-06
CHMP6	5.15455e-08	-9.65465	2.51696e-07
CHMP7	0.00199723	-9.13333	0.00337868
CHP1	1.22351e-08	-6.70139	6.70004e-08
CHPF2	1.52041e-06	-6.91856	3.72586e-06
CHRAC1	1.52041e-06	6.91856	3.72586e-06
CHRDL1	7.72374e-06	-9.87551	1.5974e-05
CHRM3	1.16468e-06	-8.64975	3.53848e-06
CHRM5	3.04932e-05	8.18609	6.20363e-05
CHRNA3	7.72374e-06	-9.87551	1.5974e-05
CHRNA4	7.72374e-06	-9.87551	1.5974e-05
CHRNB2	8.01154e-09	-8.06064	4.48566e-08
CHRNE	1.52041e-06	-6.91856	3.72586e-06
CHST1	2.26264e-18	-9.45289	1.43505e-16
CHST11	7.72374e-06	9.87551	1.5974e-05
CHST13	0.00199723	-9.13333	0.00337868
CHST14	1.16468e-06	8.64975	3.53848e-06
CHST2	1.16468e-06	-8.64975	3.53848e-06
CHST6	1.16468e-06	8.64975	3.53848e-06
CHST8	0.00199723	-9.13333	0.00337868
CHSY1	5.15455e-08	9.65465	2.51696e-07
CHSY3	1.26462e-06	-6.96722	3.72586e-06
CHUK	1.01747e-15	11.3696	1.5029e-14
CIAO1	1.16468e-06	-8.64975	3.53848e-06
CIAPIN1	8.01154e-09	-8.06064	4.48566e-08
CIB1	7.72374e-06	9.87551	1.5974e-05
CIDEA	7.72374e-06	-9.87551	1.5974e-05
CIITA	6.99561e-10	8.18499	4.46971e-09
CINP	2.26264e-18	-9.45289	1.43505e-16
CIRH1A	1.20309e-11	-9.16132	7.9634e-11
CISD1	1.16468e-06	-8.64975	3.53848e-06
CISD2	1.52041e-06	-6.91856	3.72586e-06
CISD3	1.52041e-06	-6.91856	3.72586e-06
CITED1	1.16468e-06	-8.64975	3.53848e-06
CKAP4	7.68355e-07	-8.68241	3.53848e-06
CKAP5	1.52041e-06	-6.91856	3.72586e-06
CKLF	5.189e-15	10.1455	4.94497e-14
CKMT1B	1.01747e-15	-11.3696	1.5029e-14
CLASP1	1.01747e-15	11.3696	1.5029e-14
CLASP2	1.20309e-11	-9.16132	7.9634e-11
CLCN1	1.27317e-15	11.3312	1.5029e-14
CLCN2	7.72374e-06	9.87551	1.5974e-05
CLCN3	1.01747e-15	-11.3696	1.5029e-14
CLCN4	1.16468e-06	-8.64975	3.53848e-06
CLDN15	2.51444e-08	9.66145	1.37492e-07
CLDN16	0.00199723	9.13333	0.00337868
CLDN9	0.00157285	9.18277	0.00309118
CLEC1A	1.16468e-06	8.64975	3.53848e-06
CLEC1B	0.00199723	9.13333	0.00337868
CLEC2B	1.16468e-06	8.64975	3.53848e-06
CLEC2D	1.16468e-06	8.64975	3.53848e-06
CLEC2L	4.97169e-18	-8.92721	3.01688e-16
CLEC4A	1.16468e-06	8.64975	3.53848e-06
CLEC4G	1.16468e-06	-8.64975	3.53848e-06
CLEC4GP1	1.01747e-15	-11.3696	1.5029e-14
CLEC5A	5.15455e-08	9.65465	2.51696e-07
CLEC7A	1.16468e-06	8.64975	3.53848e-06
CLGN	0.00199723	-9.13333	0.00337868
CLIC1	1.16468e-06	8.64975	3.53848e-06
CLIC6	1.01747e-15	11.3696	1.5029e-14
CLINT1	1.03743e-09	-9.17358	6.50625e-09
CLMN	8.01154e-09	8.06064	4.48566e-08
CLN5	5.64195e-12	9.18553	4.78012e-11
CLN6	1.72514e-05	6.21342	3.54112e-05
CLPP	0.00199723	-9.13333	0.00337868
CLPTM1L	6.99561e-10	-8.18499	4.46971e-09
CLPX	1.01747e-15	-11.3696	1.5029e-14
CLRN3	1.01747e-15	-11.3696	1.5029e-14
CLSTN3	7.68355e-07	-8.68241	3.53848e-06
CLTA	1.16468e-06	-8.64975	3.53848e-06
CLTB	6.99561e-10	-8.18499	4.46971e-09
CLUAP1	0.00199723	-9.13333	0.00337868
CLUL1	1.16468e-06	-8.64975	3.53848e-06
CMAHP	1.52041e-06	6.91856	3.72586e-06
CMAS	2.26264e-18	-9.45289	1.43505e-16
CMC1	1.52041e-06	-6.91856	3.72586e-06
CMIP	7.72374e-06	-9.87551	1.5974e-05
CMKLR1	0.00199723	9.13333	0.00337868
CMPK	1.01747e-15	-11.3696	1.5029e-14
CMPK2	1.72514e-05	-6.21342	3.54112e-05
CMSS1	1.52041e-06	-6.91856	3.72586e-06
CMTM3	1.52041e-06	6.91856	3.72586e-06
CMTM4	5.15455e-08	9.65465	2.51696e-07
CMTM5	0.00199723	-9.13333	0.00337868
CMTM6	1.20309e-11	9.16132	7.9634e-11
CMTM7	1.16468e-06	8.64975	3.53848e-06
CMTM8	0.00199723	9.13333	0.00337868
CNDP1	6.65444e-14	-10.6253	5.98101e-13
CNDP2	0.000178796	-8.43199	0.000356259
CNGB1	0.00199723	-9.13333	0.00337868
CNIH3	1.16468e-06	-8.64975	3.53848e-06
CNKSR2	1.16468e-06	-8.64975	3.53848e-06
CNKSR3	1.20309e-11	9.16132	7.9634e-11
CNNM3	1.20309e-11	9.16132	7.9634e-11
CNOT1	5.189e-15	10.1455	4.94497e-14
CNOT10	0.00199723	-9.13333	0.00337868
CNOT6L	0.00199723	9.13333	0.00337868
CNOT8	7.6992e-10	8.93399	4.91365e-09
CNP	1.52041e-06	6.91856	3.72586e-06
CNPPD1	1.52041e-06	6.91856	3.72586e-06
CNPY2	1.16468e-06	-8.64975	3.53848e-06
CNPY4	7.72374e-06	9.87551	1.5974e-05
CNST	1.52041e-06	-6.91856	3.72586e-06
CNTD2	1.01747e-15	11.3696	1.5029e-14
CNTN3	0.00199723	-9.13333	0.00337868
CNTN5	7.72374e-06	-9.87551	1.5974e-05
CNTN6	1.16468e-06	-8.64975	3.53848e-06
CNTNAP1	1.16468e-06	-8.64975	3.53848e-06
CNTNAP2	1.16468e-06	-8.64975	3.53848e-06
CNTNAP5	1.20309e-11	-9.16132	7.9634e-11
CNTRL	1.52041e-06	6.91856	3.72586e-06
COA3	1.52041e-06	-6.91856	3.72586e-06
COBL	6.65444e-14	-10.6253	5.98101e-13
COBLL1	0.000178796	8.43199	0.000356259
COG1	7.81812e-13	-8.58835	6.70483e-12
COG5	5.94621e-15	-9.89629	5.49853e-14
COG6	1.16468e-06	-8.64975	3.53848e-06
COL12A1	7.68355e-07	-8.68241	3.53848e-06
COL1A1	0.00199723	9.13333	0.00337868
COL21A1	7.72374e-06	9.87551	1.5974e-05
COL23A1	7.72374e-06	-9.87551	1.5974e-05
COL24A1	3.04932e-05	-8.18609	6.20363e-05
COL26A1	1.52041e-06	-6.91856	3.72586e-06
COL27A1	1.16468e-06	8.64975	3.53848e-06
COL28A1	1.03743e-09	9.17358	6.50625e-09
COL4A1	1.27317e-15	11.3312	1.5029e-14
COL4A3	0.00199723	9.13333	0.00337868
COL4A3BP	1.52041e-06	-6.91856	3.72586e-06
COL4A4	0.00199723	9.13333	0.00337868
COL4A6	1.16468e-06	8.64975	3.53848e-06
COL5A2	8.01154e-09	-8.06064	4.48566e-08
COL5A3	1.01747e-15	11.3696	1.5029e-14
COL7A1	1.01747e-15	11.3696	1.5029e-14
COL8A1	0.00199723	9.13333	0.00337868
COL8A2	8.01154e-09	8.06064	4.48566e-08
COL9A1	0.00199723	-9.13333	0.00337868
COL9A2	1.52041e-06	6.91856	3.72586e-06
COLEC12	1.52041e-06	6.91856	3.72586e-06
COLQ	4.94695e-08	-9.62897	2.51696e-07
COMMD1	0.00199723	-9.13333	0.00337868
COMMD6	0.00199723	9.13333	0.00337868
COMMD9	0.00199723	-9.13333	0.00337868
COMTD1	0.00199723	-9.13333	0.00337868
COPA	7.72374e-06	9.87551	1.5974e-05
COPG1	1.52041e-06	-6.91856	3.72586e-06
COPG2IT1	1.52041e-06	-6.91856	3.72586e-06
COPS4	1.16468e-06	-8.64975	3.53848e-06
COPS5	1.16468e-06	-8.64975	3.53848e-06
COPS6	1.16468e-06	-8.64975	3.53848e-06
COPS7A	7.68355e-07	-8.68241	3.53848e-06
COPS7B	0.000178796	-8.43199	0.000356259
COPS8	1.16468e-06	-8.64975	3.53848e-06
COPZ1	1.52041e-06	-6.91856	3.72586e-06
COPZ2	7.72374e-06	9.87551	1.5974e-05
COQ3	1.20309e-11	-9.16132	7.9634e-11
COQ4	1.16468e-06	-8.64975	3.53848e-06
COQ6	0.00199723	-9.13333	0.00337868
COQ7	7.72374e-06	-9.87551	1.5974e-05
COQ9	4.94695e-08	-9.62897	2.51696e-07
CORO2A	7.72374e-06	-9.87551	1.5974e-05
CORO2B	5.94621e-15	-9.89629	5.49853e-14
CORO7	0.00199723	-9.13333	0.00337868
CORT	0.00199723	-9.13333	0.00337868
COX10	7.72374e-06	-9.87551	1.5974e-05
COX11	1.16468e-06	-8.64975	3.53848e-06
COX17	1.52041e-06	6.91856	3.72586e-06
COX18	3.04932e-05	-8.18609	6.20363e-05
COX4I1	7.72374e-06	-9.87551	1.5974e-05
COX5A	7.72374e-06	-9.87551	1.5974e-05
COX6B1	1.16468e-06	-8.64975	3.53848e-06
COX6C	7.72374e-06	-9.87551	1.5974e-05
COX7A1	1.16468e-06	-8.64975	3.53848e-06
COX7B	6.42415e-13	-8.57298	5.67407e-12
COX8A	8.01154e-09	-8.06064	4.48566e-08
CP	1.16468e-06	8.64975	3.53848e-06
CPA1	5.21432e-10	-9.16289	3.41118e-09
CPA5	5.15455e-08	-9.65465	2.51696e-07
CPEB2	0.00199723	9.13333	0.00337868
CPLX1	8.01154e-09	-8.06064	4.48566e-08
CPLX2	1.52041e-06	-6.91856	3.72586e-06
CPM	8.01154e-09	8.06064	4.48566e-08
CPNE2	7.72374e-06	9.87551	1.5974e-05
CPNE3	1.36283e-09	8.18026	8.53272e-09
CPNE4	1.16468e-06	-8.64975	3.53848e-06
CPNE5	1.20309e-11	-9.16132	7.9634e-11
CPNE6	6.16489e-09	-8.81445	3.82359e-08
CPNE9	1.16468e-06	-8.64975	3.53848e-06
CPQ	1.26462e-06	6.96722	3.72586e-06
CPS1	1.52041e-06	6.91856	3.72586e-06
CPSF6	7.72374e-06	-9.87551	1.5974e-05
CPSF7	1.52041e-06	6.91856	3.72586e-06
CPT1B	0.00157285	9.18277	0.00309118
CPT1C	1.16468e-06	-8.64975	3.53848e-06
CPTP	1.52041e-06	-6.91856	3.72586e-06
CPXM2	4.94695e-08	9.62897	2.51696e-07
CRB1	1.52041e-06	6.91856	3.72586e-06
CRB2	1.16468e-06	8.64975	3.53848e-06
CRBN	0.00199723	-9.13333	0.00337868
CREB1	2.36079e-15	8.7939	2.74634e-14
CREB3	0.00199723	-9.13333	0.00337868
CREB3L1	1.03743e-09	-9.17358	6.50625e-09
CREB3L2	1.20309e-11	9.16132	7.9634e-11
CREB3L4	7.72374e-06	9.87551	1.5974e-05
CREB5	1.20309e-11	9.16132	7.9634e-11
CREBBP	0.00199723	9.13333	0.00337868
CREBRF	1.52041e-06	6.91856	3.72586e-06
CREBZF	1.52041e-06	6.91856	3.72586e-06
CREG2	1.16468e-06	-8.64975	3.53848e-06
CRELD1	6.99561e-10	-8.18499	4.46971e-09
CRHBP	7.72374e-06	-9.87551	1.5974e-05
CRHR1	6.99561e-10	-8.18499	4.46971e-09
CRIP2	0.00199723	-9.13333	0.00337868
CRIPAK	7.72374e-06	9.87551	1.5974e-05
CRISP2	1.01747e-15	-11.3696	1.5029e-14
CRISPLD2	5.15455e-08	9.65465	2.51696e-07
CRK	7.6378e-06	6.45641	1.5974e-05
CRKL	0.00199723	9.13333	0.00337868
CRLF1	1.01747e-15	11.3696	1.5029e-14
CRLF3	5.15455e-08	9.65465	2.51696e-07
CRNKL1	1.16468e-06	-8.64975	3.53848e-06
CRP	0.00199723	9.13333	0.00337868
CRTAP	1.16468e-06	8.64975	3.53848e-06
CRX	1.27317e-15	-11.3312	1.5029e-14
CRY1	0.000178796	8.43199	0.000356259
CRYBA2	0.00199723	-9.13333	0.00337868
CRYBB1	5.189e-15	-10.1455	4.94497e-14
CRYBG3	1.52041e-06	6.91856	3.72586e-06
CRYGS	0.00199723	9.13333	0.00337868
CRYL1	7.72374e-06	9.87551	1.5974e-05
CRYM	8.01154e-09	-8.06064	4.48566e-08
CS	1.16468e-06	-8.64975	3.53848e-06
CSDA	1.01747e-15	11.3696	1.5029e-14
CSDC2	0.00199723	-9.13333	0.00337868
CSDE1	7.72374e-06	-9.87551	1.5974e-05
CSE1L	1.16468e-06	-8.64975	3.53848e-06
CSF1R	7.72374e-06	9.87551	1.5974e-05
CSF2RB	0.000178796	8.43199	0.000356259
CSF3R	1.16468e-06	8.64975	3.53848e-06
CSGALNACT1	1.52041e-06	6.91856	3.72586e-06
CSK	4.83543e-15	10.1198	4.94497e-14
CSMD1	8.01154e-09	-8.06064	4.48566e-08
CSN1S1	1.01747e-15	-11.3696	1.5029e-14
CSNK1G3	7.72374e-06	-9.87551	1.5974e-05
CSNK2B	5.94621e-15	-9.89629	5.49853e-14
CSPP1	1.20309e-11	9.16132	7.9634e-11
CSRNP2	1.52041e-06	-6.91856	3.72586e-06
CSRNP3	1.52041e-06	-6.91856	3.72586e-06
CSRP2	7.72374e-06	9.87551	1.5974e-05
CSTA	1.01747e-15	11.3696	1.5029e-14
CSTF1	0.00199723	-9.13333	0.00337868
CSTF2	1.16468e-06	-8.64975	3.53848e-06
CTA-126B4.3	1.01747e-15	-11.3696	1.5029e-14
CTBP1	1.16468e-06	-8.64975	3.53848e-06
CTBP2	7.81812e-13	8.58835	6.70483e-12
CTBS	1.16468e-06	8.64975	3.53848e-06
CTDP1	1.01747e-15	11.3696	1.5029e-14
CTDSP1	1.16468e-06	8.64975	3.53848e-06
CTDSP2	8.01154e-09	8.06064	4.48566e-08
CTDSPL	5.15455e-08	9.65465	2.51696e-07
CTIF	1.52041e-06	-6.91856	3.72586e-06
CTNNA1	1.03924e-11	9.14208	7.9634e-11
CTNNB1	1.52041e-06	6.91856	3.72586e-06
CTNNBIP1	7.94628e-22	-11.1089	7.55974e-20
CTPS1	1.52041e-06	-6.91856	3.72586e-06
CTPS2	1.52041e-06	6.91856	3.72586e-06
CTRB1	7.94628e-22	11.1089	7.55974e-20
CTSB	4.94695e-08	-9.62897	2.51696e-07
CTSH	7.72374e-06	9.87551	1.5974e-05
CTSS	1.16468e-06	8.64975	3.53848e-06
CTXN1	8.01154e-09	-8.06064	4.48566e-08
CUEDC2	1.16468e-06	-8.64975	3.53848e-06
CUGBP2	6.65444e-14	10.6253	5.98101e-13
CUL1	1.16468e-06	-8.64975	3.53848e-06
CUL2	1.52041e-06	-6.91856	3.72586e-06
CUL3	1.16468e-06	-8.64975	3.53848e-06
CUL5	1.52041e-06	-6.91856	3.72586e-06
CUTA	0.00199723	-9.13333	0.00337868
CWF19L1	1.16468e-06	-8.64975	3.53848e-06
CWF19L2	1.16468e-06	8.64975	3.53848e-06
CX3CL1	1.16468e-06	-8.64975	3.53848e-06
CXCL16	1.16468e-06	8.64975	3.53848e-06
CXCL2	1.16468e-06	8.64975	3.53848e-06
CXCR3	6.65444e-14	-10.6253	5.98101e-13
CXorf21	7.72374e-06	9.87551	1.5974e-05
CXorf30	7.72374e-06	9.87551	1.5974e-05
CXorf36	1.20309e-11	9.16132	7.9634e-11
CXorf38	1.52041e-06	6.91856	3.72586e-06
CXorf40A	7.72374e-06	-9.87551	1.5974e-05
CXorf6	7.94628e-22	11.1089	7.55974e-20
CXXC4	2.26264e-18	-9.45289	1.43505e-16
CXXC5	1.27317e-15	-11.3312	1.5029e-14
CYB561	1.20309e-11	-9.16132	7.9634e-11
CYB561D1	1.03743e-09	-9.17358	6.50625e-09
CYB561D2	0.00199723	-9.13333	0.00337868
CYBA	4.83543e-15	10.1198	4.94497e-14
CYBB	0.00199723	9.13333	0.00337868
CYBRD1	1.16468e-06	8.64975	3.53848e-06
CYFIP1	7.72374e-06	9.87551	1.5974e-05
CYFIP2	1.16468e-06	-8.64975	3.53848e-06
CYP11B1	0.000178796	8.43199	0.000356259
CYP11B2	1.27317e-15	11.3312	1.5029e-14
CYP19A1	1.01747e-15	11.3696	1.5029e-14
CYP1A1	7.72374e-06	-9.87551	1.5974e-05
CYP1B1	0.00199723	9.13333	0.00337868
CYP24A1	1.01747e-15	-11.3696	1.5029e-14
CYP26B1	4.83543e-15	-10.1198	4.94497e-14
CYP27A1	7.72374e-06	9.87551	1.5974e-05
CYP2C18	1.03743e-09	-9.17358	6.50625e-09
CYP2C8	3.04932e-05	-8.18609	6.20363e-05
CYP2D6	5.15455e-08	9.65465	2.51696e-07
CYP39A1	7.72374e-06	9.87551	1.5974e-05
CYP3A4	6.99561e-10	8.18499	4.46971e-09
CYP3A5	0.00199723	9.13333	0.00337868
CYP4A11	0.00199723	9.13333	0.00337868
CYP4B1	0.00199723	9.13333	0.00337868
CYP4F12	5.189e-15	10.1455	4.94497e-14
CYP4F3	1.52041e-06	6.91856	3.72586e-06
CYP4V2	1.16468e-06	8.64975	3.53848e-06
CYP4Z1	0.00199723	-9.13333	0.00337868
CYP51A1	1.01747e-15	-11.3696	1.5029e-14
CYP7A1	7.94628e-22	-11.1089	7.55974e-20
CYP7B1	1.01747e-15	-11.3696	1.5029e-14
CYR61	1.20309e-11	9.16132	7.9634e-11
CYTH1	1.52041e-06	6.91856	3.72586e-06
CYTH2	1.52041e-06	-6.91856	3.72586e-06
CYTL1	1.16468e-06	8.64975	3.53848e-06
CYYR1	0.00199723	9.13333	0.00337868
D21S2089E	6.65444e-14	-10.6253	5.98101e-13
D2HGDH	0.00199723	-9.13333	0.00337868
D4S234E	7.94628e-22	-11.1089	7.55974e-20
DAAM1	1.16468e-06	8.64975	3.53848e-06
DAAM2	1.03924e-11	9.14208	7.9634e-11
DAB1	1.16468e-06	-8.64975	3.53848e-06
DAB2	0.00199723	9.13333	0.00337868
DAGLB	1.52041e-06	-6.91856	3.72586e-06
DALRD3	0.000178796	-8.43199	0.000356259
DAOA	0.00199723	9.13333	0.00337868
DAP3	0.00199723	-9.13333	0.00337868
DAPK1	1.01747e-15	-11.3696	1.5029e-14
DAPP1	1.16468e-06	8.64975	3.53848e-06
DARS	5.189e-15	10.1455	4.94497e-14
DAZAP1	7.72374e-06	9.87551	1.5974e-05
DBF4B	0.00199723	9.13333	0.00337868
DCAF6	1.52041e-06	-6.91856	3.72586e-06
DCAF8	1.52041e-06	6.91856	3.72586e-06
DCBLD1	1.16468e-06	-8.64975	3.53848e-06
DCHS1	1.01747e-15	11.3696	1.5029e-14
DCHS2	0.00157285	-9.18277	0.00309118
DCLRE1B	1.52041e-06	6.91856	3.72586e-06
DCLRE1C	0.00199723	9.13333	0.00337868
DCPS	1.16468e-06	-8.64975	3.53848e-06
DCTN1-AS1	1.52041e-06	-6.91856	3.72586e-06
DCTN2	7.72374e-06	-9.87551	1.5974e-05
DCTN3	1.20309e-11	-9.16132	7.9634e-11
DCUN1D5	1.16468e-06	-8.64975	3.53848e-06
DCX	1.16468e-06	-8.64975	3.53848e-06
DDA1	1.16468e-06	-8.64975	3.53848e-06
DDAH1	1.01747e-15	11.3696	1.5029e-14
DDB1	0.00157285	-9.18277	0.00309118
DDB2	1.22351e-08	6.70139	6.70004e-08
DDHD1	1.16468e-06	-8.64975	3.53848e-06
DDIT4	8.01154e-09	8.06064	4.48566e-08
DDIT4L	8.01154e-09	8.06064	4.48566e-08
DDN	1.20309e-11	-9.16132	7.9634e-11
DDO	1.74237e-24	10.2588	8.5043e-22
DDOST	6.42415e-13	-8.57298	5.67407e-12
DDR1	1.01747e-15	11.3696	1.5029e-14
DDR2	1.16468e-06	8.64975	3.53848e-06
DDRGK1	1.52041e-06	-6.91856	3.72586e-06
DDX10	2.26264e-18	-9.45289	1.43505e-16
DDX11	1.16468e-06	8.64975	3.53848e-06
DDX19A	1.16468e-06	-8.64975	3.53848e-06
DDX20	1.16468e-06	-8.64975	3.53848e-06
DDX23	7.72374e-06	9.87551	1.5974e-05
DDX25	7.68355e-07	-8.68241	3.53848e-06
DDX28	1.16468e-06	-8.64975	3.53848e-06
DDX3X	1.16468e-06	8.64975	3.53848e-06
DDX41	8.01154e-09	-8.06064	4.48566e-08
DDX51	1.16468e-06	-8.64975	3.53848e-06
DDX53	1.01747e-15	-11.3696	1.5029e-14
DDX55	1.01747e-15	-11.3696	1.5029e-14
DDX58	4.94695e-08	9.62897	2.51696e-07
DDX59	1.52041e-06	6.91856	3.72586e-06
DEAF1	1.16468e-06	-8.64975	3.53848e-06
DECR2	0.00199723	-9.13333	0.00337868
DEF6	5.189e-15	10.1455	4.94497e-14
DEF8	1.16468e-06	-8.64975	3.53848e-06
DEFA6	1.01747e-15	-11.3696	1.5029e-14
DEFB1	1.01747e-15	11.3696	1.5029e-14
DEFB123	0.00199723	9.13333	0.00337868
DEFB129	0.00199723	9.13333	0.00337868
DEK	7.72374e-06	9.87551	1.5974e-05
DENND1A	6.99561e-10	-8.18499	4.46971e-09
DENND2D	1.16468e-06	8.64975	3.53848e-06
DENND4C	1.20309e-11	9.16132	7.9634e-11
DENND5A	1.52041e-06	6.91856	3.72586e-06
DENND5B	1.52041e-06	-6.91856	3.72586e-06
DENND6B	1.52041e-06	-6.91856	3.72586e-06
DENR	1.16468e-06	-8.64975	3.53848e-06
DEPDC1	0.00199723	9.13333	0.00337868
DEPDC5	1.16468e-06	-8.64975	3.53848e-06
DEPDC7	0.000178796	8.43199	0.000356259
DERA	7.72374e-06	9.87551	1.5974e-05
DERL1	1.52041e-06	-6.91856	3.72586e-06
DERL2	5.15455e-08	9.65465	2.51696e-07
DESI1	1.52041e-06	-6.91856	3.72586e-06
DFFA	1.52041e-06	-6.91856	3.72586e-06
DFNB31	1.01747e-15	11.3696	1.5029e-14
DGAT2	7.72374e-06	-9.87551	1.5974e-05
DGCR5	1.16468e-06	-8.64975	3.53848e-06
DGCR6	7.94628e-22	11.1089	7.55974e-20
DGCR8	1.01747e-15	11.3696	1.5029e-14
DGCR9	2.26264e-18	-9.45289	1.43505e-16
DGKB	8.01154e-09	-8.06064	4.48566e-08
DGKE	7.72374e-06	-9.87551	1.5974e-05
DGKG	1.20309e-11	9.16132	7.9634e-11
DGKI	1.16468e-06	-8.64975	3.53848e-06
DGKQ	1.16468e-06	-8.64975	3.53848e-06
DGKZ	1.20309e-11	-9.16132	7.9634e-11
DHCR24	5.15455e-08	-9.65465	2.51696e-07
DHDDS	1.03924e-11	-9.14208	7.9634e-11
DHDH	7.72374e-06	-9.87551	1.5974e-05
DHFR	1.22351e-08	6.70139	6.70004e-08
DHODH	1.72514e-05	6.21342	3.54112e-05
DHRS11	1.22351e-08	-6.70139	6.70004e-08
DHRS2	0.00199723	-9.13333	0.00337868
DHRS4-AS1	1.52041e-06	6.91856	3.72586e-06
DHRS7B	1.16468e-06	-8.64975	3.53848e-06
DHX15	1.27317e-15	11.3312	1.5029e-14
DHX30	1.16468e-06	-8.64975	3.53848e-06
DHX32	1.20309e-11	9.16132	7.9634e-11
DHX36	1.16468e-06	-8.64975	3.53848e-06
DHX40	7.72374e-06	9.87551	1.5974e-05
DHX8	0.00199723	-9.13333	0.00337868
DHX9	4.94695e-08	9.62897	2.51696e-07
DIAPH1	0.00199723	9.13333	0.00337868
DIAPH3	1.16468e-06	8.64975	3.53848e-06
DICER1	1.20309e-11	9.16132	7.9634e-11
DIP2A	6.99561e-10	8.18499	4.46971e-09
DIP2B	1.20309e-11	9.16132	7.9634e-11
DIRAS2	1.74237e-24	-10.2588	8.5043e-22
DIS3	1.20309e-11	9.16132	7.9634e-11
DISC1	0.00199723	9.13333	0.00337868
DISP2	1.16468e-06	-8.64975	3.53848e-06
DKFZp686A1627	1.27317e-15	-11.3312	1.5029e-14
DKFZP761M1511	1.27317e-15	-11.3312	1.5029e-14
DKFZP761N09121	1.27317e-15	-11.3312	1.5029e-14
DKKL1	5.15455e-08	-9.65465	2.51696e-07
DLC1	9.9376e-06	8.34615	2.0545e-05
DLEC1	7.72374e-06	9.87551	1.5974e-05
DLG2	7.72374e-06	-9.87551	1.5974e-05
DLG3	8.01154e-09	-8.06064	4.48566e-08
DLGAP1	8.01154e-09	-8.06064	4.48566e-08
DLGAP1-AS1	1.52041e-06	6.91856	3.72586e-06
DLGAP1-AS2	1.52041e-06	6.91856	3.72586e-06
DLGAP3	1.16468e-06	-8.64975	3.53848e-06
DLK2	1.16468e-06	-8.64975	3.53848e-06
DLL1	2.26264e-18	9.45289	1.43505e-16
DLL3	1.16468e-06	-8.64975	3.53848e-06
DLX1	7.72374e-06	-9.87551	1.5974e-05
DLX3	0.00199723	9.13333	0.00337868
DMAP1	1.16468e-06	-8.64975	3.53848e-06
DMBX1	1.01747e-15	-11.3696	1.5029e-14
DMTF1	5.189e-15	10.1455	4.94497e-14
DMTN	1.52041e-06	-6.91856	3.72586e-06
DMWD	1.52041e-06	-6.91856	3.72586e-06
DNAH1	0.00199723	-9.13333	0.00337868
DNAH10	1.01747e-15	-11.3696	1.5029e-14
DNAH17	0.000178796	-8.43199	0.000356259
DNAH2	0.00199723	-9.13333	0.00337868
DNAH5	0.00199723	-9.13333	0.00337868
DNAJA2	3.43098e-13	-7.7138	3.0617e-12
DNAJB1	0.00199723	9.13333	0.00337868
DNAJB11	1.01747e-15	-11.3696	1.5029e-14
DNAJB4	1.52041e-06	-6.91856	3.72586e-06
DNAJB5	0.00199723	-9.13333	0.00337868
DNAJB9	7.72374e-06	-9.87551	1.5974e-05
DNAJC1	1.20309e-11	9.16132	7.9634e-11
DNAJC10	0.00199723	-9.13333	0.00337868
DNAJC11	1.03924e-11	-9.14208	7.9634e-11
DNAJC12	7.72374e-06	-9.87551	1.5974e-05
DNAJC13	1.52041e-06	-6.91856	3.72586e-06
DNAJC14	1.01747e-15	-11.3696	1.5029e-14
DNAJC15	1.01747e-15	11.3696	1.5029e-14
DNAJC16	0.000178796	8.43199	0.000356259
DNAJC19	7.72374e-06	-9.87551	1.5974e-05
DNAJC3	1.16468e-06	8.64975	3.53848e-06
DNAJC5	1.16468e-06	-8.64975	3.53848e-06
DNAJC5G	0.00157285	-9.18277	0.00309118
DNAJC6	1.16468e-06	-8.64975	3.53848e-06
DNAJC7	1.20309e-11	-9.16132	7.9634e-11
DNAJC8	1.16468e-06	-8.64975	3.53848e-06
DNAL4	8.01154e-09	-8.06064	4.48566e-08
DNALI1	1.16468e-06	8.64975	3.53848e-06
DNASE1	3.04932e-05	8.18609	6.20363e-05
DNASE1L3	0.00199723	9.13333	0.00337868
DNHD1	5.189e-15	10.1455	4.94497e-14
DNM1	1.16468e-06	-8.64975	3.53848e-06
DNM1L	1.20309e-11	-9.16132	7.9634e-11
DNM3	7.72374e-06	-9.87551	1.5974e-05
DNTTIP1	1.03924e-11	-9.14208	7.9634e-11
DNTTIP2	6.65444e-14	-10.6253	5.98101e-13
DOC2A	8.01154e-09	-8.06064	4.48566e-08
DOC2B	1.03743e-09	-9.17358	6.50625e-09
DOCK1	1.16468e-06	8.64975	3.53848e-06
DOCK11	5.189e-15	10.1455	4.94497e-14
DOCK2	7.72374e-06	9.87551	1.5974e-05
DOCK5	1.22351e-08	6.70139	6.70004e-08
DOCK8	1.16468e-06	8.64975	3.53848e-06
DOCK9	0.00199723	9.13333	0.00337868
DOK2	0.00199723	9.13333	0.00337868
DOK4	1.16468e-06	-8.64975	3.53848e-06
DOK5	1.16468e-06	-8.64975	3.53848e-06
DOK6	5.189e-15	-10.1455	4.94497e-14
DOLK	1.16468e-06	-8.64975	3.53848e-06
DOM3Z	1.01747e-15	11.3696	1.5029e-14
DOPEY1	0.00199723	-9.13333	0.00337868
DOPEY2	7.72374e-06	-9.87551	1.5974e-05
DPCD	1.52041e-06	-6.91856	3.72586e-06
DPEP2	7.72374e-06	9.87551	1.5974e-05
DPF3	6.69964e-14	8.6774	6.012e-13
DPH2	8.01154e-09	-8.06064	4.48566e-08
DPH3	0.00199723	-9.13333	0.00337868
DPM1	1.01747e-15	-11.3696	1.5029e-14
DPM2	1.20309e-11	-9.16132	7.9634e-11
DPP10	7.72374e-06	-9.87551	1.5974e-05
DPP10-AS1	1.52041e-06	-6.91856	3.72586e-06
DPP6	4.97169e-18	-8.92721	3.01688e-16
DPT	0.00199723	-9.13333	0.00337868
DPY19L2	0.00199723	-9.13333	0.00337868
DPY19L4	7.72374e-06	9.87551	1.5974e-05
DPY30	0.00199723	-9.13333	0.00337868
DPYD	1.16468e-06	8.64975	3.53848e-06
DPYS	7.72374e-06	-9.87551	1.5974e-05
DPYSL4	1.16468e-06	-8.64975	3.53848e-06
DRAM1	1.52041e-06	6.91856	3.72586e-06
DRAP1	5.15455e-08	-9.65465	2.51696e-07
DRD4	0.00199723	-9.13333	0.00337868
DRD5	7.72374e-06	-9.87551	1.5974e-05
DRP2	8.01154e-09	-8.06064	4.48566e-08
DSC2	1.16468e-06	8.64975	3.53848e-06
DSE	7.72374e-06	9.87551	1.5974e-05
DSEL	5.94621e-15	9.89629	5.49853e-14
DSG2	0.00199723	9.13333	0.00337868
DSG3	7.94628e-22	-11.1089	7.55974e-20
DST	1.20309e-11	9.16132	7.9634e-11
DSTYK	1.52041e-06	-6.91856	3.72586e-06
DTD1	0.00199723	-9.13333	0.00337868
DTNB	1.16468e-06	-8.64975	3.53848e-06
DTNBP1	1.16468e-06	-8.64975	3.53848e-06
DTX3L	2.26264e-18	9.45289	1.43505e-16
DTX4	7.72374e-06	-9.87551	1.5974e-05
DTYMK	1.20309e-11	9.16132	7.9634e-11
DUS3L	0.00199723	-9.13333	0.00337868
DUSP14	1.16468e-06	-8.64975	3.53848e-06
DUSP26	1.20309e-11	-9.16132	7.9634e-11
DUSP27	7.68355e-07	-8.68241	3.53848e-06
DUSP4	1.57293e-15	-9.92029	1.84897e-14
DUT	1.52041e-06	6.91856	3.72586e-06
DUX1	1.27317e-15	11.3312	1.5029e-14
DUX4	1.27317e-15	11.3312	1.5029e-14
DYDC1	0.000178796	-8.43199	0.000356259
DYM	1.16468e-06	-8.64975	3.53848e-06
DYNC1I1	8.01154e-09	-8.06064	4.48566e-08
DYNC1LI1	1.20309e-11	-9.16132	7.9634e-11
DYNLL1	7.72374e-06	-9.87551	1.5974e-05
DYNLL2	1.16468e-06	-8.64975	3.53848e-06
DYNLRB1	1.20309e-11	-9.16132	7.9634e-11
DYNLT1	7.72374e-06	9.87551	1.5974e-05
DYNLT3	7.72374e-06	-9.87551	1.5974e-05
DZIP1	0.00199723	-9.13333	0.00337868
DZIP3	1.16468e-06	-8.64975	3.53848e-06
E2F3	7.68355e-07	-8.68241	3.53848e-06
EARS2	1.52041e-06	-6.91856	3.72586e-06
EBF1	0.00199723	9.13333	0.00337868
EBI2	1.01747e-15	11.3696	1.5029e-14
EBI3	7.94628e-22	11.1089	7.55974e-20
EBLN3	1.52041e-06	-6.91856	3.72586e-06
EBNA1BP2	0.00157285	-9.18277	0.00309118
EBP	1.20309e-11	-9.16132	7.9634e-11
ECD	0.00199723	-9.13333	0.00337868
ECE2	5.15455e-08	-9.65465	2.51696e-07
ECGF1	1.01747e-15	11.3696	1.5029e-14
ECHDC1	0.00199723	-9.13333	0.00337868
ECM2	1.16468e-06	8.64975	3.53848e-06
ECOP	1.01747e-15	-11.3696	1.5029e-14
ECSIT	1.16468e-06	-8.64975	3.53848e-06
EDA	1.52041e-06	6.91856	3.72586e-06
EDARADD	5.94621e-15	9.89629	5.49853e-14
EDN1	0.00199723	9.13333	0.00337868
EEF1B2	1.01747e-15	-11.3696	1.5029e-14
EEF1E1	1.16468e-06	-8.64975	3.53848e-06
EEFSEC	1.52041e-06	-6.91856	3.72586e-06
EFCAB14	1.52041e-06	6.91856	3.72586e-06
EFCAB6	0.00199723	-9.13333	0.00337868
EFCAB7	1.52041e-06	-6.91856	3.72586e-06
EFEMP1	7.72374e-06	9.87551	1.5974e-05
EFHC2	7.72374e-06	9.87551	1.5974e-05
EFHD1	1.16468e-06	8.64975	3.53848e-06
EFHD2	1.26462e-06	-6.96722	3.72586e-06
EFNA3	1.03924e-11	-9.14208	7.9634e-11
EFNA4	7.72374e-06	9.87551	1.5974e-05
EFNB3	1.52041e-06	-6.91856	3.72586e-06
EFR3B	8.01154e-09	-8.06064	4.48566e-08
EFTUD2	1.52041e-06	-6.91856	3.72586e-06
EGF	1.01747e-15	11.3696	1.5029e-14
EGFL6	0.00199723	-9.13333	0.00337868
EGFL7	1.01747e-15	11.3696	1.5029e-14
EGFR	1.16468e-06	8.64975	3.53848e-06
EGLN1	0.00199723	9.13333	0.00337868
EGR2	0.00157285	-9.18277	0.00309118
EGR3	7.68355e-07	-8.68241	3.53848e-06
EGR4	8.01154e-09	-8.06064	4.48566e-08
EHBP1	5.15455e-08	-9.65465	2.51696e-07
EHBP1L1	1.16468e-06	8.64975	3.53848e-06
EHD1	1.16468e-06	8.64975	3.53848e-06
EHD3	1.16468e-06	-8.64975	3.53848e-06
EHD4	0.00199723	9.13333	0.00337868
EID2	8.01154e-09	-8.06064	4.48566e-08
EID2B	1.32441e-13	-9.29594	1.18563e-12
EIF2AK1	4.94695e-08	-9.62897	2.51696e-07
EIF2B1	0.00199723	-9.13333	0.00337868
EIF2B3	1.16468e-06	-8.64975	3.53848e-06
EIF2S2	0.00199723	-9.13333	0.00337868
EIF3B	1.16468e-06	8.64975	3.53848e-06
EIF3E	1.16468e-06	8.64975	3.53848e-06
EIF3I	1.16468e-06	-8.64975	3.53848e-06
EIF3J	0.00199723	-9.13333	0.00337868
EIF3K	1.16468e-06	-8.64975	3.53848e-06
EIF3M	1.03924e-11	-9.14208	7.9634e-11
EIF4E	1.16468e-06	-8.64975	3.53848e-06
EIF4E1B	1.01747e-15	-11.3696	1.5029e-14
EIF4E2	1.16468e-06	-8.64975	3.53848e-06
EIF4E3	1.16468e-06	-8.64975	3.53848e-06
EIF4EBP1	1.01747e-15	11.3696	1.5029e-14
EIF4EBP2	1.16468e-06	8.64975	3.53848e-06
EIF4ENIF1	7.72375e-06	-9.87551	1.5974e-05
EIF4G3	1.16468e-06	-8.64975	3.53848e-06
EIF5A2	1.16468e-06	-8.64975	3.53848e-06
EIF6	1.20309e-11	-9.16132	7.9634e-11
ELAC2	5.15455e-08	-9.65465	2.51696e-07
ELF1	2.26264e-18	9.45289	1.43505e-16
ELF2	1.16468e-06	8.64975	3.53848e-06
ELF4	1.03924e-11	9.14208	7.9634e-11
ELFN2	7.72375e-06	-9.87551	1.5974e-05
ELK3	1.16468e-06	8.64975	3.53848e-06
ELK4	1.52041e-06	6.91856	3.72586e-06
ELL	7.94628e-22	11.1089	7.55974e-20
ELL2	0.00199723	9.13333	0.00337868
ELMO1	1.16468e-06	-8.64975	3.53848e-06
ELMOD2	0.00199723	9.13333	0.00337868
ELN	5.64195e-12	9.18553	4.78012e-11
ELOVL2	1.01747e-15	11.3696	1.5029e-14
ELOVL4	1.16468e-06	-8.64975	3.53848e-06
ELOVL6	1.16468e-06	-8.64975	3.53848e-06
ELOVL7	1.16468e-06	8.64975	3.53848e-06
ELP3	7.72375e-06	-9.87551	1.5974e-05
ELP5	1.52041e-06	-6.91856	3.72586e-06
ELTD1	0.00199723	9.13333	0.00337868
EMC1	5.49254e-09	-6.85084	3.43123e-08
EMC3	1.52041e-06	-6.91856	3.72586e-06
EMC4	1.52041e-06	-6.91856	3.72586e-06
EMC7	1.52041e-06	-6.91856	3.72586e-06
EMC9	1.52041e-06	-6.91856	3.72586e-06
EMCN	0.00199723	9.13333	0.00337868
EMID1	0.000178796	8.43199	0.000356259
EML3	7.72375e-06	9.87551	1.5974e-05
EML4	1.27317e-15	11.3312	1.5029e-14
EML6	1.26462e-06	-6.96723	3.72586e-06
EMP1	1.16468e-06	8.64975	3.53848e-06
EMP2	7.72375e-06	9.87551	1.5974e-05
EMP3	4.83543e-15	10.1198	4.94497e-14
EMR1	1.01747e-15	11.3696	1.5029e-14
EMR2	1.52041e-06	6.91856	3.72586e-06
EMX1	1.16468e-06	-8.64975	3.53848e-06
EMX2	1.16468e-06	8.64975	3.53848e-06
EMX2OS	1.16468e-06	8.64975	3.53848e-06
ENAH	1.20309e-11	9.16132	7.9634e-11
ENAM	1.52041e-06	6.91856	3.72586e-06
ENDOD1	1.16468e-06	8.64975	3.53848e-06
ENDOG	1.16468e-06	-8.64975	3.53848e-06
ENO2	8.01154e-09	-8.06064	4.48567e-08
ENOX2	7.72375e-06	9.87551	1.5974e-05
ENPP1	7.72375e-06	9.87551	1.5974e-05
ENPP2	0.000178796	8.43199	0.000356259
ENPP5	1.16468e-06	-8.64975	3.53848e-06
ENTPD1	0.00199723	9.13333	0.00337868
ENTPD2	1.52041e-06	6.91856	3.72586e-06
ENTPD3	0.00199723	-9.13333	0.00337868
ENTPD6	1.03924e-11	-9.14208	7.9634e-11
ENY2	1.16468e-06	-8.64975	3.53848e-06
EP300	1.16468e-06	8.64975	3.53848e-06
EPB41L2	1.52041e-06	6.91856	3.72586e-06
EPB41L3	1.20309e-11	-9.16132	7.9634e-11
EPB41L4B	1.20309e-11	-9.16132	7.9634e-11
EPB41L5	1.20309e-11	9.16132	7.9634e-11
EPDR1	7.72375e-06	-9.87551	1.5974e-05
EPHA10	1.16468e-06	-8.64975	3.53848e-06
EPHA2	5.94621e-15	9.89629	5.49853e-14
EPHA3	7.72375e-06	-9.87551	1.5974e-05
EPHA4	1.16468e-06	-8.64975	3.53848e-06
EPHA5	1.16468e-06	-8.64975	3.53848e-06
EPHA6	7.72375e-06	-9.87551	1.5974e-05
EPHB2	5.189e-15	-10.1455	4.94497e-14
EPHB3	7.72375e-06	-9.87551	1.5974e-05
EPHB4	1.01747e-15	11.3696	1.5029e-14
EPHX2	1.01747e-15	11.3696	1.5029e-14
EPHX4	1.52041e-06	-6.91856	3.72586e-06
EPM2A	0.00199723	-9.13333	0.00337868
EPM2AIP1	0.00199723	-9.13333	0.00337868
EPN2-AS1	1.26462e-06	6.96723	3.72586e-06
EPOR	1.03924e-11	9.14208	7.9634e-11
EPR1	1.27317e-15	11.3312	1.5029e-14
EPS15	7.72375e-06	-9.87551	1.5974e-05
ERAP1	1.52041e-06	6.91856	3.72586e-06
ERBB3	1.20309e-11	9.16132	7.9634e-11
ERC1	0.00199723	9.13333	0.00337868
ERCC3	5.15455e-08	-9.65465	2.51696e-07
ERF	5.189e-15	10.1455	4.94497e-14
ERG	1.16468e-06	8.64975	3.53848e-06
ERGIC3	0.00199723	-9.13333	0.00337868
ERI3	1.52041e-06	-6.91856	3.72586e-06
ERICH1	0.00199723	-9.13333	0.00337868
ERICH3	1.52041e-06	-6.91856	3.72586e-06
ERLEC1	1.52041e-06	-6.91856	3.72586e-06
ERLIN1	1.01747e-15	11.3696	1.5029e-14
ERMAP	7.72375e-06	9.87551	1.5974e-05
ERO1L	1.20309e-11	-9.16132	7.9634e-11
ERP29	1.74237e-24	-10.2588	8.5043e-22
ERVW-1	1.52041e-06	6.91856	3.72586e-06
ESCO1	1.20309e-11	9.16132	7.9634e-11
ESD	4.83543e-15	-10.1198	4.94497e-14
ESF1	1.74237e-24	10.2588	8.5043e-22
ESR1	0.00199723	9.13333	0.00337868
ESRRA	1.01747e-15	11.3696	1.5029e-14
ESYT1	1.72514e-05	-6.21342	3.54112e-05
ETAA1	7.72375e-06	9.87551	1.5974e-05
ETNK1	1.16468e-06	-8.64975	3.53848e-06
ETNK2	1.01747e-15	11.3696	1.5029e-14
ETS2	2.62601e-08	-9.68714	1.42414e-07
ETV3	0.00199723	9.13333	0.00337868
ETV5	3.04932e-05	-8.18609	6.20363e-05
ETV6	1.52041e-06	6.91856	3.72586e-06
EVC	7.72375e-06	9.87551	1.5974e-05
EVC2	7.72375e-06	9.87551	1.5974e-05
EVI2A	4.94695e-08	9.62897	2.51696e-07
EVI2B	1.16468e-06	8.64975	3.53848e-06
EVI5L	1.52041e-06	-6.91856	3.72586e-06
EVL	1.52041e-06	-6.91856	3.72586e-06
EXO5	1.52041e-06	-6.91856	3.72586e-06
EXOC3	5.15455e-08	-9.65465	2.51696e-07
EXOC4	1.01747e-15	-11.3696	1.5029e-14
EXOC7	1.52041e-06	-6.91856	3.72586e-06
EXOC8	7.72375e-06	-9.87551	1.5974e-05
EXOSC1	1.16468e-06	-8.64975	3.53848e-06
EXOSC2	1.52041e-06	-6.91856	3.72586e-06
EXOSC4	1.16468e-06	-8.64975	3.53848e-06
EXOSC5	1.16468e-06	-8.64975	3.53848e-06
EXOSC7	0.00199723	-9.13333	0.00337868
EXOSC8	5.21432e-10	-9.16289	3.41118e-09
EXT1	3.04932e-05	-8.18609	6.20363e-05
EXTL1	7.81812e-13	-8.58835	6.70483e-12
EXTL2	7.72375e-06	-9.87551	1.5974e-05
EYA1	0.00199723	9.13333	0.00337868
EYA2	1.16468e-06	8.64975	3.53848e-06
EYA3	5.15455e-08	9.65465	2.51696e-07
EZR	1.52041e-06	6.91856	3.72586e-06
F11R	1.52041e-06	6.91856	3.72586e-06
F12	1.16468e-06	-8.64975	3.53848e-06
F2R	0.00199723	9.13333	0.00337868
F2RL1	1.52041e-06	6.91856	3.72586e-06
F2RL2	1.27317e-15	-11.3312	1.5029e-14
F8	3.04932e-05	-8.18609	6.20363e-05
FABP3	1.20309e-11	-9.16132	7.9634e-11
FABP5	1.81139e-10	-9.19527	1.19827e-09
FABP5L1	6.65444e-14	10.6253	5.98101e-13
FABP5L7	1.01747e-15	-11.3696	1.5029e-14
FABP6	1.20309e-11	-9.16132	7.9634e-11
FADS2	5.15455e-08	9.65465	2.51696e-07
FAHD1	1.16468e-06	-8.64975	3.53848e-06
FAHD2B	1.01747e-15	-11.3696	1.5029e-14
FAIM2	1.20309e-11	-9.16132	7.9634e-11
FAM102B	7.72375e-06	-9.87551	1.5974e-05
FAM104B	0.00199723	-9.13333	0.00337868
FAM107B	1.20309e-11	9.16132	7.9634e-11
FAM108C1	1.27317e-15	11.3312	1.5029e-14
FAM109B	0.00199723	9.13333	0.00337868
FAM10A6	1.27317e-15	11.3312	1.5029e-14
FAM111A	1.16468e-06	8.64975	3.53848e-06
FAM114A1	1.16468e-06	8.64975	3.53848e-06
FAM114A2	1.52041e-06	6.91856	3.72586e-06
FAM117A	1.27317e-15	11.3312	1.5029e-14
FAM118A	7.68355e-07	8.68241	3.53848e-06
FAM120A	1.52041e-06	6.91856	3.72586e-06
FAM120AOS	0.00199723	-9.13333	0.00337868
FAM120C	0.00199723	9.13333	0.00337868
FAM122B	7.72375e-06	-9.87551	1.5974e-05
FAM126B	7.72375e-06	-9.87551	1.5974e-05
FAM127A	1.52041e-06	-6.91856	3.72586e-06
FAM129A	0.00199723	9.13333	0.00337868
FAM129B	7.72375e-06	9.87551	1.5974e-05
FAM131B	1.16468e-06	-8.64975	3.53848e-06
FAM132B	1.52041e-06	-6.91856	3.72586e-06
FAM133A	0.00199723	-9.13333	0.00337868
FAM134A	1.16468e-06	-8.64975	3.53848e-06
FAM135A	7.72375e-06	9.87551	1.5974e-05
FAM149A	0.00199723	-9.13333	0.00337868
FAM150B	1.52041e-06	-6.91856	3.72586e-06
FAM155A	1.52041e-06	-6.91856	3.72586e-06
FAM160A2	1.52041e-06	-6.91856	3.72586e-06
FAM161B	1.52041e-06	6.91856	3.72586e-06
FAM162A	1.22351e-08	-6.70139	6.70004e-08
FAM163A	1.52041e-06	-6.91856	3.72586e-06
FAM167A	1.52041e-06	6.91856	3.72586e-06
FAM173A	1.52041e-06	-6.91856	3.72586e-06
FAM174A	1.26462e-06	-6.96723	3.72586e-06
FAM174B	1.52041e-06	-6.91856	3.72586e-06
FAM178A	1.52041e-06	6.91856	3.72586e-06
FAM181B	1.52041e-06	6.91856	3.72586e-06
FAM185A	1.52041e-06	6.91856	3.72586e-06
FAM188A	1.52041e-06	-6.91856	3.72586e-06
FAM198A	1.52041e-06	6.91856	3.72586e-06
FAM198B	1.52041e-06	6.91856	3.72586e-06
FAM19A1	1.16468e-06	-8.64975	3.53848e-06
FAM19A2	1.16468e-06	-8.64975	3.53848e-06
FAM19A5	0.00199723	-9.13333	0.00337868
FAM208A	1.52041e-06	6.91856	3.72586e-06
FAM20A	0.00199723	9.13333	0.00337868
FAM20B	7.72375e-06	-9.87551	1.5974e-05
FAM214A	1.52041e-06	6.91856	3.72586e-06
FAM216A	1.52041e-06	-6.91856	3.72586e-06
FAM219A	1.52041e-06	-6.91856	3.72586e-06
FAM220A	1.52041e-06	-6.91856	3.72586e-06
FAM222A	1.72514e-05	6.21342	3.54112e-05
FAM24B	1.01747e-15	-11.3696	1.5029e-14
FAM32A	7.72375e-06	-9.87551	1.5974e-05
FAM35A	7.72375e-06	9.87551	1.5974e-05
FAM43A	0.00199723	9.13333	0.00337868
FAM46A	0.00199723	9.13333	0.00337868
FAM46C	0.00199723	9.13333	0.00337868
FAM49A	1.16468e-06	-8.64975	3.53848e-06
FAM49B	1.16468e-06	-8.64975	3.53848e-06
FAM50B	0.00199723	-9.13333	0.00337868
FAM53B	1.01747e-15	11.3696	1.5029e-14
FAM58B	1.01747e-15	11.3696	1.5029e-14
FAM60A	1.52041e-06	6.91856	3.72586e-06
FAM63A	7.72375e-06	9.87551	1.5974e-05
FAM63B	0.000404042	9.42235	0.00080493
FAM65C	1.52041e-06	6.91856	3.72586e-06
FAM69A	0.000178796	-8.43199	0.000356259
FAM70B	7.94628e-22	11.1089	7.55974e-20
FAM71E1	1.52041e-06	-6.91856	3.72586e-06
FAM81B	7.72375e-06	9.87551	1.5974e-05
FAM83H	7.68355e-07	-8.68241	3.53848e-06
FAM84A	1.20309e-11	-9.16132	7.9634e-11
FAM86B3P	1.72514e-05	-6.21342	3.54112e-05
FAM91A1	1.52041e-06	6.91856	3.72586e-06
FAM98A	5.189e-15	-10.1455	4.94497e-14
FAM98B	0.00199723	9.13333	0.00337868
FAM98C	1.16468e-06	-8.64975	3.53848e-06
FANCB	7.68355e-07	8.68241	3.53848e-06
FANCC	0.00199723	9.13333	0.00337868
FANCF	1.16468e-06	-8.64975	3.53848e-06
[truncated: 5,201 more rows]
