# Supplementary material for: A Systematic Bioinformatics Workflow With Meta-Analytics Identified Potential Pathogenic Factors of Alzheimer’s Disease
Source: Front Neurosci. 2020 Mar 13;14:209. doi: 10.3389/fnins.2020.00209 (PMC7083177; doi:10.3389/fnins.2020.00209)
Supplement: FILE S5 — The AD seed genes used in the DIAMOnD algorithm. [file Table_5.XLSX]

## Sheet: AD Seed Genes
AD Seed Genes
ABCA7
ABI3
ACKR2
ADAM10
ANKRD55
APOC1
APOC1P1
APOC4-APOC2
APOE
ARL17B
ATP5C1
BCAM
BCAS3
BCL3
BIN1
BLOC1S3
BRWD1P2
BZW2
CACNA1G
CBLC
CCRL2
CD2AP
CD33
CEACAM20
CEACAM22P
CELF1
CHRNA2
CLASRP
CLPTM1
CLU
CR1
CST1
CST13P
CST8
CSTP2
CTNNA2
CYB561
EIF4EP4
EIF5AP3
EPHA1-AS1
EXOC3L2
FERMT2
FRMD4A
FUCA1P1
GAB2
GABRA2
GEMIN7
GLIS3
HBEGF
HLA-DRB1
HNF4G
IL6R
INPP5D
LPPR4
LRRC37A
MIR129-2
MMP12
MMP3
MS4A2
MS4A4A
MS4A4E
MS4A6A
MTHFD1L
NDUFS5P4
NIFKP9
NKAIN3
NME8
PDE7B
PFDN1
PGAM5P1
PHF14
PICALM
PILRA
PLCG2
PPP1R37
PTK2B
PVR
PVRL2
RAC1P2
RBFOX1
RELB
RN7SL152P
RN7SL632P
RNA5SP43
RNU6-412P
RNU6-560P
RNU7-149P
RPL10P13
RPS29P6
SAP30L
SCIMP
SDR42E2
SLC24A4
SMARCE1P4
SNAR-I
SORL1
SPON1
SUCLG2
SYNJ1
TBC1D9
TMC5
TOMM40
TREM2
TRL-TAG3-1
ZCWPW1

## Sheet: P values
PUBMED ID	MAPPED GENE	P-VALUE	STUDY ACCESSION
21460840	ABCA7	5e-17	GCST001025
24162737	ABCA7	1e-15	GCST002245
29777097	ABCA7	6e-11	GCST005922
23571587	ABCA7	2e-09	GCST001963
28714976	ABI3	5e-10	GCST005549
25340798	ACKR2	4e-18	GCST002665
29777097	ADAM10	6e-11	GCST005922
23535033	ANKRD55	1e-08	GCST001915
22832961	APOC1	8e-149	GCST001529
29777097	APOC1	2e-70	GCST005922
17998437	APOC1	2e-44	GCST000124
17474819	APOC1	1e-39	GCST000018
17975299	APOC1	1e-39	GCST000121
26830138	APOC1	3e-24	GCST003427
26830138	APOC1	2e-16	GCST003427
22005931	APOC1	1e-12	GCST001280
23419831	APOC1	4e-12	GCST001868
29777097	APOC1	7e-162	GCST005922
28183528	APOC1	1e-15	GCST004246
29777097	APOC1P1	5e-10	GCST005922
29777097	APOC1P1	2e-19	GCST005922
22832961	APOC1P1	8e-149	GCST001529
29777097	APOC1P1	2e-70	GCST005922
17998437	APOC1P1	2e-44	GCST000124
17474819	APOC1P1	1e-39	GCST000018
17975299	APOC1P1	1e-39	GCST000121
26830138	APOC1P1	3e-24	GCST003427
26830138	APOC1P1	2e-16	GCST003427
22005931	APOC1P1	1e-12	GCST001280
23419831	APOC1P1	4e-12	GCST001868
29777097	APOC4-APOC2	5e-10	GCST005922
29777097	APOC4-APOC2	2e-19	GCST005922
28183528	APOE	1e-15	GCST004246
29777097	APOE	1e-162	GCST005922
28714976	APOE	3e-105	GCST005549
29777097	APOE	2e-76	GCST005922
29777097	APOE	2e-58	GCST005922
23562540	APOE	2e-18	GCST001951
25027320	APOE	4e-17	GCST002531
23562540	APOE	2e-16	GCST001951
23419831	APOE	5e-14	GCST001868
25778476	ARL17B	6e-09	GCST002817
28714976	ATP5C1	6e-10	GCST005549
29777097	BCAM	5e-09	GCST005922
29777097	BCAM	2e-43	GCST005922
29777097	BCAM	5e-24	GCST005922
29777097	BCAM	2e-15	GCST005922
29777097	BCAM	7e-120	GCST005922
29777097	BCAM	4e-26	GCST005922
23535033	BCAS3	1e-11	GCST001915
29777097	BCL3	1e-49	GCST005922
29777097	BIN1	4e-09	GCST005922
29777097	BLOC1S3	7e-21	GCST005922
26830138	BRWD1P2	1e-09	GCST003427
23535033	BZW2	6e-11	GCST001915
23535033	CACNA1G	1e-09	GCST001915
29777097	CBLC	4e-26	GCST005922
29777097	CBLC	4e-18	GCST005922
25340798	CCRL2	2e-13	GCST002665
29777097	CD2AP	1e-12	GCST005922
24162737	CD2AP	5e-11	GCST002245
21460841	CD2AP	9e-09	GCST001026
21460841	CD33	2e-09	GCST001026
29777097	CEACAM20	3e-10	GCST005922
29777097	CEACAM22P	2e-10	GCST005922
24162737	CELF1	1e-08	GCST002245
29777097	CHRNA2	1e-10	GCST005922
29777097	CLASRP	6e-15	GCST005922
29777097	CLASRP	9e-11	GCST005922
29777097	CLASRP	2e-09	GCST005922
29777097	CLPTM1	9e-31	GCST005922
24162737	CLU	3e-25	GCST002245
29777097	CLU	4e-25	GCST005922
19734903	CLU	6e-10	GCST000480
28714976	CLU	6e-10	GCST005549
19734902	CLU	9e-10	GCST000479
25778476	CLU	3e-09	GCST002813
19734903	CR1	3e-10	GCST000480
19734903	CR1	3e-10	GCST000480
24162737	CR1	6e-24	GCST002245
29777097	CR1	9e-24	GCST005922
21460840	CR1	4e-14	GCST001025
28714976	CR1	7e-11	GCST005549
21460841	CR1	5e-10	GCST001026
25778476	CR1	4e-09	GCST002813
26830138	CST1	5e-09	GCST003427
26830138	CST13P	1e-08	GCST003427
26830138	CST8	1e-08	GCST003427
26830138	CSTP2	5e-09	GCST003427
23535033	CTNNA2	1e-08	GCST001915
29777097	CYB561	5e-09	GCST005922
25340798	CYB561	4e-12	GCST002665
26993346	EIF4EP4	1e-08	GCST003452
29777097	EIF5AP3	2e-30	GCST005922
24162737	EPHA1-AS1	1e-13	GCST002245
29777097	EPHA1-AS1	1e-11	GCST005922
29777097	EPHA1-AS1	4e-11	GCST005922
21460841	EPHA1-AS1	6e-10	GCST001026
29777097	EXOC3L2	7e-21	GCST005922
29777097	EXOC3L2	5e-14	GCST005922
29777097	EXOC3L2	1e-12	GCST005922
29777097	FERMT2	6e-09	GCST005922
24162737	FERMT2	8e-09	GCST002245
22430674	FRMD4A	1e-10	GCST001449
22430674	FRMD4A	1e-10	GCST001449
22430674	FRMD4A	1e-10	GCST001449
26830138	FUCA1P1	8e-09	GCST003427
17553421	GAB2	1e-10	GCST000046
26830138	GABRA2	1e-09	GCST003427
29777097	GEMIN7	3e-13	GCST005922
23562540	GLIS3	3e-09	GCST001951
23562540	GLIS3	1e-08	GCST001951
28183528	HBEGF	7e-09	GCST004246
28183528	HBEGF	7e-09	GCST004246
29777097	HLA-DRB1	7e-10	GCST005922
24162737	HLA-DRB1	3e-12	GCST002245
26830138	HNF4G	1e-12	GCST003427
25340798	IL6R	6e-63	GCST002665
29777097	INPP5D	2e-10	GCST005922
26830138	LPPR4	1e-08	GCST003427
25778476	LRRC37A	6e-09	GCST002817
26830138	MIR129-2	2e-09	GCST003427
25340798	MMP12	2e-44	GCST002665
25340798	MMP3	2e-44	GCST002665
24162737	MS4A2	6e-16	GCST002245
25778476	MS4A4A	2e-09	GCST002817
21460841	MS4A4A	8e-12	GCST001026
21627779	MS4A4A	4e-11	GCST001087
25778476	MS4A4E	2e-09	GCST002817
21460841	MS4A4E	8e-12	GCST001026
21627779	MS4A4E	4e-11	GCST001087
21460840	MS4A6A	2e-14	GCST001025
20885792	MTHFD1L	2e-10	GCST000808
26830138	NDUFS5P4	1e-08	GCST003427
21390209	NIFKP9	1e-10	GCST000986
21627779	NIFKP9	2e-09	GCST001087
21460840	NIFKP9	3e-14	GCST001025
26830138	NKAIN3	8e-09	GCST003427
24162737	NME8	5e-09	GCST002245
23535033	PDE7B	1e-08	GCST001915
28183528	PFDN1	7e-09	GCST004246
28183528	PFDN1	7e-09	GCST004246
23535033	PGAM5P1	9e-13	GCST001915
26830138	PHF14	1e-08	GCST003427
21627779	PICALM	3e-09	GCST001087
29777097	PICALM	8e-09	GCST005922
21460841	PICALM	7e-11	GCST001026
29777097	PILRA	3e-18	GCST005922
28714976	PLCG2	5e-10	GCST005549
29777097	PPP1R37	2e-30	GCST005922
29777097	PPP1R37	1e-17	GCST005922
29777097	PPP1R37	2e-15	GCST005922
29777097	PTK2B	6e-16	GCST005922
24162737	PTK2B	7e-14	GCST002245
29777097	PVR	1e-21	GCST005922
29777097	PVR	7e-17	GCST005922
29777097	PVRL2	5e-09	GCST005922
29777097	PVRL2	5e-175	GCST005922
29777097	PVRL2	1e-155	GCST005922
29777097	PVRL2	4e-108	GCST005922
29777097	PVRL2	2e-43	GCST005922
23565137	PVRL2	5e-39	GCST001947
29777097	PVRL2	1e-32	GCST005922
29777097	PVRL2	5e-24	GCST005922
28183528	PVRL2	7e-18	GCST004246
28183528	PVRL2	1e-15	GCST004246
29777097	PVRL2	2e-15	GCST005922
29777097	PVRL2	5e-15	GCST005922
18823527	PVRL2	6e-14	GCST000237
23419831	PVRL2	1e-10	GCST001868
28183528	PVRL2	7e-09	GCST004246
26830138	RAC1P2	1e-09	GCST003427
26830138	RBFOX1	4e-10	GCST003427
29777097	RELB	9e-31	GCST005922
26830138	RN7SL152P	4e-09	GCST003427
26830138	RN7SL632P	2e-09	GCST003427
26830138	RNA5SP43	6e-09	GCST003427
26830138	RNU6-412P	1e-09	GCST003427
26830138	RNU6-412P	1e-09	GCST003427
19734902	RNU6-560P	1e-09	GCST000479
29777097	RNU6-560P	6e-33	GCST005922
24162737	RNU6-560P	9e-26	GCST002245
21627779	RNU6-560P	3e-09	GCST001087
29777097	RNU6-560P	8e-09	GCST005922
21460841	RNU6-560P	7e-11	GCST001026
26830138	RNU7-149P	1e-08	GCST003427
26830138	RPL10P13	7e-09	GCST003427
26830138	RPS29P6	6e-09	GCST003427
23535033	SAP30L	1e-08	GCST001915
29777097	SCIMP	1e-10	GCST005922
26830138	SDR42E2	8e-09	GCST003427
29777097	SLC24A4	6e-11	GCST005922
24162737	SLC24A4	6e-09	GCST002245
26830138	SMARCE1P4	2e-10	GCST003427
23562540	SNAR-I	5e-09	GCST001951
24162737	SORL1	1e-14	GCST002245
29777097	SORL1	1e-09	GCST005922
23565137	SORL1	2e-09	GCST001947
23535033	SPON1	7e-11	GCST001915
25027320	SUCLG2	3e-12	GCST002531
26830138	SYNJ1	3e-09	GCST003427
26830138	TBC1D9	4e-09	GCST003427
26830138	TMC5	1e-09	GCST003427
29777097	TOMM40	2e-58	GCST005922
20460622	TOMM40	1e-295	GCST000682
29777097	TOMM40	2e-208	GCST005922
19734902	TOMM40	2e-157	GCST000479
24755620	TOMM40	9e-116	GCST002422
21627779	TOMM40	8e-89	GCST001087
22005930	TOMM40	9e-52	GCST001285
19125160	TOMM40	1e-40	GCST000313
20885792	TOMM40	5e-36	GCST000808
19734903	TOMM40	2e-16	GCST000480
26993346	TOMM40	6e-14	GCST003452
24770881	TOMM40	4e-13	GCST002429
20061627	TOMM40	3e-11	GCST000484
26339675	TOMM40	8e-11	GCST002983
23419831	TOMM40	7e-09	GCST001868
28714976	TREM2	5e-24	GCST005549
28714976	TREM2	2e-14	GCST005549
23150908	TREM2	2e-12	GCST001743
26830138	TRL-TAG3-1	8e-09	GCST003427
24162737	ZCWPW1	6e-10	GCST002245
